# Supplementary material for: Trichothiodystrophy‐associated MPLKIP maintains DBR1 levels for proper lariat debranching and ectodermal differentiation
Source: EMBO Mol Med. 2023 Oct 6;15(11):e17973. doi: 10.15252/emmm.202317973 (PMC10630875; doi:10.15252/emmm.202317973)
Supplement: Supplementary file 2 — Table EV1 [file EMMM-15-e17973-s009.xlsx]

## Sheet: Sayfa1
	Family 1	Family 2	Family 3		Family 4		Family 5
	TTD295IS	TTD287IS	TTD288IS	TTD303IS	TTD289IS	TTD290IS	TTD299IS
Genetic parameters
Gene	MPLKIP	MPLKIP	MPLKIP	MPLKIP	MPLKIP	MPLKIP	MPLKIP
Exon	1	1	1	1	1	1	2
Mutation	c.85G>T	c.85G>T	c.85G>T	c.85G>T	c.61del	c.61del	c.505dup
protein alteration	p.Gly29Ter	p.Gly29Ter	p.Gly29Ter	p.Gly29Ter	p.Trp21GlyfsTer132	p.Trp21GlyfsTer132	p.Thr169AsnfsTer32
Consanguinity	+	- (same village)	+	+	+	+	+
Gender	M	M	F	M	F	F	M
Birth parameters
Gestational age at birth, mode of delivery	term, NSVD	term, NSVD	term, NSVD	term	term, NSVD	term, NSVD	term, c-section
Weight at birth (SD)	3500 g (0.2)	2800 g (-1.3)	2800 g (-1.2)	3000 g (-0.9)	2300 g (-2.4)	2200 g (-2.7)	ND
Length at birth (SD)	ND	ND	49 cm (-0.2)	ND	52 cm (1.2)	52 cm (1.2)	ND
OFC at birth (SD)	ND	ND	34 cm (-0.4)	ND	ND	33 cm (-1.1)	ND
Neonatal respiratory & feeding difficulties	+ (15 day NICU stay)	-	-	-	-	-	-
Neonatal hypotonia	+	+	+	+	+	+	+
Growth parameters
Age at diagnosis & at last examination	29/12 y & 146/12 y	15 mo & 154/12 y	2 y & 137/12 y	17 y	1010/12 y & 177/12	133/12 y & 196/12	179/12 y
Height (SD) at diagnosis & at last examination	87 cm (-2.0) & 136 cm (-4.3)	75 cm (-1.5) & 152 cm (-2.7)	90 cm (-0.9) & 142 cm (-2.9)	148 cm (-4.2)	130 cm (-2) & 152 cm (-1.9)	133.5 cm (-4.2) & 152 (-1.9)	173 cm (-0.5)
Weight (SD) at diagnosis & at last examination	13.8 kg (-0.3) & 30.8 kg (-3.7)	8.6 kg (-1.9) & 39 kg (-3.0)	9.5 kg (-1.9) & 54 kg (0.3)	38 kg (-4.6)	25 kg (-2) & 40 kg (-3.3)	28 kg (-4.9 SD) & 41 kg (-3.3)	50 kg (-2.8)
OFC (SD) at diagnosis & at last examination	44 cm (-3.8) & 46.5 cm (-6.5)	46 cm (-1.2) & 49 cm (-5.2)	42 cm (-4.2) & 50 cm (-3.7)	48.5 (-6.2)	49.5 cm (-2.8) & 51 cm (-4.0)	50 cm (-3.6) & 52 cm (-3.3)	51 cm (-4.4)
Neurodevelopmental milestones and intellectual performance
age at head control	9 mo	6 mo	6 mo	3 mo	2 mo	3 mo	ND
unsupported sitting	18 mo	8 mo	12 mo	8 mo	6 mo	7 mo	ND
unsupported walking	36/12 y	26/12 y	2 y	4 y	18 mo	24 mo	7 y
single words	3 y	8 y	4 y	6 y	18 mo	24 mo	12 y
two-word sentences	6 y	-	10 y	ND	5 y	5 y	20 y
severe expressive language delay	+	+	+	+	+	+	+
intellectual disability, estimated	mild to moderate	moderate	moderate	moderate	mild to moderate	mild to moderate	moderate to severe
Neurological findings
Ataxia	-	-	+	-	-	-	+
Nystagmus	-	-	-	-	+	-	-
Seizures	-	-	- (pathological EEG)	-	-	-	- (history of single FC)
Underdeveloped corpus callosum	-	+	-	-	-	-	-
Other MRI findings	-	-	Delayed myelination	-	Dilated posterior fossa, periventricular WM lesions	Periventricular WM lesions on frontal regions	-
Ectodermal findings
Short, woolly, sparse and/or brittle hair	+	+	+	+	+	+	+
Brittle and sparse eyebrows/eyelashes	+	+	+	+	+	+	+
Keratosis pilaris	+	+	+	+	+	+	+
Hyperkeratotic plaques on scalp	+	+	-	+	+	+	+
Dry skin	+ (/w ichthyosiform areas)	+	-	+	+	+	+
Dysplastic nails	+	+	+	+	+	+	+
Others	anhydrosis, enamel hypoplasia		cold hands & feet due to vasomotor disturbance, capillary hemangiomata	-	hypohydrosis	-	hyperkeratotic plaques on externsor surfaces of upper extremities
Hair microscopy
Trichorrhexis nodosa	+	+	+	ND	+	+	+
Other	trichoschisis, pili torti	trichoschisis, pili torti	pili torti	ND	-	-	-
Tiger-tail appearance under polarized light	+	+	+	ND	+	+	+
Craniofacial findings
Infraorbital creases with thin skin	+	+	-	-	+	+	+
Strabismus	+	+	-	-	-	-	+
Epicanthal folds	-	-	+	-	-	-	-
Malar hypoplasia	+	+	-	-	+	+	+
Prominent nasal root	+	-	-	+	+	+	+
Thick nasal alae	-	+	+	-	+	-	-
Narrow nasal tip	+	-	-	-	-	+	-
Anteverted nares	-	+	+	-	-	-	-
Low hanging columella	+	+	+	-	+	+	+
Short philtrum	+	+	+	-	+	+	+
High-arched palate	+	-	+	-	+	+	+
Large central incisors	-	+	+	-	-	-	-
Retrognathia	-	+	+	-	-	-	-
Saggy cheeks	+	+	-	-	-	-	-
Prominent ears	+	+	-	+	-	-	-
Others	-	downslanted palpebral fissures	-	-	wide uvula	bifid uvula	single central incisor
Additional findings
Ichthyosiform lesions mistaken for photosensitivity	+	-	-	-	-	-	-
Delayed puberty	+	+	+	+	+	+	+
Hypergonadotropic hypogonadism	-	+	+	-	+	+	+
Osteoporosis (Z-score SD)	+ (-3.2)	+ (-3.1)	+ (-3.6)	ND	+ (-3.2)	+ (-6.1)	+ (-3.4)
Recurrent infections	+	+ (in childhood)	+ (in childhood)	-	-	+	-
High serum IgA levels	+	+	-	ND	+	-	+
Others	operated intestinal obstruction, micropenis, operated bilateral cryptorchidism, chronic constipation	-	overweight, polyphagia	-	kyphoscoliosis	mild aortic and mitral valve insufficiency	recurrent vomiting due to lower esophageal sphincter deficiency
Table EV1 - Patient Characteristics ND: Not determined; -: absent; +: present; y: year; mo: month; M: male; F: female; NSVD: normal spontaneous vaginal delivery; c-section: caeserean section; SD: standard deviation; OFC: occipitofrontal circumference; NICU: neonatal intensive care unit; EEG: electroencephalogram; WM: white matter; MRI: magnetic resonance imaging; FC: febrile convulsion.
