# Supplementary material for: Trichothiodystrophy‐associated MPLKIP maintains DBR1 levels for proper lariat debranching and ectodermal differentiation
Source: EMBO Mol Med. 2023 Oct 6;15(11):e17973. doi: 10.15252/emmm.202317973 (PMC10630875; doi:10.15252/emmm.202317973)
Supplement: Supplementary file 3 — Source Data for Expanded View [file EMMM-15-e17973-s005.zip]

Archive with 40 entries (34 files):
- EMM-2023-17973_SourceDataForFigureEV1/
- EMM-2023-17973_SourceDataForFigureEV1/Control_MPLKIP Exon 1 Forward.ab1
- EMM-2023-17973_SourceDataForFigureEV1/Control_MPLKIP Exon 2 Forward.ab1
- EMM-2023-17973_SourceDataForFigureEV1/EMM-2023-17973_SourceDataForFigureEV1.tif
- EMM-2023-17973_SourceDataForFigureEV1/Father of Patient TTD287IS_MPLKIP Exon 1 Forward.ab1
- EMM-2023-17973_SourceDataForFigureEV1/Father of Patient TTD288IS_MPLKIP Exon 1 Forward.ab1
- EMM-2023-17973_SourceDataForFigureEV1/Father of Patient TTD289IS and TTD290IS_MPLKIP Exon 1 Forward.ab1
- EMM-2023-17973_SourceDataForFigureEV1/Father of Patient TTD295IS_MPLKIP Exon 1 Forward.ab1
- EMM-2023-17973_SourceDataForFigureEV1/Father of Patient TTD299IS_MPLKIP Exon 2 Forward.ab1
- EMM-2023-17973_SourceDataForFigureEV1/Father of Patient TTD303IS_MPLKIP Exon 1 Forward.ab1
- EMM-2023-17973_SourceDataForFigureEV1/Healthy brother of Patient TTD288IS_MPLKIP Exon 1 Forward.ab1
- EMM-2023-17973_SourceDataForFigureEV1/Healthy brother of Patient TTD299IS_MPLKIP Exon 2 Forward.ab1
- EMM-2023-17973_SourceDataForFigureEV1/Mother of Patient TTD287IS_MPLKIP Exon 1 Forward.ab1
- EMM-2023-17973_SourceDataForFigureEV1/Mother of Patient TTD288IS_MPLKIP Exon 1 Forward.ab1
- EMM-2023-17973_SourceDataForFigureEV1/Mother of Patient TTD289IS and TTD290IS_MPLKIP Exon 1 Forward.ab1
- EMM-2023-17973_SourceDataForFigureEV1/Mother of Patient TTD295IS_MPLKIP Exon 1 Forward.ab1
- EMM-2023-17973_SourceDataForFigureEV1/Mother of Patient TTD299IS_MPLKIP Exon 2 Forward.ab1
- EMM-2023-17973_SourceDataForFigureEV1/Mother of Patient TTD303IS_MPLKIP Exon 1 Forward.ab1
- EMM-2023-17973_SourceDataForFigureEV1/Patient TTD287IS_MPLKIP Exon 1 Forward.ab1
- EMM-2023-17973_SourceDataForFigureEV1/Patient TTD288IS_MPLKIP Exon 1 Forward.ab1
- EMM-2023-17973_SourceDataForFigureEV1/Patient TTD289IS_MPLKIP Exon 1 Forward.ab1
- EMM-2023-17973_SourceDataForFigureEV1/PAtient TTD290IS_MPLKIP Exon 1 Forward.ab1
- EMM-2023-17973_SourceDataForFigureEV1/Patient TTD295IS_MPLKIP Exon 1 Forward.ab1
- EMM-2023-17973_SourceDataForFigureEV1/Patient TTD299IS_MPLKIP Exon 1 Forward.ab1
- EMM-2023-17973_SourceDataForFigureEV1/Patient TTD303IS_MPLKIP Exon 1 Reverse.ab1
- EMM-2023-17973_SourceDataForFigureEV2/
- EMM-2023-17973_SourceDataForFigureEV2/EMM-2023-17973_SourceDataForFigureEV2A.tif
- EMM-2023-17973_SourceDataForFigureEV2/EMM-2023-17973_SourceDataForFigureEV2B.xlsx
- EMM-2023-17973_SourceDataForFigureEV2/EMM-2023-17973_SourceDataForFigureEV2C-D.xlsx
- EMM-2023-17973_SourceDataForFigureEV3/
- EMM-2023-17973_SourceDataForFigureEV3/EMM-2023-17973_SourceDataForFigureEV3B.tif
- EMM-2023-17973_SourceDataForFigureEV3/EMM-2023-17973_SourceDataForFigureEV3C.tif
- EMM-2023-17973_SourceDataForFigureEV3/EMM-2023-17973_SourceDataForFigureEV3D.tif
- EMM-2023-17973_SourceDataForFigureEV4/
- EMM-2023-17973_SourceDataForFigureEV4/EMM-2023-17973_SourceDataForFigureEV4.xlsx
- EMM-2023-17973_SourceDataForFigureEV5/
- EMM-2023-17973_SourceDataForFigureEV5/EMM-2023-17973_SourceDataForFigureEV5A-B.xlsx
- EMM-2023-17973_SourceDataForFigureEV5/EMM-2023-17973_SourceDataForFigureEV5C.xlsx
- EMM-2023-17973_SourceDataForFigureEV6/
- EMM-2023-17973_SourceDataForFigureEV6/EMM-2023-17973_SourceDataForFigureEV6.tif
