# Supplementary material for: Trichothiodystrophy‐associated MPLKIP maintains DBR1 levels for proper lariat debranching and ectodermal differentiation
Source: EMBO Mol Med. 2023 Oct 6;15(11):e17973. doi: 10.15252/emmm.202317973 (PMC10630875; doi:10.15252/emmm.202317973)
Supplement: Supplementary file 3 — Source Data for Expanded View [file EMMM-15-e17973-s005.zip › EMM-2023-17973_SourceDataForFigureEV2/EMM-2023-17973_SourceDataForFigureEV2B.xlsx]

## Sheet: Figure EV2B
UDS levels were expressed as the average fluorescence intensity in the nucleus of the tested fibroblasts versus those measured in GFP-expressing fibroblasts, which was set at 100%
										CTR	TTD287IS	TTD288IS	TTD289IS	TTD290IS	TTD295IS	296IS	TTD299IS	XP-A
									average	99.9993	98.9255	105.676	88.8754	95.3327	97.6746	117.277	96.29	28.6
									SD	25.9964	25.9964	21.8641	23.1488	30.0668	25.9889	25.4672	24.6798	11.1419
									Ordinary one-way ANOVA:	ns	ns	ns	ns	ns	ns	ns	ns	p<0.0001
									Normalysed numers (%) from 3 independent technical replicates	CTR	TTD287IS	TTD288IS	TTD289IS	TTD290IS	TTD295IS	296IS	TTD299IS	XP-A
										130.9	100.4	113.7	98.4	106.5	70.1	142.5	97.1959	36.1
										141.7	126.3	122.2	98.4	104.7	54.1	144.7	122.517	29.2
										122.3	117.6	116.1	139.5	119.3	90.5	143.2	69.2287	30.3
										79	145.2	90	93.1	141.5	55.7	168.1	77.0527	34.4
										73.8	98.3	113.8	109.6	81	67.8	199.6	57.7486	32.5
										87.2	145	126.9	82.7	113	66.3	146.9	58.4835	27.8
										97.2	103.4	152.6	89.2	92.8	94.6	130.7	65.4256	24.3
										125	111.7	77.4	93.6	156.5	92.1	136.6	110.233	32.9
										108.6	137.4	99.6	109.1	127.9	101.5	120.3	74.0961	30.5
										72.9	120	124	109.9	99.1	101.9	107.2	57.8974	33
										87	134.7	101.2	91.3	117.4	153	156.3	95.4786	33
										98.7	130.8	138.4	117.4	159.9	67.3	159.3	44.4097	33.2
										96.6	105.8	110.6	122.5	133.9	67.5	134.7	72.2615	31.5
										86.1	107.4	109.4	123.8	113.5	144.8	128.7	68.2835	29.4
										90.4	117.1	96.6	82.2	128.6	111.2	134.3	37.9719	40.9
										142.7	120.7	125.1	81.3	95.7	111.6	107.9	60.4242	29.2
										92.3	118.3	93.3	116.2	134.7	123.6	100.8	54.3697	23.6
										118.3	109.9	105.3	93.3	124.6	92.2	122.1	74.3306	32.8
										98	121.2	114.2	114.8	114.4	123.5	162	100.089	28.8
										109.2	140.2	136.3	85.5	105	92.8	172.1	126.843	26.1
										128.2	107.9	91	76.1	100.1	142.3	106.6	147.634	38.8
										129.4	128	105.4	83.3	86.6	96.1	112.3	30.5237	30.5
										107.8	122.7	127	90	103.4	137.3	140.1	98.3663	27.3
										88.1	108.3	92.5	90.8	111.7	142.2	109.2	37.7058	28.6
										127.8	111.4	105.1	104.2	84.9	116.1	104.4	84.8971	31.1
										92.9	82.2	133.7	95.7	124.8	89.4	132.5	70.2186	33.5
										95.6	116.2	133.4	92.4	72.7	98.4	164.9	94.2766	26.5
										113.5	100.5	110.6	91.4	102.4	92.2	140.7	109.556	22.9
										130.8	91.2	112.6	68.3	74.6	87.1	119.5	101.498	33.8
										125	119.5	133.1	105.3	114.7	93.8	140.7	116.915	32.3
										79	122.6	116.5	84	92.4	115.4	118.4	73.2551	30.5
										87.6	99.2	124.9	98.1	58.8	107.1	130.1	110.399	31.3
										68.3	120.5	146	90.7	149.4	81.4	117.8	70.9982	33.1
										99.4	107.8	102.1	91.4	113.4	107.4	132.1	83.2356	36
										93.5	112.5	123.3	68.4	142.6	115	137	71.1396	37.1
										84.7	120.2	102.6	62.1	174.7	104.7	129.5	86.6257	28
										85	91.7	100.7	106.2	164.4	121.3	144.8	98.5579	43.5
										104.9	88.2	113.2	77.8	121.1	76.5	92.5	96.5708	19.9
										97	81.7	115.1	169.1	148.7	93.2	113.1	48.7003	26.7
										95.6	102.2	104.8	162.4	74.5	51.9	111.8	141.395	28
										106.7	83.4	116.7	93.3	146.7	67.6	102.4	81.1461	27.4
										71.5	82.5	106	69.7	154.3	116.3	86.7	53.8394	21.8
										92.8	83.3	105.3	108	93.9	88	135.4	96.9503	26.1
										74.4	90.2	103.8	100.9	123.4	74.1	106.2	94.9353	23.8
										102.8	74.1	81.8	96.3	141.8	108.8	152.4	116.321	22.7
										59.7	65	121.8	93	95.3	112	116.7	101.996	31.6
										84.3	138.5	103.4	90.9	109.6	71	128.5	89.2696	31.5
										95.7	73.9	104.7	157	109.4	66.6	95.6	71.1359	16.1
										118.4	172.6	86.3	97.5	168.7	93.4	105.3	88.1719	22.5
										96.6	165.7	124.5	98.1	173.9	99.7	135.9	119.453	47
										90.6	103.8	72.7	132.4	118.5	96.2	128.6	103.306	40.5
										109.1	109.1	77.9	138.6	102.7	56.9	98.9	67.5374	37.7
										103.6	131.7	118.6	83.7	95.9	101.8	143.7	118.364	51.5
	GraphPad Prism image									128.1	156.8	114.1	125.9	131.3	85.6	126.9	133.7	69.3
										106.5	86.2	108.4	104.9	102.8	101.2	100.3	79.6594	36.8
										118.4	144.5	147.9	101.1	86.5	87.2	95.7	57.9532	43.4
										122.1	110.5	120.6	77.4	92.6	77.3	90.5	98.5151	42.3
										93.2	116.3	167.7	142.6	114.5	89.5	123.2	99.6315	35.4
										117.9	116.4	156	117.6	88.2	89	104.2	81.0642	49.6
										97.2	137.7	167.3	110.3	92.7	70	92.1	79.6967	40.2
										153.2	115.1	107.8	119.9	80.9	57.6	107.3	68.7338	65.9
										99.2	145.1	142.1	152	134.8	43.6	82.1	95.1995	40.7
										133.2	109.8	112.3	85	150	69.8	122.4	61.9629	48.6
										78.3	90.9	146.4	110.1	102.9	43.6	128.9	72.909	35.7
										119.6	119.7	125.3	116.9	118	75	106.2	31.6792	39.6
										128.2	100.2	171.4	116.7	74.6	131.4	100.8	53.203	44.7
										99	129.8	170.7	92.2	110	81.2	112.6	55.7	48.4
										125	125.5	116.6	79.1	88.8	76.3	124.8	50.3637	44.4
										118.9	98.6	134.1	98.7	61.9	106.1	108.3	41.4327	53.5
										88.2	102.2	126.3	78.7	93.9	49.8	141.2	90.8	38
										143.6	97.2	137	119.9	99.9	73.7	132.3	130.8	53.5
										115.7	102	125.8	100.8	105.3	122	150.8	112.6	52.6
										106.4	145.4	137.2	96.7	87.3	62.2	82.8	122.1	33.7
										68.5	136.3	144.3	79.5	49.4	63.4	115.7	103.1	27.5
										91	110.4	120.1	71	87.1	125.6	64.5	103.4	26.7
										83.4	117.2	138.5	87.1	83.8	77.1	85.8	134.1	17.9
										123	130.4	118.4	115.4	70.8	89.5	60.8	125.6	44.4
										85.3	154.9	111.9	109.5	63.2	39.1	111.2	91.7	23.8
										104.5	144.3	118.5	110	150.1	60.4	90.9	111.3	16.8
										65.9	96.6	78.2	77.4	71.1	92.5	110.5	82.7	32.4
										106.5	119.8	112.8	70.9	65.6	93.2	113.9	115.5	31.2
										81.2	83.8	112.1	55.1	106.5	99.1	121.5	83.5	15.1
										119.1	93.4	104.5	65.3	62.8	93.2	127.8	112.7	40.9
										109.8	85.5	101.6	97.9	103	113	98.7	80.8	32.3
										81.2	108.2	109.4	105	92	99.6	87.4	84.3	35.8
										100.7	125.4	96.7	97.1	116.1	90.3	103.7	89.5	24.1
										77	81	67.8	105.5	104.9	101.3	108.1	114	22.9
										104.7	121.6	90.9	81.9	76.7	112.2	92.1	97.4	23.3
										110.1	116.8	98.9	65.7	137.1	132.4	91.3	107.1	29.3
										90.3	154.5	115	78.9	131.1	100.5	113.8	117.8	25.1
										63.5	108.6	104.9	53	80	102.3	90	116.3	24
										96.5	83.5	89.3	63.3	70.8	148.4	150	85.6	19.7
										69.9	105.1	139	91.9	64.2	70	81.9	93.9	10.2
										73.6	114.6	97.1	66.4	93.5	113.8	127.1	111.8	25.3
										91.2	71	126.8	120.1	74.5	88.9	119.7	71.6	25.1
										79.2	87.9	92.7	93.3	94	84.6	154	131.2	19.3
										77.1	59.8	101.3	63	55.9	112.1	67.5	101.3	20.2
										96.5	71.2	93.8	97.7	58.8	117.1	107	108.3	14.3
										74.8	128.7	83.8	71.4	92.7	93.8	121.6	109.1	19.6
										87.2	48.6	99.9	92.5	103.1	87.8	93.7	115.2	18.4
										98.1	75.7	80.9	59.4	63.7	94.6	114.7	99.7	22.3
										78.1	97.8	78.8	77.8	85.8	89.8	69.1	100.9	17.5
										118.2	114.5	95.8	94.7	61.1	83.6	102	102.2	18.6
										103.7	98.4	95.5	81.1	90.9	111.1	131.7	92.1	18.8
										110.5	59.7	108.7	101.4	44.2	105.8	83.8	107.9	19.8
										110.8	74.2	82.3	74.7	92.9	84.5	71.1	73.1	16.7
										91.8	72.9	87.4	99.3	63.9	118.5	105.2	120.5	20.6
										90	81.7	105.6	90.7	41.6	144.8	152.5	115.5	21.9
										92	79.4	93	78.8	53	107.4	77.8	153.8	21.9
										83.6	65.4	87.2	107.9	67	105.7	102.4	135.7	12.4
										127.1	84.9	94	103.8	57.2	117.2	105.9	89.3	16
										100.6	73.3	72.4	67	121.7	88.4	102.9	132.4	22.1
										133.9	80.9	80.9	97.2	68.2	77	75.7	95.9	17.5
										68.4	85	101	72.1	94.9	81.6	70.7	129.3	13.4
										117.3	89.3	86.6	60.6	69.7	55.9	67.6	83.6	23.7
										105.2	124.6	112.3	58.6	66.5	99.6	96.2	114.7	17
										94.8	84.6	131.3	94	81.1	102.8	68.7	95.9	16.2
										93.8	78	97.3	77.8	59.9	75.4	157.83	113.4	17.6
										90.2	108.7	100.8	93.7	61.8	61.4	172.66	76.6	18.3
										80.2	119.7	131.6	102.8	68.4	132.2	149.61	86.2	16
										103.8	108.8	85.5	70.5	64	99.2	153.03	76.6	20.4
										94	108.9	126.8	67.4	67.4	91.1	139.44	84.5	14.4
										78.9	54.9	111.6	65.1	76.6	82.1	160.39	73.9	23.7
										129.5	77.1	89.5	48.9	76.5	54.5	155.77	64.7	21.4
										79.2	85.1	102.9	94.5	107.7	71.9	125.01	75.4	16.3
										112.1	78.4	93.1	68.8	99.7	123.8	105.47	126.9	14.5
										112.9	86.7	73.4	61.8	74.8	107.3	101.08	95.1	28
										106.7	80.1	79.8	69.6	71.6	53.3	106.86	74.3	14.4
										90.2	84.3	121.9	54.4	82.3	76.1	169.94	109.4	14.4
										104.6	76.8	102.7	105	96.7	81	92.27	70.8	15.8
										136.6	65.1	107.8	55.2	88.4	60.2	129.06	84.3	16.2
										66.5	68.2	135.1	103	86.3	42.2	128.17	102.1	14
										114.1	75.6	111.7	87.7	87.2	44.9	179.32	91.6	15
										136.5	48.9	105.7	73.3	73	65.4	142.25	85.7	14.6
										90.4	121.6	78.7	77.8	56	59	163.61	98.5
										84.7	70.6	108.3	99.9	58.3	103.14	101.14	93.2
										99	73.7	102.6	85.7	93.6	81.41	131.27	67
										97.5	57.7	101.9	88.4	90.8	117.25	132.14	79
										134.1	83.3	103.1	88.7	67.6	85.73	111.27	108.3
										68.6	70	84	53.2	89.9	124.79	117.48	131.4
										83.6	71.4	67.3	43.8	69.1	112.51	106.17	101.9
										86.3	52.3	115.6	73.2	72.2	77.36	112.23	90.5
											103.9	105.6	71	69.2	53.8	129.1	89.2
											68.7	91.9	53.1	44.4	81.68	104.66	109.4
											59.9	90.9	67.5	62.1	101.73	104.97	96.6
											131.4	101.1	74.8	42.5	98.65	132.5	80.3
											58.1	122.6	95.9	36.8	116.64	95.62	84.2
											84.1	80.7	60.5		118.61	129.14	118.9
											107.3	83.1	73.8		102.75	106.72	149.4
											57.6	111.4	59.1		98.94	84.36	93.4
											93.9	91.3	60.8		98.77	122.02	92.4
											107.7	114.5	55		152.59	142.39	98.1
											64.6	120.1	59.3		80.77	117.03	114.5
											41.9	130.9	66		63.99	101.88	103.6
											94.5	112.5	114.4		92.44	102.78	131.3
											121.2	111.1	52.2		92.02	110.88	94.1
											47.8	100.9	60.6		127.69	131.41	96.9
											138.5	87.9	104.9		80.07	91.41	81
											111.1	82.3	67.3		125.62	93.29	90.8
											56.2	88.2	76.8		75.49	164.87	119.2
											95.1	102.4	66.5		172.44	89.23	119.9
											100.6	135.2	89.2		140.96	144.09	93.9
											104.6	80.9	66.9		127.48	113.7	150.5
											69.3	104.1	68.4		60.17	93.75	83.7
											98.8	89.5	63.6		75.48	102.1	76.3
											131.1	100.6	67.3		131.15	156.4	112.5
											64.2	80.5	66.8		130.37	105.67	68.8
											107.1	119.8			104.01	125.3	92
											57.1	109			119.89	92.07	66.4
											62.2	74.3			96.87	102.6	99
											67.1	108			133.73	94.09	91.6
											113.5	130.9			67.23	86.52	75.6
											90.6	127.3			111.73	104.34	119
											119.1	109.5			126.42	126.34	110.8
											77.1	93.6			124.48	122.99	109.1
											75.1	126.8			120.91	112.08	61.7
											58.1	66.7			137.96	106.76	67.6
											91	92.3			138.59	116.75	154.5
											121.8	84			143.76	116.78	123.7
											70.3	73.9			124.66	95.9	115.5
											62.2	99.2			105.71		109.3
											103	81.4			107.32		149.4
											115.2	87.7			97.72		106.4
											69	98.1			77.52		96.8
											101.4	97.2			153.14		69.7
											88.5	109.9			83.82		105.6
											109.6	110.4			122.38		78.9
											103.2	80.8			113.36		142.2
											77.1	142			79.34		140.7
											67.1	55.1			145.34		86.7
											99.3	67.1			92.83		84.1
											111.4	84.9			144.58		146
											67.5	93.6			109.9		108.2
											106.1	76			100.82		82.6
											87.7	89.9			120.18		94.1
											115.7	101.5			61.77		123.9
											114.8	77.4			110.72		105.1
											82.2	66.9			141.28		105.7
											129.3	94.8			118.02		110.4
											75.7	62.4			123.31		106.5
												57.1			87.75		118.4
												83			78.17		126.5
												80.2			121.49		106.5
															133.9		89.3
															131.14		169
															136.93		107.1
															69.76		92.9
															97.21		111.4
															96.26		113.6
															90.76		102.4
															94.84		100.2
															141.73		95.5
															79.54		90.8
															103.07		138.8
															78.58		77
															131.93		111.6
															104.49		139.6
															77.07		100
															84.41		99.7
															96.59		99.6
															124.58		99.5
															115.88		111
																	114.3
																	95.2
																	79.1
																	65.3
