# Supplementary material for: Trichothiodystrophy‐associated MPLKIP maintains DBR1 levels for proper lariat debranching and ectodermal differentiation
Source: EMBO Mol Med. 2023 Oct 6;15(11):e17973. doi: 10.15252/emmm.202317973 (PMC10630875; doi:10.15252/emmm.202317973)
Supplement: Supplementary file 3 — Source Data for Expanded View [file EMMM-15-e17973-s005.zip › EMM-2023-17973_SourceDataForFigureEV2/EMM-2023-17973_SourceDataForFigureEV2C-D.xlsx]

## Sheet: Figure EV2C-D
Percentages from each technical replicate												Average
Exp	UV dose	296IS	CTR	XP-A	TTD287IS	TTD288IS	TTD289IS	TTD290IS	TTD295IS	TTD299IS		UV dose	296IS	CTR	XP-A	TTD287IS	TTD288IS	TTD289IS	TTD290IS	TTD295IS	TTD299IS
1	0	100	100	100	100	100	100	100	100	100		0	100	100	100	100	100	100	100	100	100
2	0	100	100	100	100	100	100	100	100	100		1			2.45516
3	0	100	100	100	100	100	100	100	100	100		2	85.8956	73.2221	#DIV/0!	74.8827	64.6628	92.8107	74.6568	80.6202	71.2
1	1			2.19298								4	52.6231	39.8685	#DIV/0!	45.4096	33.4095	62.3771	43.0995	44.1464	52.6
2	1			3.28571								6	23.8947	14.0769	#DIV/0!	18.4296	12.3366	31.6095	13.935	16.7947	31.8333
3	1			1.88679								8	14.306	4.76561	#DIV/0!	5.35561	2.798	12.0618	4.35512	5.84916	13.0333
1	2	89.9371	85.6967	#DIV/0!	81.1974	78.4195	97.4837	65.8147	81.4759	83.2
2	2	93.7587	67.1819	#DIV/0!	70.437	57.2581	102.703	85.4839	72.2957	66.4		Percentage
3	2	73.991	66.7877	#DIV/0!	73.0137	58.311	78.2456	72.6718	88.0889	64		UV dose	296IS	CTR	XP-A	TTD287IS	TTD288IS	TTD289IS	TTD290IS	TTD295IS	TTD299IS
1	4	49.9371	37.8545	#DIV/0!	44.247	40.1216	65.6104	31.6294	52.1084	52.5		0	100	100	100	100	100	100	100	100	100
2	4	58.0444	36.742	#DIV/0!	44.8586	19.8925	67.9537	43.318	35.1751	51.3		1			2.45516
3	4	49.8879	45.0091	#DIV/0!	47.1233	40.2145	53.5673	54.3511	45.1556	54		2	85.8956	73.2221	#DIV/0!	74.8827	64.6628	92.8107	74.6568	80.6202	71.2
1	6	19.3711	10.3576	#DIV/0!	16.0898	12.462	30.4753	9.26518	19.2771	32.4		4	52.6231	39.8685	#DIV/0!	45.4096	33.4095	62.3771	43.0995	44.1464	52.6
2	6	33.7032	7.37218	#DIV/0!	14.2674	6.3172	31.3707	15.8986	12.5292	29.5		6	23.8947	14.0769	#DIV/0!	18.4296	12.3366	31.6095	13.935	16.7947	31.8333
3	6	18.6099	24.5009	#DIV/0!	24.9315	18.2306	32.9825	16.6412	18.5778	33.6		8	14.306	4.76561	#DIV/0!	5.35561	2.798	12.0618	4.35512	5.84916	13.0333
1	8	8.93082	3.94575	#DIV/0!	3.64827	1.41844	12.5815	2.07668	7.07831	8.8
2	8	25.2427	3.09156	#DIV/0!	4.88432	1.88172	12.2587	5.64516	4.51362	8.9		SEM
3	8	8.74439	7.25953	#DIV/0!	7.53425	5.09383	11.345	5.34351	5.95556	21.4		UV dose	296IS	CTR	XP-A	TTD287IS	TTD288IS	TTD289IS	TTD290IS	TTD295IS	TTD299IS
												0	0	0	0	0	0	0	0	0	0
												1			0.735391
												2	10.4852	10.8051		5.61838	11.9252	12.8808	9.9837	7.93128	10.4614
												4	4.69501	4.48647		1.51526	11.7062	7.719	11.3625	8.51166	1.35277
												6	8.50292	9.15004		5.70411	5.95767	1.27052	4.0612	3.71055	2.10792
												8	9.47195	2.20162		1.98539	2.0017	0.641351	1.97894	1.28565	7.24592
												ordinary one-way ANOVA	ns		P,0.0001	ns	ns	ns	ns	ns	ns
