# Supplementary material for: Trichothiodystrophy‐associated MPLKIP maintains DBR1 levels for proper lariat debranching and ectodermal differentiation
Source: EMBO Mol Med. 2023 Oct 6;15(11):e17973. doi: 10.15252/emmm.202317973 (PMC10630875; doi:10.15252/emmm.202317973)
Supplement: Supplementary file 3 — Source Data for Expanded View [file EMMM-15-e17973-s005.zip › EMM-2023-17973_SourceDataForFigureEV4/EMM-2023-17973_SourceDataForFigureEV4.xlsx]

## Sheet: Delta-Delta Ct method (TUBG2)
	Instructions
	1. Enter the Ct values of the technical replicates for all of the samples (in the red cells).
	2. Do not change any of the other cells.
	3. The fold gene expression (2^-(∆∆Ct)) should be calculated for you (in the green box).
	Sample	GOI Ct1	GOI Ct2	GOI Average Ct	HKG Ct1	HKG Ct2	HKG Average Ct	∆Ct	∆∆Ct	2^-(∆∆Ct)
	CTR (Experiment 1)	24.59	24.42	24.505	20.44	20.58	20.51	3.995	0.29	0.817902
	CTR (Experiment 2)	24.39	24.49	24.44	20.95	20.75	20.85	3.59	-0.115	1.08298
	CTR (Experiment 3)	23.49	23.48	23.485	19.92	19.99	19.955	3.53	-0.175	1.12896
	TTD287IS (Experiment 1)	24.56	24.49	24.525	20.57	20.57	20.57	3.955	0.25	0.840896
	TTD287IS (Experiment 2)	24.51	24.56	24.535	20.56	20.62	20.59	3.945	0.24	0.846745
	TTD287IS (Experiment 3)	23.97		23.97	20.15	20.19	20.17	3.8	0.095	0.936272
	TTD289IS (Experiment 1)	24.16	24.24	24.2	20.3	20.37	20.335	3.865	0.16	0.895025
	TTD289IS (Experiment 2)	24.52	24.39	24.455	20.34	20.37	20.355	4.1	0.395	0.760489
	TTD289IS (Experiment 3)	23.83	23.82	23.825	20.17	20.05	20.11	3.715	0.01	0.993092
	Calibrator (average ∆Ct control group)	3.705
	Descriptive statistics
	Group	Average	SD	SE
	CTR	1.00995	0.167898	0.096936
	TTD287IS	0.874638	0.0534569	0.0308633
	TTD289IS	0.882869	0.116777	0.0674213
	ordinary one-way ANOVA		ns	ns

## Sheet: Delta-Delta Ct method (GAPDH)
	Instructions
	1. Enter the Ct values of the technical replicates for all of the samples (in the red cells).
	2. Do not change any of the other cells.
	3. The fold gene expression (2^-(∆∆Ct)) should be calculated for you (in the green box).
	Sample	GOI Ct1	GOI Ct2	GOI Average Ct	HKG Ct1	HKG Ct2	HKG Average Ct	∆Ct	∆∆Ct	2^-(∆∆Ct)
	CTR (Experiment 1)	24.59	24.42	24.505	14.89	14.96	14.925	9.58	-0.215	1.1607
	CTR (Experiment 2)	24.39	24.49	24.44	14.48	14.45	14.465	9.975	0.18	0.882703
	CTR (Experiment 3)	23.49	23.48	23.485	13.62	13.69	13.655	9.83	0.035	0.976032
	TTD287IS (Experiment 1)	24.56	24.49	24.525	15.44	15.44	15.44	9.085	-0.71	1.6358
	TTD287IS (Experiment 2)	24.51	24.56	24.535	15.02	15	15.01	9.525	-0.27	1.20581
	TTD287IS (Experiment 3)	23.97		23.97	14.17	14.21	14.19	9.78	-0.015	1.01045
	TTD289IS (Experiment 1)	24.56	24.49	24.525	15.16	15.12	15.14	9.385	-0.41	1.32869
	TTD289IS (Experiment 2)	24.51	24.56	24.535	14.99	14.95	14.97	9.565	-0.23	1.17283
	TTD289IS (Experiment 3)	23.97		23.97	14.27	14.22	14.245	9.725	-0.07	1.04972
	Calibrator (average ∆Ct control group)	9.795
	Descriptive statistics
	Group	Average	SD	SE
	CTR	1.00648	0.141479	0.0816832
	TTD287IS	1.28402	0.319929	0.184711
	TTD289IS	1.18375	0.139804	0.080716
