# Supplementary material for: Trichothiodystrophy‐associated MPLKIP maintains DBR1 levels for proper lariat debranching and ectodermal differentiation
Source: EMBO Mol Med. 2023 Oct 6;15(11):e17973. doi: 10.15252/emmm.202317973 (PMC10630875; doi:10.15252/emmm.202317973)
Supplement: Supplementary file 3 — Source Data for Expanded View [file EMMM-15-e17973-s005.zip › EMM-2023-17973_SourceDataForFigureEV5/EMM-2023-17973_SourceDataForFigureEV5A-B.xlsx]

## Sheet: DEG_DESeq2_allgenes
	dataset	comparison	coef	shrinkmethod	baseMean	log2FoldChange	lfcSE	pvalue	padj	-LOG10(padj)	gene_name	len	seqid	start	end	gene_biotype	gene_id	max_tx_len	max_n_exons	direction
SLITRK4	htseq_all	htseq_all - TTD_vs_ctrl	modelvar_TTD_vs_ctrl	apeglm	21.3755	-8.3136	2.76945	2.36655e-09	5.66824e-07	6.24655	SLITRK4	13311	chrX	143622790	143636101	protein_coding	ENSG00000179542.16	13311	2	TTD < ctrl
IFNK	htseq_all	htseq_all - TTD_vs_ctrl	modelvar_TTD_vs_ctrl	apeglm	45.4331	-5.70994	0.780949	1.92448e-13	8.94769e-11	10.0483	IFNK	2208	chr9	27524290	27526498	protein_coding	ENSG00000147896.4	2208	2	TTD < ctrl
RSAD2	htseq_all	htseq_all - TTD_vs_ctrl	modelvar_TTD_vs_ctrl	apeglm	97.5725	-5.09157	0.487349	2.20522e-26	1.74301e-23	22.7587	RSAD2	32682	chr2	6865557	6898239	protein_coding	ENSG00000134321.13	32664	8	TTD < ctrl
CMPK2	htseq_all	htseq_all - TTD_vs_ctrl	modelvar_TTD_vs_ctrl	apeglm	44.3469	-4.88748	0.6339	3.37724e-15	1.84094e-12	11.735	CMPK2	26065	chr2	6840570	6866635	protein_coding	ENSG00000134326.12	25249	5	TTD < ctrl
IFI27	htseq_all	htseq_all - TTD_vs_ctrl	modelvar_TTD_vs_ctrl	apeglm	1482.68	-4.76049	0.782868	4.5286e-11	1.40369e-08	7.85273	IFI27	11862	chr14	94104836	94116698	protein_coding	ENSG00000165949.12	11018	6	TTD < ctrl
SLC13A5	htseq_all	htseq_all - TTD_vs_ctrl	modelvar_TTD_vs_ctrl	apeglm	7.4627	-4.29139	1.50708	0.000210315	0.00797935	2.09803	SLC13A5	28658	chr17	6684719	6713377	protein_coding	ENSG00000141485.17	28650	12	TTD < ctrl
MX1	htseq_all	htseq_all - TTD_vs_ctrl	modelvar_TTD_vs_ctrl	apeglm	2147.67	-4.16511	0.23343	1.44988e-72	7.63993e-69	68.1169	MX1	50051	chr21	41420020	41470071	protein_coding	ENSG00000157601.15	43870	20	TTD < ctrl
SLC5A9	htseq_all	htseq_all - TTD_vs_ctrl	modelvar_TTD_vs_ctrl	apeglm	9.88469	-4.01021	1.18379	0.000109804	0.00498789	2.30208	SLC5A9	25959	chr1	48222685	48248644	protein_coding	ENSG00000117834.13	25957	15	TTD < ctrl
PLD5	htseq_all	htseq_all - TTD_vs_ctrl	modelvar_TTD_vs_ctrl	apeglm	9.4822	-3.95038	1.18883	0.00014087	0.00603488	2.21933	PLD5	441711	chr1	242082986	242524697	protein_coding	ENSG00000180287.17	441711	11	TTD < ctrl
GABRQ	htseq_all	htseq_all - TTD_vs_ctrl	modelvar_TTD_vs_ctrl	apeglm	17.7199	-3.89117	0.805584	2.0743e-07	2.73254e-05	4.56343	GABRQ	19647	chrX	152637895	152657542	protein_coding	ENSG00000268089.3	19647	9	TTD < ctrl
OASL	htseq_all	htseq_all - TTD_vs_ctrl	modelvar_TTD_vs_ctrl	apeglm	30.1651	-3.74269	0.601744	5.26559e-11	1.60074e-08	7.79568	OASL	21479	chr12	121017763	121039242	protein_coding	ENSG00000135114.13	21217	6	TTD < ctrl
RPS6KA6	htseq_all	htseq_all - TTD_vs_ctrl	modelvar_TTD_vs_ctrl	apeglm	19.6357	-3.73307	0.781537	1.70356e-07	2.31033e-05	4.63633	RPS6KA6	129853	chrX	84058346	84188199	protein_coding	ENSG00000072133.11	129849	22	TTD < ctrl
IFIT1	htseq_all	htseq_all - TTD_vs_ctrl	modelvar_TTD_vs_ctrl	apeglm	494.159	-3.53186	0.203883	1.65421e-68	6.53743e-65	64.1846	IFIT1	13941	chr10	89392546	89406487	protein_coding	ENSG00000185745.10	13940	3	TTD < ctrl
HK3	htseq_all	htseq_all - TTD_vs_ctrl	modelvar_TTD_vs_ctrl	apeglm	29.6535	-3.52576	0.654454	5.05894e-09	1.0807e-06	5.9663	HK3	18477	chr5	176880869	176899346	protein_coding	ENSG00000160883.11	18477	19	TTD < ctrl
TERT	htseq_all	htseq_all - TTD_vs_ctrl	modelvar_TTD_vs_ctrl	apeglm	7.4772	-3.48008	1.2155	0.000490853	0.0151847	1.81859	TERT	41921	chr5	1253147	1295068	protein_coding	ENSG00000164362.21	41901	17	TTD < ctrl
PDE2A	htseq_all	htseq_all - TTD_vs_ctrl	modelvar_TTD_vs_ctrl	apeglm	23.6865	-3.47643	0.643666	5.80142e-09	1.22278e-06	5.91265	PDE2A	98450	chr11	72576141	72674591	protein_coding	ENSG00000186642.16	98281	32	TTD < ctrl
BST2	htseq_all	htseq_all - TTD_vs_ctrl	modelvar_TTD_vs_ctrl	apeglm	292.43	-3.40629	0.299818	4.90601e-31	5.17028e-28	27.2865	BST2	2691	chr19	17402939	17405630	protein_coding	ENSG00000130303.14	2691	5	TTD < ctrl
ISG15	htseq_all	htseq_all - TTD_vs_ctrl	modelvar_TTD_vs_ctrl	apeglm	507.722	-3.40252	0.264698	4.0596e-39	5.83401e-36	35.234	ISG15	13402	chr1	1001138	1014540	protein_coding	ENSG00000187608.10	13402	3	TTD < ctrl
IFI6	htseq_all	htseq_all - TTD_vs_ctrl	modelvar_TTD_vs_ctrl	apeglm	544.526	-3.32707	0.280594	9.97969e-34	1.12685e-30	29.9481	IFI6	6148	chr1	27666064	27672212	protein_coding	ENSG00000126709.16	6147	5	TTD < ctrl
LAMP3	htseq_all	htseq_all - TTD_vs_ctrl	modelvar_TTD_vs_ctrl	apeglm	146.247	-3.25132	0.28607	5.62279e-31	5.55532e-28	27.2553	LAMP3	41624	chr3	183122215	183163839	protein_coding	ENSG00000078081.8	40519	6	TTD < ctrl
IFI44L	htseq_all	htseq_all - TTD_vs_ctrl	modelvar_TTD_vs_ctrl	apeglm	465.329	-3.15245	0.252882	7.5295e-37	9.15588e-34	33.0383	IFI44L	26243	chr1	78619902	78646145	protein_coding	ENSG00000137959.17	25697	9	TTD < ctrl
RNF180	htseq_all	htseq_all - TTD_vs_ctrl	modelvar_TTD_vs_ctrl	apeglm	22.1512	-3.01239	0.630726	1.09007e-07	1.53855e-05	4.81289	RNF180	207026	chr5	64165843	64372869	protein_coding	ENSG00000164197.12	207026	8	TTD < ctrl
USP18	htseq_all	htseq_all - TTD_vs_ctrl	modelvar_TTD_vs_ctrl	apeglm	77.4919	-2.97924	0.365454	2.4099e-17	1.58732e-14	13.7993	USP18	27227	chr22	18150170	18177397	protein_coding	ENSG00000184979.10	27227	11	TTD < ctrl
MUC16	htseq_all	htseq_all - TTD_vs_ctrl	modelvar_TTD_vs_ctrl	apeglm	16.456	-2.92938	0.855801	3.31401e-05	0.00190501	2.7201	MUC16	132498	chr19	8848844	8981342	protein_coding	ENSG00000181143.15	132498	84	TTD < ctrl
INA	htseq_all	htseq_all - TTD_vs_ctrl	modelvar_TTD_vs_ctrl	apeglm	64.8793	-2.91381	0.359723	3.79711e-17	2.40099e-14	13.6196	INA	13208	chr10	103277138	103290346	protein_coding	ENSG00000148798.11	13208	3	TTD < ctrl
XAF1	htseq_all	htseq_all - TTD_vs_ctrl	modelvar_TTD_vs_ctrl	apeglm	649.545	-2.85163	0.205579	5.60325e-45	1.1072e-41	40.9558	XAF1	20200	chr17	6755447	6775647	protein_coding	ENSG00000132530.17	19601	7	TTD < ctrl
PCSK2	htseq_all	htseq_all - TTD_vs_ctrl	modelvar_TTD_vs_ctrl	apeglm	20.9664	-2.8257	0.664244	1.34559e-06	0.000137233	3.86254	PCSK2	258471	chr20	17226107	17484578	protein_coding	ENSG00000125851.10	258471	13	TTD < ctrl
IFIT3	htseq_all	htseq_all - TTD_vs_ctrl	modelvar_TTD_vs_ctrl	apeglm	495.87	-2.80822	0.184795	2.119e-53	6.69943e-50	49.174	IFIT3	50166	chr10	89327307	89377473	protein_coding	ENSG00000119917.15	49532	4	TTD < ctrl
LINC01705	htseq_all	htseq_all - TTD_vs_ctrl	modelvar_TTD_vs_ctrl	apeglm	16.9488	-2.80115	0.848316	4.84023e-05	0.00264756	2.57715	LINC01705	53948	chr1	222010825	222064773	lncRNA	ENSG00000232679.2	53948	3	TTD < ctrl
IL13RA2	htseq_all	htseq_all - TTD_vs_ctrl	modelvar_TTD_vs_ctrl	apeglm	17.1695	-2.78329	0.696692	4.50642e-06	0.000388183	3.41096	IL13RA2	16002	chrX	115003975	115019977	protein_coding	ENSG00000123496.8	14998	11	TTD < ctrl
MX2	htseq_all	htseq_all - TTD_vs_ctrl	modelvar_TTD_vs_ctrl	apeglm	594.652	-2.75723	0.214561	4.90897e-39	6.46675e-36	35.1893	MX2	47394	chr21	41361999	41409393	protein_coding	ENSG00000183486.14	47366	15	TTD < ctrl
LCE3A	htseq_all	htseq_all - TTD_vs_ctrl	modelvar_TTD_vs_ctrl	apeglm	13.0159	-2.64225	0.995574	0.000347481	0.0116904	1.93217	LCE3A	269	chr1	152622834	152623103	protein_coding	ENSG00000185962.1	269	1	TTD < ctrl
SLC7A2	htseq_all	htseq_all - TTD_vs_ctrl	modelvar_TTD_vs_ctrl	apeglm	21.4207	-2.63148	0.721735	1.24622e-05	0.000838308	3.0766	SLC7A2	73485	chr8	17497088	17570573	protein_coding	ENSG00000003989.18	73478	14	TTD < ctrl
OAS2	htseq_all	htseq_all - TTD_vs_ctrl	modelvar_TTD_vs_ctrl	apeglm	1284.58	-2.60573	0.140255	2.61755e-78	4.13783e-74	73.3832	OAS2	33328	chr12	112978395	113011723	protein_coding	ENSG00000111335.14	33328	11	TTD < ctrl
PTGS2	htseq_all	htseq_all - TTD_vs_ctrl	modelvar_TTD_vs_ctrl	apeglm	248.485	-2.52517	0.804735	5.22267e-05	0.00280816	2.55158	PTGS2	9131	chr1	186671791	186680922	protein_coding	ENSG00000073756.13	9131	11	TTD < ctrl
KRT2	htseq_all	htseq_all - TTD_vs_ctrl	modelvar_TTD_vs_ctrl	apeglm	547.118	-2.5138	0.307439	1.33299e-17	9.16171e-15	14.038	KRT2	7653	chr12	52644558	52652211	protein_coding	ENSG00000172867.4	7653	9	TTD < ctrl
IFI44	htseq_all	htseq_all - TTD_vs_ctrl	modelvar_TTD_vs_ctrl	apeglm	336.87	-2.50597	0.224511	3.75756e-30	3.29997e-27	26.4815	IFI44	14282	chr1	78649796	78664078	protein_coding	ENSG00000137965.11	14245	9	TTD < ctrl
LRAT	htseq_all	htseq_all - TTD_vs_ctrl	modelvar_TTD_vs_ctrl	apeglm	15.019	-2.47539	0.83077	0.000117509	0.00524742	2.28005	LRAT	126175	chr4	154626945	154753120	protein_coding	ENSG00000121207.12	121248	6	TTD < ctrl
OAS1	htseq_all	htseq_all - TTD_vs_ctrl	modelvar_TTD_vs_ctrl	apeglm	755.379	-2.44654	0.187753	3.99367e-40	6.31319e-37	36.1998	OAS1	27363	chr12	112905856	112933219	protein_coding	ENSG00000089127.15	26212	7	TTD < ctrl
KRT27	htseq_all	htseq_all - TTD_vs_ctrl	modelvar_TTD_vs_ctrl	apeglm	24.0035	-2.43553	0.523167	2.02192e-07	2.68592e-05	4.57091	KRT27	5742	chr17	40776808	40782550	protein_coding	ENSG00000171446.7	5742	8	TTD < ctrl
RORC	htseq_all	htseq_all - TTD_vs_ctrl	modelvar_TTD_vs_ctrl	apeglm	14.1645	-2.37256	0.696311	3.63194e-05	0.00204319	2.68969	RORC	25774	chr1	151806071	151831845	protein_coding	ENSG00000143365.19	25731	12	TTD < ctrl
CXCL10	htseq_all	htseq_all - TTD_vs_ctrl	modelvar_TTD_vs_ctrl	apeglm	10.786	-2.35367	0.850086	0.000274491	0.00966404	2.01484	CXCL10	2379	chr4	76021118	76023497	protein_coding	ENSG00000169245.6	2379	4	TTD < ctrl
HERC6	htseq_all	htseq_all - TTD_vs_ctrl	modelvar_TTD_vs_ctrl	apeglm	535.33	-2.34757	0.16557	6.84328e-47	1.54541e-43	42.811	HERC6	64358	chr4	88378739	88443097	protein_coding	ENSG00000138642.15	64358	23	TTD < ctrl
LINC00520	htseq_all	htseq_all - TTD_vs_ctrl	modelvar_TTD_vs_ctrl	apeglm	10.4282	-2.33092	1.05663	0.000962448	0.0246586	1.60803	LINC00520	15599	chr14	55781132	55796731	lncRNA	ENSG00000258791.9	15599	5	TTD < ctrl
DDX60	htseq_all	htseq_all - TTD_vs_ctrl	modelvar_TTD_vs_ctrl	apeglm	1206.02	-2.29219	0.155433	1.72222e-50	4.53748e-47	46.3432	DDX60	102592	chr4	168216291	168318883	protein_coding	ENSG00000137628.18	102592	39	TTD < ctrl
RIMS2	htseq_all	htseq_all - TTD_vs_ctrl	modelvar_TTD_vs_ctrl	apeglm	37.8683	-2.28517	0.407092	1.14416e-09	2.91724e-07	6.53503	RIMS2	755398	chr8	103500696	104256094	protein_coding	ENSG00000176406.23	753718	31	TTD < ctrl
TBX1	htseq_all	htseq_all - TTD_vs_ctrl	modelvar_TTD_vs_ctrl	apeglm	8.86068	-2.23216	0.942259	0.000844605	0.0225152	1.64752	TBX1	26890	chr22	19756703	19783593	protein_coding	ENSG00000184058.15	26890	10	TTD < ctrl
SMOC1	htseq_all	htseq_all - TTD_vs_ctrl	modelvar_TTD_vs_ctrl	apeglm	52.6216	-2.19626	0.40897	4.04124e-09	8.87278e-07	6.05194	SMOC1	178235	chr14	69854131	70032366	protein_coding	ENSG00000198732.11	152950	12	TTD < ctrl
ABCC9	htseq_all	htseq_all - TTD_vs_ctrl	modelvar_TTD_vs_ctrl	apeglm	64.0873	-2.14504	0.449411	8.25604e-08	1.1981e-05	4.92151	ABCC9	145154	chr12	21797389	21942543	protein_coding	ENSG00000069431.13	144037	40	TTD < ctrl
IL12RB2	htseq_all	htseq_all - TTD_vs_ctrl	modelvar_TTD_vs_ctrl	apeglm	19.5933	-2.13992	0.588869	1.49325e-05	0.000975424	3.01081	IL12RB2	91360	chr1	67307364	67398724	protein_coding	ENSG00000081985.13	90851	17	TTD < ctrl
TMEM255A	htseq_all	htseq_all - TTD_vs_ctrl	modelvar_TTD_vs_ctrl	apeglm	63.176	-2.13735	0.344921	2.9551e-11	9.93919e-09	8.00265	TMEM255A	52906	chrX	120258650	120311556	protein_coding	ENSG00000125355.16	52885	10	TTD < ctrl
IFIH1	htseq_all	htseq_all - TTD_vs_ctrl	modelvar_TTD_vs_ctrl	apeglm	676.981	-2.13183	0.190121	1.7963e-30	1.67035e-27	26.7772	IFIH1	51610	chr2	162267074	162318684	protein_coding	ENSG00000115267.9	51610	16	TTD < ctrl
RNF212	htseq_all	htseq_all - TTD_vs_ctrl	modelvar_TTD_vs_ctrl	apeglm	14.245	-2.06284	0.707868	0.000166707	0.00684938	2.16435	RNF212	57314	chr4	1056250	1113564	protein_coding	ENSG00000178222.13	56627	10	TTD < ctrl
COL22A1	htseq_all	htseq_all - TTD_vs_ctrl	modelvar_TTD_vs_ctrl	apeglm	15.3286	-2.05182	0.888143	0.000639884	0.018358	1.73617	COL22A1	325806	chr8	138588235	138914041	protein_coding	ENSG00000169436.17	325806	65	TTD < ctrl
BACH2	htseq_all	htseq_all - TTD_vs_ctrl	modelvar_TTD_vs_ctrl	apeglm	39.7684	-2.04783	0.400878	1.64871e-08	2.96168e-06	5.52846	BACH2	370380	chr6	89926528	90296908	protein_coding	ENSG00000112182.15	370379	9	TTD < ctrl
BAMBI	htseq_all	htseq_all - TTD_vs_ctrl	modelvar_TTD_vs_ctrl	apeglm	20.3034	-2.04645	0.616332	4.12895e-05	0.00228218	2.64165	BAMBI	5422	chr10	28677510	28682932	protein_coding	ENSG00000095739.11	5411	3	TTD < ctrl
ZNF818P	htseq_all	htseq_all - TTD_vs_ctrl	modelvar_TTD_vs_ctrl	apeglm	95.5577	-1.99305	0.368749	3.30441e-09	7.46231e-07	6.12713	ZNF818P	17411	chr19	53197111	53214522	transcribed_unprocessed_pseudogene	ENSG00000269001.2	13904	5	TTD < ctrl
IRF7	htseq_all	htseq_all - TTD_vs_ctrl	modelvar_TTD_vs_ctrl	apeglm	83.4957	-1.98788	0.336739	1.81192e-10	5.20778e-08	7.28335	IRF7	3430	chr11	612553	615983	protein_coding	ENSG00000185507.21	3395	11	TTD < ctrl
OAS3	htseq_all	htseq_all - TTD_vs_ctrl	modelvar_TTD_vs_ctrl	apeglm	2036.57	-1.95948	0.146474	4.24688e-42	7.45941e-39	38.1273	OAS3	38409	chr12	112938051	112976460	protein_coding	ENSG00000111331.14	38027	17	TTD < ctrl
RP11-7K24.3	htseq_all	htseq_all - TTD_vs_ctrl	modelvar_TTD_vs_ctrl	apeglm	112.483	-1.94649	0.283682	3.87469e-13	1.75003e-10	9.75695	RP11-7K24.3	2026	chr6	42092233	42094259	lncRNA	ENSG00000261068.2	2026	1	TTD < ctrl
RP11-60A8.1	htseq_all	htseq_all - TTD_vs_ctrl	modelvar_TTD_vs_ctrl	apeglm	31.3991	-1.92524	0.481882	2.98699e-06	0.000272938	3.56394	RP11-60A8.1	81328	chr5	73213930	73295258	lncRNA	ENSG00000249743.6	81328	6	TTD < ctrl
IFITM1	htseq_all	htseq_all - TTD_vs_ctrl	modelvar_TTD_vs_ctrl	apeglm	384.656	-1.87092	0.303248	3.29253e-11	1.08434e-08	7.96483	IFITM1	5231	chr11	310041	315272	protein_coding	ENSG00000185885.17	5230	3	TTD < ctrl
TXK	htseq_all	htseq_all - TTD_vs_ctrl	modelvar_TTD_vs_ctrl	apeglm	16.2615	-1.83772	0.657617	0.000228554	0.00854115	2.06848	TXK	67857	chr4	48066393	48134250	protein_coding	ENSG00000074966.11	67857	15	TTD < ctrl
RP11-1223D19.5	htseq_all	htseq_all - TTD_vs_ctrl	modelvar_TTD_vs_ctrl	apeglm	18.6063	-1.82702	0.629911	0.000152212	0.00641644	2.19271	RP11-1223D19.5	27617	chr2	110022447	110050064	unprocessed_pseudogene	ENSG00000283283.2	27617	25	TTD < ctrl
PARP9	htseq_all	htseq_all - TTD_vs_ctrl	modelvar_TTD_vs_ctrl	apeglm	837.956	-1.81167	0.180629	6.02002e-25	4.53164e-22	21.3437	PARP9	36653	chr3	122527924	122564577	protein_coding	ENSG00000138496.17	36653	11	TTD < ctrl
FCGR3B	htseq_all	htseq_all - TTD_vs_ctrl	modelvar_TTD_vs_ctrl	apeglm	272.037	-1.79755	0.312972	4.30134e-10	1.13326e-07	6.94567	FCGR3B	8767	chr1	161623196	161631963	protein_coding	ENSG00000162747.12	8767	6	TTD < ctrl
CXCL2	htseq_all	htseq_all - TTD_vs_ctrl	modelvar_TTD_vs_ctrl	apeglm	197.093	-1.79449	0.456822	3.56571e-06	0.000320266	3.49449	CXCL2	2156	chr4	74097040	74099196	protein_coding	ENSG00000081041.9	2155	4	TTD < ctrl
CLDN11	htseq_all	htseq_all - TTD_vs_ctrl	modelvar_TTD_vs_ctrl	apeglm	74.7151	-1.79216	0.484112	9.21382e-06	0.000683685	3.16514	CLDN11	35865	chr3	170418868	170454733	protein_coding	ENSG00000013297.12	33515	6	TTD < ctrl
ABLIM2	htseq_all	htseq_all - TTD_vs_ctrl	modelvar_TTD_vs_ctrl	apeglm	21.4035	-1.79194	0.57151	7.49952e-05	0.00373982	2.42715	ABLIM2	193522	chr4	7965310	8158832	protein_coding	ENSG00000163995.21	193499	21	TTD < ctrl
LINC00702	htseq_all	htseq_all - TTD_vs_ctrl	modelvar_TTD_vs_ctrl	apeglm	81.5096	-1.78901	0.318676	9.89223e-10	2.56355e-07	6.59116	LINC00702	42771	chr10	4201141	4243912	lncRNA	ENSG00000233117.4	42771	3	TTD < ctrl
HERC5	htseq_all	htseq_all - TTD_vs_ctrl	modelvar_TTD_vs_ctrl	apeglm	186.303	-1.78351	0.232514	8.37764e-16	4.72978e-13	12.3252	HERC5	49044	chr4	88457119	88506163	protein_coding	ENSG00000138646.9	49044	23	TTD < ctrl
MGMT	htseq_all	htseq_all - TTD_vs_ctrl	modelvar_TTD_vs_ctrl	apeglm	201.633	-1.781	0.261891	5.30137e-13	2.20537e-10	9.65652	MGMT	303793	chr10	129467190	129770983	protein_coding	ENSG00000170430.10	303742	5	TTD < ctrl
COL11A1	htseq_all	htseq_all - TTD_vs_ctrl	modelvar_TTD_vs_ctrl	apeglm	542.085	-1.71091	0.242616	8.89651e-14	4.39488e-11	10.3571	COL11A1	232405	chr1	102876467	103108872	protein_coding	ENSG00000060718.22	232049	67	TTD < ctrl
CLDN17	htseq_all	htseq_all - TTD_vs_ctrl	modelvar_TTD_vs_ctrl	apeglm	44.9585	-1.68746	0.777037	0.000813529	0.0218843	1.65987	CLDN17	1240	chr21	30165565	30166805	protein_coding	ENSG00000156282.5	1240	1	TTD < ctrl
PREX1	htseq_all	htseq_all - TTD_vs_ctrl	modelvar_TTD_vs_ctrl	apeglm	56.131	-1.66466	0.373474	3.80446e-07	4.62622e-05	4.33477	PREX1	203747	chr20	48624252	48827999	protein_coding	ENSG00000124126.14	203747	40	TTD < ctrl
APOB	htseq_all	htseq_all - TTD_vs_ctrl	modelvar_TTD_vs_ctrl	apeglm	246.794	-1.64362	0.302956	2.7482e-09	6.29616e-07	6.20092	APOB	42644	chr2	21001429	21044073	protein_coding	ENSG00000084674.15	42644	29	TTD < ctrl
CEACAM1	htseq_all	htseq_all - TTD_vs_ctrl	modelvar_TTD_vs_ctrl	apeglm	43.2597	-1.63059	0.406537	2.72691e-06	0.000255794	3.59211	CEACAM1	53930	chr19	42507304	42561234	protein_coding	ENSG00000079385.23	34186	9	TTD < ctrl
LSP1	htseq_all	htseq_all - TTD_vs_ctrl	modelvar_TTD_vs_ctrl	apeglm	95.2735	-1.62516	0.30479	4.67598e-09	1.01257e-06	5.99457	LSP1	41363	chr11	1850904	1892267	protein_coding	ENSG00000130592.17	39179	12	TTD < ctrl
HOXB6	htseq_all	htseq_all - TTD_vs_ctrl	modelvar_TTD_vs_ctrl	apeglm	11.9129	-1.6205	0.871701	0.00183094	0.0393454	1.40511	HOXB6	9241	chr17	48595751	48604992	protein_coding	ENSG00000108511.10	9241	4	TTD < ctrl
ASTN1	htseq_all	htseq_all - TTD_vs_ctrl	modelvar_TTD_vs_ctrl	apeglm	16.1569	-1.61695	0.873088	0.00179917	0.0389073	1.40997	ASTN1	307671	chr1	176857302	177164973	protein_coding	ENSG00000152092.16	307565	23	TTD < ctrl
CYP2R1	htseq_all	htseq_all - TTD_vs_ctrl	modelvar_TTD_vs_ctrl	apeglm	68.4596	-1.61099	0.39008	1.73089e-06	0.000172087	3.76425	CYP2R1	14791	chr11	14877440	14892231	protein_coding	ENSG00000186104.11	14791	6	TTD < ctrl
NEB	htseq_all	htseq_all - TTD_vs_ctrl	modelvar_TTD_vs_ctrl	apeglm	351.688	-1.60667	0.334001	6.98465e-08	1.05156e-05	4.97817	NEB	249151	chr2	151485336	151734487	protein_coding	ENSG00000183091.20	249151	182	TTD < ctrl
SAMD9	htseq_all	htseq_all - TTD_vs_ctrl	modelvar_TTD_vs_ctrl	apeglm	1860.05	-1.60374	0.238765	9.36152e-13	3.60944e-10	9.44256	SAMD9	18510	chr7	93099513	93118023	protein_coding	ENSG00000205413.8	18510	3	TTD < ctrl
VWA5A	htseq_all	htseq_all - TTD_vs_ctrl	modelvar_TTD_vs_ctrl	apeglm	499.829	-1.59357	0.235398	6.31809e-13	2.4999e-10	9.60208	VWA5A	32317	chr11	124115404	124147721	protein_coding	ENSG00000110002.16	32271	19	TTD < ctrl
PLXDC1	htseq_all	htseq_all - TTD_vs_ctrl	modelvar_TTD_vs_ctrl	apeglm	110.126	-1.59149	0.520197	7.90818e-05	0.00389174	2.40986	PLXDC1	91081	chr17	39063313	39154394	protein_coding	ENSG00000161381.14	88324	15	TTD < ctrl
EPSTI1	htseq_all	htseq_all - TTD_vs_ctrl	modelvar_TTD_vs_ctrl	apeglm	169.76	-1.5882	0.247464	7.54059e-12	2.64892e-09	8.57693	EPSTI1	105883	chr13	42886388	42992271	protein_coding	ENSG00000133106.15	105883	13	TTD < ctrl
RASD1	htseq_all	htseq_all - TTD_vs_ctrl	modelvar_TTD_vs_ctrl	apeglm	107.866	-1.58466	0.53456	0.000108481	0.00494199	2.3061	RASD1	1958	chr17	17494437	17496395	protein_coding	ENSG00000108551.5	1958	2	TTD < ctrl
EGLN3	htseq_all	htseq_all - TTD_vs_ctrl	modelvar_TTD_vs_ctrl	apeglm	116.732	-1.58362	0.392378	2.27694e-06	0.000222184	3.65329	EGLN3	538547	chr14	33924227	34462774	protein_coding	ENSG00000129521.15	477393	6	TTD < ctrl
UGT1A7	htseq_all	htseq_all - TTD_vs_ctrl	modelvar_TTD_vs_ctrl	apeglm	24.3113	-1.55627	0.547884	0.000177768	0.00716784	2.14461	UGT1A7	91399	chr2	233681901	233773300	protein_coding	ENSG00000244122.3	91399	5	TTD < ctrl
RGS4	htseq_all	htseq_all - TTD_vs_ctrl	modelvar_TTD_vs_ctrl	apeglm	33.3981	-1.54725	0.446394	2.38341e-05	0.00145471	2.83722	RGS4	8027	chr1	163068775	163076802	protein_coding	ENSG00000117152.14	8027	6	TTD < ctrl
DDX60L	htseq_all	htseq_all - TTD_vs_ctrl	modelvar_TTD_vs_ctrl	apeglm	588.604	-1.5459	0.174366	4.2274e-20	3.03758e-17	16.5175	DDX60L	181051	chr4	168356735	168537786	protein_coding	ENSG00000181381.15	123779	38	TTD < ctrl
ADGRF1	htseq_all	htseq_all - TTD_vs_ctrl	modelvar_TTD_vs_ctrl	apeglm	62.8175	-1.53902	0.432144	1.55481e-05	0.0010032	2.99861	ADGRF1	44642	chr6	46997708	47042350	protein_coding	ENSG00000153292.16	44624	15	TTD < ctrl
VWF	htseq_all	htseq_all - TTD_vs_ctrl	modelvar_TTD_vs_ctrl	apeglm	13.9743	-1.53434	0.82778	0.00183187	0.0393454	1.40511	VWF	175893	chr12	5948877	6124770	protein_coding	ENSG00000110799.14	175793	52	TTD < ctrl
GALNT15	htseq_all	htseq_all - TTD_vs_ctrl	modelvar_TTD_vs_ctrl	apeglm	333.704	-1.52036	0.365671	1.44694e-06	0.000146623	3.8338	GALNT15	57312	chr3	16174680	16231992	protein_coding	ENSG00000131386.19	57283	10	TTD < ctrl
KLK12	htseq_all	htseq_all - TTD_vs_ctrl	modelvar_TTD_vs_ctrl	apeglm	95.8252	-1.51539	0.447722	2.80417e-05	0.00166031	2.77981	KLK12	6138	chr19	51029092	51035230	protein_coding	ENSG00000186474.16	6136	7	TTD < ctrl
CALML3	htseq_all	htseq_all - TTD_vs_ctrl	modelvar_TTD_vs_ctrl	apeglm	1748.15	-1.4803	0.212848	1.83088e-13	8.77049e-11	10.057	CALML3	1810	chr10	5524961	5526771	protein_coding	ENSG00000178363.5	1810	1	TTD < ctrl
HELZ2	htseq_all	htseq_all - TTD_vs_ctrl	modelvar_TTD_vs_ctrl	apeglm	478.373	-1.48021	0.209404	8.00165e-14	4.08033e-11	10.3893	HELZ2	16153	chr20	63558086	63574239	protein_coding	ENSG00000130589.16	13253	19	TTD < ctrl
ARNT2	htseq_all	htseq_all - TTD_vs_ctrl	modelvar_TTD_vs_ctrl	apeglm	28.4007	-1.47737	0.488261	0.000107847	0.0049273	2.30739	ARNT2	193583	chr15	80404350	80597933	protein_coding	ENSG00000172379.21	193551	20	TTD < ctrl
LINC01206	htseq_all	htseq_all - TTD_vs_ctrl	modelvar_TTD_vs_ctrl	apeglm	59.2711	-1.46492	0.489735	0.000104359	0.00482371	2.31662	LINC01206	83301	chr3	181952343	182035644	lncRNA	ENSG00000242512.9	83254	10	TTD < ctrl
FGD2	htseq_all	htseq_all - TTD_vs_ctrl	modelvar_TTD_vs_ctrl	apeglm	20.4044	-1.43083	0.556055	0.000395834	0.0128638	1.89063	FGD2	23423	chr6	37005646	37029069	protein_coding	ENSG00000146192.15	23414	16	TTD < ctrl
GDNF	htseq_all	htseq_all - TTD_vs_ctrl	modelvar_TTD_vs_ctrl	apeglm	76.0657	-1.4125	0.368971	5.91614e-06	0.000482074	3.31689	GDNF	27364	chr5	37812677	37840041	protein_coding	ENSG00000168621.15	27364	3	TTD < ctrl
TMEM158	htseq_all	htseq_all - TTD_vs_ctrl	modelvar_TTD_vs_ctrl	apeglm	131.847	-1.41201	0.324799	6.49829e-07	7.39029e-05	4.13134	TMEM158	1821	chr3	45224466	45226287	protein_coding	ENSG00000249992.2	1821	1	TTD < ctrl
S100P	htseq_all	htseq_all - TTD_vs_ctrl	modelvar_TTD_vs_ctrl	apeglm	785.647	-1.40715	0.692706	0.00111711	0.0277661	1.55649	S100P	3292	chr4	6693878	6697170	protein_coding	ENSG00000163993.7	3292	2	TTD < ctrl
HSPB8	htseq_all	htseq_all - TTD_vs_ctrl	modelvar_TTD_vs_ctrl	apeglm	52.6499	-1.40553	0.521872	0.000254369	0.00916876	2.03769	HSPB8	53300	chr12	119171555	119224855	protein_coding	ENSG00000152137.8	41541	4	TTD < ctrl
THNSL2	htseq_all	htseq_all - TTD_vs_ctrl	modelvar_TTD_vs_ctrl	apeglm	93.563	-1.37862	0.463743	0.000114143	0.00514068	2.28898	THNSL2	16341	chr2	88170295	88186636	protein_coding	ENSG00000144115.18	16341	9	TTD < ctrl
RP11-20G13.1	htseq_all	htseq_all - TTD_vs_ctrl	modelvar_TTD_vs_ctrl	apeglm	76.7356	-1.36947	0.301517	2.80506e-07	3.54739e-05	4.45009	RP11-20G13.1	11391	chr15	99423769	99435160	lncRNA	ENSG00000259341.2	11391	2	TTD < ctrl
HECW2	htseq_all	htseq_all - TTD_vs_ctrl	modelvar_TTD_vs_ctrl	apeglm	143.505	-1.35704	0.26514	1.59841e-08	2.90434e-06	5.53695	HECW2	404585	chr2	196189099	196593684	protein_coding	ENSG00000138411.13	399482	29	TTD < ctrl
DHRS9	htseq_all	htseq_all - TTD_vs_ctrl	modelvar_TTD_vs_ctrl	apeglm	55.179	-1.35129	0.582509	0.000656762	0.0187402	1.72722	DHRS9	31378	chr2	169064789	169096167	protein_coding	ENSG00000073737.17	31378	8	TTD < ctrl
TGM5	htseq_all	htseq_all - TTD_vs_ctrl	modelvar_TTD_vs_ctrl	apeglm	161.282	-1.34841	0.297069	2.73281e-07	3.48389e-05	4.45794	TGM5	34338	chr15	43232590	43266928	protein_coding	ENSG00000104055.16	34338	13	TTD < ctrl
MEDAG	htseq_all	htseq_all - TTD_vs_ctrl	modelvar_TTD_vs_ctrl	apeglm	73.7226	-1.34585	0.519006	0.000347576	0.0116904	1.93217	MEDAG	19301	chr13	30906271	30925572	protein_coding	ENSG00000102802.10	19301	5	TTD < ctrl
RP11-1223D19.6	htseq_all	htseq_all - TTD_vs_ctrl	modelvar_TTD_vs_ctrl	apeglm	17.6335	-1.34381	0.600952	0.000920756	0.0237832	1.62373	RP11-1223D19.6	27539	chr2	110321402	110348941	unprocessed_pseudogene	ENSG00000283167.2	27539	26	TTD < ctrl
TRPM6	htseq_all	htseq_all - TTD_vs_ctrl	modelvar_TTD_vs_ctrl	apeglm	70.4782	-1.33994	0.424917	6.68504e-05	0.00344225	2.46316	TRPM6	165599	chr9	74722495	74888094	protein_coding	ENSG00000119121.22	165426	39	TTD < ctrl
B3GNT3	htseq_all	htseq_all - TTD_vs_ctrl	modelvar_TTD_vs_ctrl	apeglm	570.557	-1.33879	0.314006	9.17738e-07	0.000100052	3.99977	B3GNT3	18748	chr19	17794828	17813576	protein_coding	ENSG00000179913.11	18438	3	TTD < ctrl
TMEM92	htseq_all	htseq_all - TTD_vs_ctrl	modelvar_TTD_vs_ctrl	apeglm	21.4137	-1.33488	0.716487	0.00174819	0.0380129	1.42007	TMEM92	10079	chr17	50271406	50281485	protein_coding	ENSG00000167105.8	10079	6	TTD < ctrl
EPHX3	htseq_all	htseq_all - TTD_vs_ctrl	modelvar_TTD_vs_ctrl	apeglm	506.55	-1.33062	0.251686	6.23898e-09	1.28085e-06	5.8925	EPHX3	6516	chr19	15226919	15233435	protein_coding	ENSG00000105131.8	6510	9	TTD < ctrl
DTX3L	htseq_all	htseq_all - TTD_vs_ctrl	modelvar_TTD_vs_ctrl	apeglm	1250.8	-1.32953	0.198267	1.07067e-12	4.02981e-10	9.39472	DTX3L	10865	chr3	122564338	122575203	protein_coding	ENSG00000163840.10	10865	5	TTD < ctrl
LRRC20	htseq_all	htseq_all - TTD_vs_ctrl	modelvar_TTD_vs_ctrl	apeglm	224.098	-1.32875	0.243995	2.68894e-09	6.29616e-07	6.20092	LRRC20	83680	chr10	70298970	70382650	protein_coding	ENSG00000172731.15	83680	5	TTD < ctrl
TMPRSS11A	htseq_all	htseq_all - TTD_vs_ctrl	modelvar_TTD_vs_ctrl	apeglm	56.3873	-1.3267	0.472686	0.000197483	0.00772727	2.11197	TMPRSS11A	54745	chr4	67909395	67964140	protein_coding	ENSG00000187054.16	54098	10	TTD < ctrl
CSMD2	htseq_all	htseq_all - TTD_vs_ctrl	modelvar_TTD_vs_ctrl	apeglm	43.4374	-1.31662	0.419242	7.39693e-05	0.0037236	2.42904	CSMD2	651844	chr1	33513998	34165842	protein_coding	ENSG00000121904.18	651843	71	TTD < ctrl
STAC2	htseq_all	htseq_all - TTD_vs_ctrl	modelvar_TTD_vs_ctrl	apeglm	32.1361	-1.30939	0.474687	0.000231251	0.00854115	2.06848	STAC2	15404	chr17	39210541	39225945	protein_coding	ENSG00000141750.7	15404	11	TTD < ctrl
CNNM4	htseq_all	htseq_all - TTD_vs_ctrl	modelvar_TTD_vs_ctrl	apeglm	553.203	-1.30639	0.297622	5.34779e-07	6.3088e-05	4.20005	CNNM4	50972	chr2	96760902	96811874	protein_coding	ENSG00000158158.12	50972	7	TTD < ctrl
PLA2G3	htseq_all	htseq_all - TTD_vs_ctrl	modelvar_TTD_vs_ctrl	apeglm	93.791	-1.30448	0.321176	2.37665e-06	0.000229086	3.64	PLA2G3	5701	chr22	31134807	31140508	protein_coding	ENSG00000100078.4	5701	7	TTD < ctrl
TNFAIP3	htseq_all	htseq_all - TTD_vs_ctrl	modelvar_TTD_vs_ctrl	apeglm	934.391	-1.30117	0.307257	1.07459e-06	0.000114008	3.94307	TNFAIP3	16098	chr6	137867214	137883312	protein_coding	ENSG00000118503.15	16053	9	TTD < ctrl
PARP14	htseq_all	htseq_all - TTD_vs_ctrl	modelvar_TTD_vs_ctrl	apeglm	1393.25	-1.29343	0.177882	1.95905e-14	1.03229e-11	10.9862	PARP14	50001	chr3	122680839	122730840	protein_coding	ENSG00000173193.15	50001	17	TTD < ctrl
ZNF736	htseq_all	htseq_all - TTD_vs_ctrl	modelvar_TTD_vs_ctrl	apeglm	62.2047	-1.28304	0.329412	4.88671e-06	0.000413097	3.38395	ZNF736	49175	chr7	64307459	64356634	protein_coding	ENSG00000234444.10	42673	5	TTD < ctrl
LCE3D	htseq_all	htseq_all - TTD_vs_ctrl	modelvar_TTD_vs_ctrl	apeglm	1505.65	-1.27963	0.626287	0.00119669	0.0290587	1.53672	LCE3D	1135	chr1	152579381	152580516	protein_coding	ENSG00000163202.5	1135	2	TTD < ctrl
RP11-1I2.1	htseq_all	htseq_all - TTD_vs_ctrl	modelvar_TTD_vs_ctrl	apeglm	75.6286	-1.27928	0.460377	0.000205079	0.00786866	2.1041	RP11-1I2.1	13768	chr18	39314240	39328008	lncRNA	ENSG00000283458.1	13768	4	TTD < ctrl
PRSS27	htseq_all	htseq_all - TTD_vs_ctrl	modelvar_TTD_vs_ctrl	apeglm	43.2194	-1.27848	0.56005	0.000739527	0.0204378	1.68956	PRSS27	8132	chr16	2712419	2720551	protein_coding	ENSG00000172382.10	8127	6	TTD < ctrl
HLA-F	htseq_all	htseq_all - TTD_vs_ctrl	modelvar_TTD_vs_ctrl	apeglm	157.222	-1.24605	0.254758	4.98798e-08	7.885e-06	5.1032	HLA-F	15753	chr6	29722775	29738528	protein_coding	ENSG00000204642.14	13474	8	TTD < ctrl
SPAG17	htseq_all	htseq_all - TTD_vs_ctrl	modelvar_TTD_vs_ctrl	apeglm	130.414	-1.23541	0.276587	3.91184e-07	4.72049e-05	4.32601	SPAG17	231638	chr1	117953590	118185228	protein_coding	ENSG00000155761.14	231638	49	TTD < ctrl
RIMS3	htseq_all	htseq_all - TTD_vs_ctrl	modelvar_TTD_vs_ctrl	apeglm	78.2226	-1.22216	0.359439	3.07113e-05	0.00179726	2.74539	RIMS3	45002	chr1	40620680	40665682	protein_coding	ENSG00000117016.10	45002	8	TTD < ctrl
PAMR1	htseq_all	htseq_all - TTD_vs_ctrl	modelvar_TTD_vs_ctrl	apeglm	108.156	-1.22209	0.311109	4.20419e-06	0.000367182	3.43512	PAMR1	98477	chr11	35431823	35530300	protein_coding	ENSG00000149090.12	98187	13	TTD < ctrl
GCHFR	htseq_all	htseq_all - TTD_vs_ctrl	modelvar_TTD_vs_ctrl	apeglm	40.7887	-1.22099	0.453893	0.000284236	0.00994073	2.00258	GCHFR	3640	chr15	40764068	40767708	protein_coding	ENSG00000137880.6	3640	3	TTD < ctrl
SAA2	htseq_all	htseq_all - TTD_vs_ctrl	modelvar_TTD_vs_ctrl	apeglm	86.0277	-1.21665	0.442346	0.000230585	0.00854115	2.06848	SAA2	9445	chr11	18239223	18248668	protein_coding	ENSG00000134339.9	9420	5	TTD < ctrl
CEMIP	htseq_all	htseq_all - TTD_vs_ctrl	modelvar_TTD_vs_ctrl	apeglm	908.392	-1.20899	0.22013	2.05531e-09	4.9985e-07	6.30116	CEMIP	172433	chr15	80779343	80951776	protein_coding	ENSG00000103888.17	172433	30	TTD < ctrl
DHX58	htseq_all	htseq_all - TTD_vs_ctrl	modelvar_TTD_vs_ctrl	apeglm	149.58	-1.20116	0.245071	4.90965e-08	7.83957e-06	5.10571	DHX58	11310	chr17	42101404	42112714	protein_coding	ENSG00000108771.13	11303	14	TTD < ctrl
SPRR2B	htseq_all	htseq_all - TTD_vs_ctrl	modelvar_TTD_vs_ctrl	apeglm	677.176	-1.19627	0.391768	9.34317e-05	0.00443534	2.35307	SPRR2B	616	chr1	153070224	153070840	protein_coding	ENSG00000196805.7	616	1	TTD < ctrl
PARP10	htseq_all	htseq_all - TTD_vs_ctrl	modelvar_TTD_vs_ctrl	apeglm	142.397	-1.18587	0.239673	4.1194e-08	6.78329e-06	5.16856	PARP10	35619	chr8	143977153	144012772	protein_coding	ENSG00000178685.14	26881	11	TTD < ctrl
CSRNP1	htseq_all	htseq_all - TTD_vs_ctrl	modelvar_TTD_vs_ctrl	apeglm	189.263	-1.17141	0.260193	3.38372e-07	4.17304e-05	4.37955	CSRNP1	12707	chr3	39141855	39154562	protein_coding	ENSG00000144655.15	12224	5	TTD < ctrl
ATP13A4	htseq_all	htseq_all - TTD_vs_ctrl	modelvar_TTD_vs_ctrl	apeglm	877.654	-1.16695	0.29565	3.78849e-06	0.000336452	3.47308	ATP13A4	194144	chr3	193398967	193593111	protein_coding	ENSG00000127249.15	155928	30	TTD < ctrl
HLA-C	htseq_all	htseq_all - TTD_vs_ctrl	modelvar_TTD_vs_ctrl	apeglm	2109.85	-1.16594	0.250957	1.70995e-07	2.31033e-05	4.63633	HLA-C	3381	chr6	31268749	31272130	protein_coding	ENSG00000204525.17	3356	8	TTD < ctrl
MYRF	htseq_all	htseq_all - TTD_vs_ctrl	modelvar_TTD_vs_ctrl	apeglm	32.3552	-1.16272	0.461682	0.000469405	0.0148116	1.8294	MYRF	35882	chr11	61752636	61788518	protein_coding	ENSG00000124920.14	35882	27	TTD < ctrl
CTSH	htseq_all	htseq_all - TTD_vs_ctrl	modelvar_TTD_vs_ctrl	apeglm	1109.52	-1.15693	0.237885	6.01269e-08	9.22803e-06	5.03489	CTSH	28516	chr15	78921058	78949574	protein_coding	ENSG00000103811.18	28516	15	TTD < ctrl
PLA2G4D	htseq_all	htseq_all - TTD_vs_ctrl	modelvar_TTD_vs_ctrl	apeglm	383.112	-1.15485	0.273827	1.24231e-06	0.000130056	3.88587	PLA2G4D	27553	chr15	42067009	42094562	protein_coding	ENSG00000159337.7	27553	20	TTD < ctrl
TMPRSS4	htseq_all	htseq_all - TTD_vs_ctrl	modelvar_TTD_vs_ctrl	apeglm	191.893	-1.14827	0.45179	0.000408178	0.0131148	1.88224	TMPRSS4	44878	chr11	118077012	118121890	protein_coding	ENSG00000137648.19	44852	13	TTD < ctrl
ACP5	htseq_all	htseq_all - TTD_vs_ctrl	modelvar_TTD_vs_ctrl	apeglm	120.05	-1.12905	0.302376	8.97811e-06	0.000682336	3.166	ACP5	4348	chr19	11574660	11579008	protein_coding	ENSG00000102575.13	4325	7	TTD < ctrl
C15orf48	htseq_all	htseq_all - TTD_vs_ctrl	modelvar_TTD_vs_ctrl	apeglm	407.516	-1.12478	0.299898	8.37641e-06	0.000644625	3.19069	C15orf48	18182	chr15	45430579	45448761	protein_coding	ENSG00000166920.13	18182	5	TTD < ctrl
SERPINB12	htseq_all	htseq_all - TTD_vs_ctrl	modelvar_TTD_vs_ctrl	apeglm	1776.65	-1.12233	0.308228	1.2748e-05	0.000846721	3.07226	SERPINB12	26960	chr18	63542369	63569329	protein_coding	ENSG00000166634.7	26960	8	TTD < ctrl
ISG20	htseq_all	htseq_all - TTD_vs_ctrl	modelvar_TTD_vs_ctrl	apeglm	38.0284	-1.12047	0.391076	0.000184772	0.0073389	2.13437	ISG20	20813	chr15	88635670	88656483	protein_coding	ENSG00000172183.16	20813	6	TTD < ctrl
ASAP2	htseq_all	htseq_all - TTD_vs_ctrl	modelvar_TTD_vs_ctrl	apeglm	554.854	-1.11146	0.163547	6.32566e-13	2.4999e-10	9.60208	ASAP2	198918	chr2	9206765	9405683	protein_coding	ENSG00000151693.11	198918	28	TTD < ctrl
TSNARE1	htseq_all	htseq_all - TTD_vs_ctrl	modelvar_TTD_vs_ctrl	apeglm	52.2634	-1.1016	0.34238	6.2091e-05	0.00323939	2.48954	TSNARE1	191102	chr8	142212080	142403182	protein_coding	ENSG00000171045.16	191102	14	TTD < ctrl
MAPK10	htseq_all	htseq_all - TTD_vs_ctrl	modelvar_TTD_vs_ctrl	apeglm	42.6433	-1.0996	0.371642	0.000143075	0.0060799	2.2161	MAPK10	604618	chr4	85990007	86594625	protein_coding	ENSG00000109339.24	580751	17	TTD < ctrl
PDE2A-AS2	htseq_all	htseq_all - TTD_vs_ctrl	modelvar_TTD_vs_ctrl	apeglm	20.0273	-1.09592	0.644126	0.00258313	0.0497977	1.30279	PDE2A-AS2	3407	chr11	72584572	72587979	lncRNA	ENSG00000256633.1	3407	2	TTD < ctrl
PARP12	htseq_all	htseq_all - TTD_vs_ctrl	modelvar_TTD_vs_ctrl	apeglm	333.059	-1.09349	0.210212	1.07251e-08	2.01836e-06	5.695	PARP12	39202	chr7	140023749	140062951	protein_coding	ENSG00000059378.13	39202	12	TTD < ctrl
SPRR2G	htseq_all	htseq_all - TTD_vs_ctrl	modelvar_TTD_vs_ctrl	apeglm	75538.6	-1.09036	0.274042	3.03852e-06	0.000276051	3.55901	SPRR2G	1308	chr1	153149582	153150890	protein_coding	ENSG00000159516.9	1308	2	TTD < ctrl
IL33	htseq_all	htseq_all - TTD_vs_ctrl	modelvar_TTD_vs_ctrl	apeglm	569.496	-1.08883	0.169466	6.40836e-12	2.30235e-09	8.63783	IL33	42197	chr9	6215786	6257983	protein_coding	ENSG00000137033.12	42196	8	TTD < ctrl
TRANK1	htseq_all	htseq_all - TTD_vs_ctrl	modelvar_TTD_vs_ctrl	apeglm	417.858	-1.08573	0.205405	7.15922e-09	1.45094e-06	5.83835	TRANK1	118238	chr3	36826819	36945057	protein_coding	ENSG00000168016.15	118237	26	TTD < ctrl
NEFM	htseq_all	htseq_all - TTD_vs_ctrl	modelvar_TTD_vs_ctrl	apeglm	116.173	-1.07764	0.628643	0.00230801	0.0461837	1.33551	NEFM	5340	chr8	24913758	24919098	protein_coding	ENSG00000104722.14	5332	4	TTD < ctrl
CITED4	htseq_all	htseq_all - TTD_vs_ctrl	modelvar_TTD_vs_ctrl	apeglm	147.51	-1.07741	0.284257	7.33032e-06	0.000576506	3.2392	CITED4	1309	chr1	40861054	40862363	protein_coding	ENSG00000179862.7	1309	1	TTD < ctrl
KLHL31	htseq_all	htseq_all - TTD_vs_ctrl	modelvar_TTD_vs_ctrl	apeglm	15.7872	-1.07695	0.717364	0.00363041	0.0634139	1.19782	KLHL31	17840	chr6	53647916	53665756	protein_coding	ENSG00000124743.6	17840	3	TTD < ctrl
NCF2	htseq_all	htseq_all - TTD_vs_ctrl	modelvar_TTD_vs_ctrl	apeglm	103.145	-1.07118	0.399739	0.00030069	0.0104011	1.98292	NCF2	35314	chr1	183555562	183590876	protein_coding	ENSG00000116701.15	35313	16	TTD < ctrl
SLCO2A1	htseq_all	htseq_all - TTD_vs_ctrl	modelvar_TTD_vs_ctrl	apeglm	23.3451	-1.06735	0.722757	0.00338101	0.0602559	1.22	SLCO2A1	119483	chr3	133932701	134052184	protein_coding	ENSG00000174640.15	97224	14	TTD < ctrl
KLK14	htseq_all	htseq_all - TTD_vs_ctrl	modelvar_TTD_vs_ctrl	apeglm	944.938	-1.05866	0.382054	0.000231166	0.00854115	2.06848	KLK14	6750	chr19	51077495	51084245	protein_coding	ENSG00000129437.11	6750	8	TTD < ctrl
PLA2G2F	htseq_all	htseq_all - TTD_vs_ctrl	modelvar_TTD_vs_ctrl	apeglm	262.111	-1.05657	0.395249	0.000304522	0.0104878	1.97932	PLA2G2F	11058	chr1	20139323	20150381	protein_coding	ENSG00000158786.5	11058	5	TTD < ctrl
LGALSL	htseq_all	htseq_all - TTD_vs_ctrl	modelvar_TTD_vs_ctrl	apeglm	1943.39	-1.05548	0.264917	3.42872e-06	0.000309721	3.50903	LGALSL	7412	chr2	64453969	64461381	protein_coding	ENSG00000119862.13	7219	5	TTD < ctrl
PLAT	htseq_all	htseq_all - TTD_vs_ctrl	modelvar_TTD_vs_ctrl	apeglm	517.534	-1.05486	0.19122	1.97396e-09	4.87569e-07	6.31196	PLAT	32991	chr8	42174718	42207709	protein_coding	ENSG00000104368.19	32847	15	TTD < ctrl
KCNQ3	htseq_all	htseq_all - TTD_vs_ctrl	modelvar_TTD_vs_ctrl	apeglm	30.371	-1.04161	0.46077	0.000938958	0.0241743	1.61665	KCNQ3	360236	chr8	132120859	132481095	protein_coding	ENSG00000184156.17	360234	16	TTD < ctrl
KLK13	htseq_all	htseq_all - TTD_vs_ctrl	modelvar_TTD_vs_ctrl	apeglm	633.222	-1.04097	0.378006	0.000246318	0.00900229	2.04565	KLK13	9488	chr19	51055626	51065114	protein_coding	ENSG00000167759.13	9466	6	TTD < ctrl
IFI35	htseq_all	htseq_all - TTD_vs_ctrl	modelvar_TTD_vs_ctrl	apeglm	146.619	-1.04081	0.29533	2.08489e-05	0.00129755	2.88687	IFI35	7716	chr17	43006740	43014456	protein_coding	ENSG00000068079.8	7716	7	TTD < ctrl
WNT10B	htseq_all	htseq_all - TTD_vs_ctrl	modelvar_TTD_vs_ctrl	apeglm	16.8044	-1.03748	0.805874	0.00454459	0.0727134	1.13839	WNT10B	6395	chr12	48965340	48971735	protein_coding	ENSG00000169884.14	6395	6	TTD < ctrl
CGN	htseq_all	htseq_all - TTD_vs_ctrl	modelvar_TTD_vs_ctrl	apeglm	411.236	-1.03633	0.232309	4.45907e-07	5.34007e-05	4.27245	CGN	28182	chr1	151510510	151538692	protein_coding	ENSG00000143375.15	27305	21	TTD < ctrl
SORBS2	htseq_all	htseq_all - TTD_vs_ctrl	modelvar_TTD_vs_ctrl	apeglm	67.4005	-1.03466	0.338833	0.000106051	0.00487341	2.31217	SORBS2	371208	chr4	185585444	185956652	protein_coding	ENSG00000154556.18	370924	24	TTD < ctrl
HLA-B	htseq_all	htseq_all - TTD_vs_ctrl	modelvar_TTD_vs_ctrl	apeglm	833.284	-1.03251	0.956262	0.00456894	0.0729553	1.13694	HLA-B	3316	chr6	31353872	31357188	protein_coding	ENSG00000234745.13	3304	8	TTD < ctrl
PTGER2	htseq_all	htseq_all - TTD_vs_ctrl	modelvar_TTD_vs_ctrl	apeglm	20.0159	-1.02142	0.767669	0.00445205	0.0717985	1.14388	PTGER2	14293	chr14	52314305	52328598	protein_coding	ENSG00000125384.7	14286	3	TTD < ctrl
F3	htseq_all	htseq_all - TTD_vs_ctrl	modelvar_TTD_vs_ctrl	apeglm	1874.36	-1.02056	0.172799	2.06e-10	5.81509e-08	7.23544	F3	12586	chr1	94529173	94541759	protein_coding	ENSG00000117525.14	12586	6	TTD < ctrl
SYTL4	htseq_all	htseq_all - TTD_vs_ctrl	modelvar_TTD_vs_ctrl	apeglm	70.5385	-1.00533	0.338192	0.000140201	0.00603401	2.21939	SYTL4	57632	chrX	100674491	100732123	protein_coding	ENSG00000102362.15	57040	19	TTD < ctrl
PON3	htseq_all	htseq_all - TTD_vs_ctrl	modelvar_TTD_vs_ctrl	apeglm	90.3206	-1.00018	0.325618	9.96598e-05	0.00467484	2.33023	PON3	36503	chr7	95359872	95396375	protein_coding	ENSG00000105852.11	36503	9	TTD < ctrl
ZNF331	htseq_all	htseq_all - TTD_vs_ctrl	modelvar_TTD_vs_ctrl	apeglm	133.415	-0.995878	0.398056	0.000506802	0.0155262	1.80893	ZNF331	60742	chr19	53519527	53580269	protein_coding	ENSG00000130844.19	59254	8	TTD < ctrl
TMEM132B	htseq_all	htseq_all - TTD_vs_ctrl	modelvar_TTD_vs_ctrl	apeglm	60.5978	-0.99544	0.475185	0.00130264	0.0310122	1.50847	TMEM132B	475991	chr12	125186386	125662377	protein_coding	ENSG00000139364.11	475983	9	TTD < ctrl
VEGFA	htseq_all	htseq_all - TTD_vs_ctrl	modelvar_TTD_vs_ctrl	apeglm	296.714	-0.995044	0.297573	4.05485e-05	0.00224909	2.64799	VEGFA	16303	chr6	43770184	43786487	protein_coding	ENSG00000112715.25	16274	8	TTD < ctrl
FOSB	htseq_all	htseq_all - TTD_vs_ctrl	modelvar_TTD_vs_ctrl	apeglm	23.4378	-0.994053	0.915822	0.00512595	0.0786709	1.10419	FOSB	7184	chr19	45467995	45475179	protein_coding	ENSG00000125740.14	7183	5	TTD < ctrl
DOCK3	htseq_all	htseq_all - TTD_vs_ctrl	modelvar_TTD_vs_ctrl	apeglm	36.8403	-0.988322	0.458425	0.00118561	0.0288784	1.53943	DOCK3	709271	chr3	50674927	51384198	protein_coding	ENSG00000088538.13	709271	53	TTD < ctrl
LCE3E	htseq_all	htseq_all - TTD_vs_ctrl	modelvar_TTD_vs_ctrl	apeglm	1033.89	-0.986667	0.328341	0.000121739	0.00539891	2.26769	LCE3E	1126	chr1	152565654	152566780	protein_coding	ENSG00000185966.4	1126	2	TTD < ctrl
DYSF	htseq_all	htseq_all - TTD_vs_ctrl	modelvar_TTD_vs_ctrl	apeglm	24.8462	-0.986083	0.518335	0.00201046	0.0418175	1.37864	DYSF	233202	chr2	71453561	71686763	protein_coding	ENSG00000135636.15	233202	56	TTD < ctrl
APOL6	htseq_all	htseq_all - TTD_vs_ctrl	modelvar_TTD_vs_ctrl	apeglm	702.036	-0.984799	0.158865	3.5466e-11	1.14418e-08	7.94151	APOL6	19958	chr22	35648446	35668404	protein_coding	ENSG00000221963.6	19958	3	TTD < ctrl
STAT1	htseq_all	htseq_all - TTD_vs_ctrl	modelvar_TTD_vs_ctrl	apeglm	4190.65	-0.983592	0.164037	1.22872e-10	3.59695e-08	7.44407	STAT1	112500	chr2	190908460	191020960	protein_coding	ENSG00000115415.20	105768	26	TTD < ctrl
UBE2L6	htseq_all	htseq_all - TTD_vs_ctrl	modelvar_TTD_vs_ctrl	apeglm	761.71	-0.972198	0.202728	9.34408e-08	1.33209e-05	4.87547	UBE2L6	16628	chr11	57551656	57568284	protein_coding	ENSG00000156587.16	16628	4	TTD < ctrl
CSF2RB	htseq_all	htseq_all - TTD_vs_ctrl	modelvar_TTD_vs_ctrl	apeglm	365.767	-0.971607	0.373555	0.000389329	0.0127687	1.89385	CSF2RB	26811	chr22	36913628	36940439	protein_coding	ENSG00000100368.14	26811	15	TTD < ctrl
NFE2	htseq_all	htseq_all - TTD_vs_ctrl	modelvar_TTD_vs_ctrl	apeglm	79.9136	-0.971215	0.387349	0.000499601	0.0153651	1.81346	NFE2	8904	chr12	54292111	54301015	protein_coding	ENSG00000123405.14	8904	4	TTD < ctrl
CST6	htseq_all	htseq_all - TTD_vs_ctrl	modelvar_TTD_vs_ctrl	apeglm	801.899	-0.970132	0.226014	9.82994e-07	0.000106433	3.97293	CST6	1497	chr11	66012008	66013505	protein_coding	ENSG00000175315.3	1497	3	TTD < ctrl
FNDC1	htseq_all	htseq_all - TTD_vs_ctrl	modelvar_TTD_vs_ctrl	apeglm	478.613	-0.963257	0.294128	5.11632e-05	0.00276037	2.55903	FNDC1	102708	chr6	159169400	159272108	protein_coding	ENSG00000164694.17	102708	23	TTD < ctrl
KLK6	htseq_all	htseq_all - TTD_vs_ctrl	modelvar_TTD_vs_ctrl	apeglm	1392.74	-0.961767	0.301451	6.85212e-05	0.00350545	2.45526	KLK6	11042	chr19	50958631	50969673	protein_coding	ENSG00000167755.15	11041	7	TTD < ctrl
SP100	htseq_all	htseq_all - TTD_vs_ctrl	modelvar_TTD_vs_ctrl	apeglm	1257.03	-0.959076	0.149995	1.02407e-11	3.51925e-09	8.45355	SP100	129664	chr2	230415942	230545606	protein_coding	ENSG00000067066.17	129405	29	TTD < ctrl
MCAM	htseq_all	htseq_all - TTD_vs_ctrl	modelvar_TTD_vs_ctrl	apeglm	228.321	-0.954213	0.308928	9.55691e-05	0.00452322	2.34455	MCAM	12992	chr11	119308529	119321521	protein_coding	ENSG00000076706.17	9391	16	TTD < ctrl
SPRR5	htseq_all	htseq_all - TTD_vs_ctrl	modelvar_TTD_vs_ctrl	apeglm	1653.64	-0.946265	0.278557	3.44143e-05	0.00195691	2.70843	SPRR5	2104	chr1	152947154	152949258	protein_coding	ENSG00000283227.1	2104	2	TTD < ctrl
SLFN5	htseq_all	htseq_all - TTD_vs_ctrl	modelvar_TTD_vs_ctrl	apeglm	1810.69	-0.946025	0.180985	1.04324e-08	1.98693e-06	5.70182	SLFN5	30584	chr17	35243071	35273655	protein_coding	ENSG00000166750.10	30583	5	TTD < ctrl
SAMD9L	htseq_all	htseq_all - TTD_vs_ctrl	modelvar_TTD_vs_ctrl	apeglm	469.613	-0.94514	0.291881	6.02203e-05	0.00316267	2.49995	SAMD9L	18329	chr7	93130056	93148385	protein_coding	ENSG00000177409.12	18329	6	TTD < ctrl
IL1RL2	htseq_all	htseq_all - TTD_vs_ctrl	modelvar_TTD_vs_ctrl	apeglm	92.9358	-0.944829	0.277799	3.56095e-05	0.00201762	2.69516	IL1RL2	52996	chr2	102187006	102240002	protein_coding	ENSG00000115598.10	52979	12	TTD < ctrl
MCTP1	htseq_all	htseq_all - TTD_vs_ctrl	modelvar_TTD_vs_ctrl	apeglm	34.7355	-0.943115	0.573631	0.00302079	0.0555072	1.25565	MCTP1	580834	chr5	94703741	95284575	protein_coding	ENSG00000175471.19	579475	23	TTD < ctrl
GABRE	htseq_all	htseq_all - TTD_vs_ctrl	modelvar_TTD_vs_ctrl	apeglm	125.007	-0.930821	0.251608	1.19286e-05	0.000816306	3.08815	GABRE	21556	chrX	151953124	151974680	protein_coding	ENSG00000102287.19	21552	9	TTD < ctrl
FAM3D	htseq_all	htseq_all - TTD_vs_ctrl	modelvar_TTD_vs_ctrl	apeglm	315.315	-0.928852	0.297477	8.82162e-05	0.00425159	2.37145	FAM3D	32888	chr3	58633946	58666834	protein_coding	ENSG00000198643.7	32828	10	TTD < ctrl
LGALS3BP	htseq_all	htseq_all - TTD_vs_ctrl	modelvar_TTD_vs_ctrl	apeglm	1647.2	-0.920983	0.250307	1.2614e-05	0.000841357	3.07502	LGALS3BP	8709	chr17	78971238	78979947	protein_coding	ENSG00000108679.13	8680	6	TTD < ctrl
CPVL	htseq_all	htseq_all - TTD_vs_ctrl	modelvar_TTD_vs_ctrl	apeglm	24.7876	-0.92046	0.592392	0.00360259	0.0632774	1.19875	CPVL	200216	chr7	28995235	29195451	protein_coding	ENSG00000106066.15	199639	17	TTD < ctrl
CCL11	htseq_all	htseq_all - TTD_vs_ctrl	modelvar_TTD_vs_ctrl	apeglm	42.6654	-0.912354	0.465943	0.00187675	0.0399834	1.39812	CCL11	2592	chr17	34285742	34288334	protein_coding	ENSG00000172156.4	2592	3	TTD < ctrl
RHOU	htseq_all	htseq_all - TTD_vs_ctrl	modelvar_TTD_vs_ctrl	apeglm	70.4903	-0.907871	0.44748	0.00158246	0.0353966	1.45104	RHOU	11185	chr1	228735479	228746664	protein_coding	ENSG00000116574.6	11185	3	TTD < ctrl
SLC45A4	htseq_all	htseq_all - TTD_vs_ctrl	modelvar_TTD_vs_ctrl	apeglm	520.853	-0.90347	0.355733	0.000488485	0.0151847	1.81859	SLC45A4	101139	chr8	141207166	141308305	protein_coding	ENSG00000022567.10	101114	9	TTD < ctrl
KRT75	htseq_all	htseq_all - TTD_vs_ctrl	modelvar_TTD_vs_ctrl	apeglm	41.5719	-0.900674	0.700257	0.00460033	0.0733084	1.13485	KRT75	10301	chr12	52424070	52434371	protein_coding	ENSG00000170454.6	10301	9	TTD < ctrl
GCOM1	htseq_all	htseq_all - TTD_vs_ctrl	modelvar_TTD_vs_ctrl	apeglm	404.472	-0.900179	0.297928	0.000124786	0.00548504	2.26082	GCOM1	122837	chr15	57591908	57714745	protein_coding	ENSG00000137878.17	122837	17	TTD < ctrl
CRNN	htseq_all	htseq_all - TTD_vs_ctrl	modelvar_TTD_vs_ctrl	apeglm	39.2946	-0.890808	0.455204	0.00190855	0.0404972	1.39257	CRNN	5020	chr1	152409243	152414263	protein_coding	ENSG00000143536.7	5020	3	TTD < ctrl
EEF1A2	htseq_all	htseq_all - TTD_vs_ctrl	modelvar_TTD_vs_ctrl	apeglm	65.3199	-0.886719	0.383857	0.00089125	0.023355	1.63162	EEF1A2	11226	chr20	63488013	63499239	protein_coding	ENSG00000101210.13	11226	9	TTD < ctrl
DUOX2	htseq_all	htseq_all - TTD_vs_ctrl	modelvar_TTD_vs_ctrl	apeglm	87.1351	-0.886316	0.295593	0.0001374	0.00595072	2.22543	DUOX2	21522	chr15	45092650	45114172	protein_coding	ENSG00000140279.13	21522	34	TTD < ctrl
P2RX7	htseq_all	htseq_all - TTD_vs_ctrl	modelvar_TTD_vs_ctrl	apeglm	46.0944	-0.884115	0.410127	0.00128412	0.0307102	1.51272	P2RX7	55213	chr12	121132819	121188032	protein_coding	ENSG00000089041.17	55156	14	TTD < ctrl
VWA3A	htseq_all	htseq_all - TTD_vs_ctrl	modelvar_TTD_vs_ctrl	apeglm	37.45	-0.8803	0.452319	0.0019598	0.0411429	1.38571	VWA3A	64426	chr16	22092538	22156964	protein_coding	ENSG00000175267.15	64423	34	TTD < ctrl
PIM1	htseq_all	htseq_all - TTD_vs_ctrl	modelvar_TTD_vs_ctrl	apeglm	912.103	-0.877817	0.204217	1.01619e-06	0.00010854	3.96441	PIM1	5276	chr6	37170152	37175428	protein_coding	ENSG00000137193.14	5276	6	TTD < ctrl
CWH43	htseq_all	htseq_all - TTD_vs_ctrl	modelvar_TTD_vs_ctrl	apeglm	1005.3	-0.876738	0.22243	4.67638e-06	0.000397442	3.40073	CWH43	75806	chr4	48986275	49062081	protein_coding	ENSG00000109182.12	75804	16	TTD < ctrl
EIF2AK2	htseq_all	htseq_all - TTD_vs_ctrl	modelvar_TTD_vs_ctrl	apeglm	1983.75	-0.875115	0.186067	1.60512e-07	2.20642e-05	4.65631	EIF2AK2	58312	chr2	37099210	37157522	protein_coding	ENSG00000055332.19	58312	18	TTD < ctrl
GPRIN2	htseq_all	htseq_all - TTD_vs_ctrl	modelvar_TTD_vs_ctrl	apeglm	130.519	-0.873292	0.379	0.000881788	0.023271	1.63319	GPRIN2	6486	chr10	46549044	46555530	protein_coding	ENSG00000204175.5	6486	3	TTD < ctrl
EPPK1	htseq_all	htseq_all - TTD_vs_ctrl	modelvar_TTD_vs_ctrl	apeglm	2265.43	-0.869413	0.20654	1.52776e-06	0.000152853	3.81573	EPPK1	21143	chr8	143857324	143878467	protein_coding	ENSG00000261150.3	21143	2	TTD < ctrl
ZNF365	htseq_all	htseq_all - TTD_vs_ctrl	modelvar_TTD_vs_ctrl	apeglm	31.067	-0.868307	0.567681	0.00388609	0.0659285	1.18093	ZNF365	106096	chr10	62374192	62480288	protein_coding	ENSG00000138311.18	106096	5	TTD < ctrl
ZNF467	htseq_all	htseq_all - TTD_vs_ctrl	modelvar_TTD_vs_ctrl	apeglm	29.2834	-0.86023	0.583125	0.00406274	0.0676039	1.17003	ZNF467	9406	chr7	149764182	149773588	protein_coding	ENSG00000181444.13	9406	5	TTD < ctrl
IRF1	htseq_all	htseq_all - TTD_vs_ctrl	modelvar_TTD_vs_ctrl	apeglm	199.718	-0.859596	0.197384	8.28953e-07	9.1637e-05	4.03793	IRF1	68279	chr5	132440440	132508719	protein_coding	ENSG00000125347.15	50333	10	TTD < ctrl
NIBAN1	htseq_all	htseq_all - TTD_vs_ctrl	modelvar_TTD_vs_ctrl	apeglm	286.507	-0.848893	0.176137	9.35361e-08	1.33209e-05	4.87547	NIBAN1	183784	chr1	184790724	184974508	protein_coding	ENSG00000135842.17	183476	14	TTD < ctrl
POU2F2	htseq_all	htseq_all - TTD_vs_ctrl	modelvar_TTD_vs_ctrl	apeglm	353.438	-0.841074	0.376584	0.00108011	0.0269803	1.56895	POU2F2	110475	chr19	42086110	42196585	protein_coding	ENSG00000028277.21	79319	16	TTD < ctrl
NLRC5	htseq_all	htseq_all - TTD_vs_ctrl	modelvar_TTD_vs_ctrl	apeglm	151.89	-0.840448	0.243633	3.17102e-05	0.00183617	2.73609	NLRC5	94046	chr16	56989485	57083531	protein_coding	ENSG00000140853.16	94026	49	TTD < ctrl
ALOX12B	htseq_all	htseq_all - TTD_vs_ctrl	modelvar_TTD_vs_ctrl	apeglm	4443.6	-0.837212	0.242181	3.08108e-05	0.00179726	2.74539	ALOX12B	15080	chr17	8072636	8087716	protein_coding	ENSG00000179477.11	15080	15	TTD < ctrl
TRIM21	htseq_all	htseq_all - TTD_vs_ctrl	modelvar_TTD_vs_ctrl	apeglm	301.929	-0.835037	0.190214	7.18634e-07	8.00012e-05	4.0969	TRIM21	8805	chr11	4384897	4393702	protein_coding	ENSG00000132109.10	8805	7	TTD < ctrl
SYNPO	htseq_all	htseq_all - TTD_vs_ctrl	modelvar_TTD_vs_ctrl	apeglm	428.546	-0.832602	0.406944	0.00159521	0.0355672	1.44895	SYNPO	58127	chr5	150601080	150659207	protein_coding	ENSG00000171992.13	53152	3	TTD < ctrl
ITGAM	htseq_all	htseq_all - TTD_vs_ctrl	modelvar_TTD_vs_ctrl	apeglm	79.6022	-0.83238	0.727124	0.00545744	0.0817736	1.08739	ITGAM	72925	chr16	31259967	31332892	protein_coding	ENSG00000169896.18	72925	30	TTD < ctrl
WNT7A	htseq_all	htseq_all - TTD_vs_ctrl	modelvar_TTD_vs_ctrl	apeglm	200.975	-0.831434	0.219821	9.21564e-06	0.000683685	3.16514	WNT7A	63813	chr3	13816258	13880071	protein_coding	ENSG00000154764.6	63813	4	TTD < ctrl
CXCR2	htseq_all	htseq_all - TTD_vs_ctrl	modelvar_TTD_vs_ctrl	apeglm	95.9641	-0.829447	0.322535	0.000490292	0.0151847	1.81859	CXCR2	11962	chr2	218125289	218137251	protein_coding	ENSG00000180871.8	11223	4	TTD < ctrl
TLR5	htseq_all	htseq_all - TTD_vs_ctrl	modelvar_TTD_vs_ctrl	apeglm	105.03	-0.826314	0.294103	0.000256635	0.00918272	2.03703	TLR5	33844	chr1	223109404	223143248	protein_coding	ENSG00000187554.14	33844	6	TTD < ctrl
IRAK2	htseq_all	htseq_all - TTD_vs_ctrl	modelvar_TTD_vs_ctrl	apeglm	231.694	-0.824966	0.258547	7.83572e-05	0.00387647	2.41156	IRAK2	78826	chr3	10164919	10243745	protein_coding	ENSG00000134070.5	78826	13	TTD < ctrl
BIRC3	htseq_all	htseq_all - TTD_vs_ctrl	modelvar_TTD_vs_ctrl	apeglm	630.655	-0.82276	0.309001	0.000379394	0.0124859	1.90358	BIRC3	21953	chr11	102317450	102339403	protein_coding	ENSG00000023445.16	21944	10	TTD < ctrl
IFIT5	htseq_all	htseq_all - TTD_vs_ctrl	modelvar_TTD_vs_ctrl	apeglm	342.717	-0.819497	0.220645	1.24056e-05	0.000838065	3.07672	IFIT5	7037	chr10	89414568	89421605	protein_coding	ENSG00000152778.10	6857	3	TTD < ctrl
CYP2J2	htseq_all	htseq_all - TTD_vs_ctrl	modelvar_TTD_vs_ctrl	apeglm	393.245	-0.818764	0.204253	3.7656e-06	0.000336308	3.47326	CYP2J2	33465	chr1	59893308	59926773	protein_coding	ENSG00000134716.11	33465	10	TTD < ctrl
GPD2	htseq_all	htseq_all - TTD_vs_ctrl	modelvar_TTD_vs_ctrl	apeglm	542.354	-0.815649	0.244361	4.81569e-05	0.00264328	2.57786	GPD2	178445	chr2	156435290	156613735	protein_coding	ENSG00000115159.16	150962	19	TTD < ctrl
SKIL	htseq_all	htseq_all - TTD_vs_ctrl	modelvar_TTD_vs_ctrl	apeglm	1035.68	-0.813163	0.198764	2.69039e-06	0.000254669	3.59402	SKIL	39157	chr3	170357678	170396835	protein_coding	ENSG00000136603.14	39120	8	TTD < ctrl
LRATD2	htseq_all	htseq_all - TTD_vs_ctrl	modelvar_TTD_vs_ctrl	apeglm	247.826	-0.810334	0.243697	5.0548e-05	0.00274592	2.56131	LRATD2	6035	chr8	126552443	126558478	protein_coding	ENSG00000168672.4	6035	2	TTD < ctrl
GPRC5A	htseq_all	htseq_all - TTD_vs_ctrl	modelvar_TTD_vs_ctrl	apeglm	143.279	-0.80713	0.459213	0.00276196	0.0521016	1.28315	GPRC5A	26378	chr12	12891559	12917937	protein_coding	ENSG00000013588.9	26375	4	TTD < ctrl
LAMB4	htseq_all	htseq_all - TTD_vs_ctrl	modelvar_TTD_vs_ctrl	apeglm	82.4303	-0.805696	0.359773	0.00112197	0.0278432	1.55528	LAMB4	106813	chr7	108023548	108130361	protein_coding	ENSG00000091128.13	106808	34	TTD < ctrl
PTPRU	htseq_all	htseq_all - TTD_vs_ctrl	modelvar_TTD_vs_ctrl	apeglm	254.728	-0.803731	0.195349	2.45665e-06	0.000235362	3.62826	PTPRU	90297	chr1	29236516	29326813	protein_coding	ENSG00000060656.20	90278	31	TTD < ctrl
MET	htseq_all	htseq_all - TTD_vs_ctrl	modelvar_TTD_vs_ctrl	apeglm	604.05	-0.799936	0.143404	1.70233e-09	4.2715e-07	6.36942	MET	126181	chr7	116672196	116798377	protein_coding	ENSG00000105976.16	126181	21	TTD < ctrl
SORD2P	htseq_all	htseq_all - TTD_vs_ctrl	modelvar_TTD_vs_ctrl	apeglm	52.4836	-0.798259	0.542929	0.00426484	0.0698089	1.15609	SORD2P	58947	chr15	44825747	44884694	transcribed_unprocessed_pseudogene	ENSG00000259479.6	58947	10	TTD < ctrl
ACTR3C	htseq_all	htseq_all - TTD_vs_ctrl	modelvar_TTD_vs_ctrl	apeglm	48.2543	-0.79542	0.3756	0.00153359	0.0346329	1.46051	ACTR3C	79809	chr7	150243916	150323725	protein_coding	ENSG00000106526.11	79657	8	TTD < ctrl
MFSD14C	htseq_all	htseq_all - TTD_vs_ctrl	modelvar_TTD_vs_ctrl	apeglm	265.587	-0.789828	0.193413	2.87058e-06	0.000265369	3.57615	MFSD14C	126335	chr9	96887373	97013708	transcribed_unprocessed_pseudogene	ENSG00000196312.15	126302	8	TTD < ctrl
APOL1	htseq_all	htseq_all - TTD_vs_ctrl	modelvar_TTD_vs_ctrl	apeglm	238.797	-0.785761	0.268648	0.000191935	0.00754753	2.1222	APOL1	14459	chr22	36253071	36267530	protein_coding	ENSG00000100342.21	14459	7	TTD < ctrl
TGM1	htseq_all	htseq_all - TTD_vs_ctrl	modelvar_TTD_vs_ctrl	apeglm	3907.55	-0.784729	0.206925	9.30814e-06	0.000684387	3.1647	TGM1	15318	chr14	24249114	24264432	protein_coding	ENSG00000092295.12	14063	15	TTD < ctrl
MYOM3	htseq_all	htseq_all - TTD_vs_ctrl	modelvar_TTD_vs_ctrl	apeglm	90.3825	-0.78357	0.425904	0.00252431	0.0490843	1.30906	MYOM3	56100	chr1	24056035	24112135	protein_coding	ENSG00000142661.19	56094	37	TTD < ctrl
PLSCR1	htseq_all	htseq_all - TTD_vs_ctrl	modelvar_TTD_vs_ctrl	apeglm	696.151	-0.778848	0.204983	9.19932e-06	0.000683685	3.16514	PLSCR1	29676	chr3	146515180	146544856	protein_coding	ENSG00000188313.13	29427	9	TTD < ctrl
SEMA4D	htseq_all	htseq_all - TTD_vs_ctrl	modelvar_TTD_vs_ctrl	apeglm	122.979	-0.777957	0.305563	0.000554554	0.0165226	1.78192	SEMA4D	137343	chr9	89360787	89498130	protein_coding	ENSG00000187764.12	137251	20	TTD < ctrl
CALCRL	htseq_all	htseq_all - TTD_vs_ctrl	modelvar_TTD_vs_ctrl	apeglm	106.385	-0.777032	0.307242	0.000589319	0.0172518	1.76317	CALCRL	106496	chr2	187341964	187448460	protein_coding	ENSG00000064989.13	106288	16	TTD < ctrl
TMEM171	htseq_all	htseq_all - TTD_vs_ctrl	modelvar_TTD_vs_ctrl	apeglm	20.535	-0.774948	0.673016	0.00638805	0.0910571	1.04069	TMEM171	11240	chr5	73120569	73131809	protein_coding	ENSG00000157111.13	11240	4	TTD < ctrl
NT5C3A	htseq_all	htseq_all - TTD_vs_ctrl	modelvar_TTD_vs_ctrl	apeglm	853.972	-0.773804	0.244824	9.14957e-05	0.00435652	2.36086	NT5C3A	48666	chr7	33014130	33062796	protein_coding	ENSG00000122643.23	48666	11	TTD < ctrl
RP11-58O9.2	htseq_all	htseq_all - TTD_vs_ctrl	modelvar_TTD_vs_ctrl	apeglm	323.998	-0.773371	0.238076	6.88272e-05	0.00350974	2.45472	RP11-58O9.2	1735	chr17	40473554	40475289	TEC	ENSG00000279806.1	1735	1	TTD < ctrl
BCL3	htseq_all	htseq_all - TTD_vs_ctrl	modelvar_TTD_vs_ctrl	apeglm	219.29	-0.769328	0.359875	0.00144558	0.0331184	1.47993	BCL3	12339	chr19	44747705	44760044	protein_coding	ENSG00000069399.15	11781	9	TTD < ctrl
ABCA7	htseq_all	htseq_all - TTD_vs_ctrl	modelvar_TTD_vs_ctrl	apeglm	105.382	-0.76761	0.26431	0.000208862	0.00795589	2.09931	ABCA7	25575	chr19	1039997	1065572	protein_coding	ENSG00000064687.13	25570	47	TTD < ctrl
LY6E	htseq_all	htseq_all - TTD_vs_ctrl	modelvar_TTD_vs_ctrl	apeglm	425.491	-0.767329	0.200498	8.40035e-06	0.000644625	3.19069	LY6E	5850	chr8	143017982	143023832	protein_coding	ENSG00000160932.11	5279	5	TTD < ctrl
FAM83E	htseq_all	htseq_all - TTD_vs_ctrl	modelvar_TTD_vs_ctrl	apeglm	83.2453	-0.765429	0.350413	0.0013279	0.0313773	1.50338	FAM83E	15115	chr19	48599961	48615076	protein_coding	ENSG00000105523.4	15115	7	TTD < ctrl
PHLDA1	htseq_all	htseq_all - TTD_vs_ctrl	modelvar_TTD_vs_ctrl	apeglm	1343.55	-0.761471	0.268167	0.000250469	0.00906044	2.04285	PHLDA1	6329	chr12	76025447	76031776	protein_coding	ENSG00000139289.14	6329	2	TTD < ctrl
C1QTNF1	htseq_all	htseq_all - TTD_vs_ctrl	modelvar_TTD_vs_ctrl	apeglm	351.388	-0.755271	0.383117	0.00204306	0.0422732	1.37394	C1QTNF1	26974	chr17	79022814	79049788	protein_coding	ENSG00000173918.15	26853	5	TTD < ctrl
B2M	htseq_all	htseq_all - TTD_vs_ctrl	modelvar_TTD_vs_ctrl	apeglm	5617.32	-0.750255	0.141338	8.09121e-09	1.61906e-06	5.79074	B2M	7364	chr15	44711487	44718851	protein_coding	ENSG00000166710.21	7342	5	TTD < ctrl
SPNS2	htseq_all	htseq_all - TTD_vs_ctrl	modelvar_TTD_vs_ctrl	apeglm	1195.21	-0.750208	0.222348	4.58196e-05	0.00252375	2.59795	SPNS2	40154	chr17	4498881	4539035	protein_coding	ENSG00000183018.9	40154	13	TTD < ctrl
KLHDC7B-DT	htseq_all	htseq_all - TTD_vs_ctrl	modelvar_TTD_vs_ctrl	apeglm	38.301	-0.747445	0.583582	0.0056023	0.0831561	1.08011	KLHDC7B-DT	601	chr22	50542305	50542906	lncRNA	ENSG00000272666.1	601	1	TTD < ctrl
ZNF813	htseq_all	htseq_all - TTD_vs_ctrl	modelvar_TTD_vs_ctrl	apeglm	118.772	-0.743789	0.309363	0.00090865	0.0236154	1.62681	ZNF813	28522	chr19	53467733	53496255	protein_coding	ENSG00000198346.11	28522	5	TTD < ctrl
RASSF6	htseq_all	htseq_all - TTD_vs_ctrl	modelvar_TTD_vs_ctrl	apeglm	157.952	-0.741538	0.273498	0.00037442	0.0124345	1.90537	RASSF6	49081	chr4	73571550	73620631	protein_coding	ENSG00000169435.14	48886	11	TTD < ctrl
SP110	htseq_all	htseq_all - TTD_vs_ctrl	modelvar_TTD_vs_ctrl	apeglm	1239.64	-0.735066	0.187271	5.88504e-06	0.000482024	3.31693	SP110	60543	chr2	230165186	230225729	protein_coding	ENSG00000135899.19	54798	19	TTD < ctrl
EPHB2	htseq_all	htseq_all - TTD_vs_ctrl	modelvar_TTD_vs_ctrl	apeglm	224.284	-0.734192	0.324468	0.0011545	0.0283831	1.54694	EPHB2	210661	chr1	22710839	22921500	protein_coding	ENSG00000133216.17	210661	17	TTD < ctrl
DMTN	htseq_all	htseq_all - TTD_vs_ctrl	modelvar_TTD_vs_ctrl	apeglm	61.4421	-0.733869	0.393165	0.00260732	0.0501279	1.29992	DMTN	33532	chr8	22048995	22082527	protein_coding	ENSG00000158856.18	28954	16	TTD < ctrl
HPGD	htseq_all	htseq_all - TTD_vs_ctrl	modelvar_TTD_vs_ctrl	apeglm	4429.6	-0.729482	0.227982	8.0211e-05	0.00392562	2.40609	HPGD	32979	chr4	174490175	174523154	protein_coding	ENSG00000164120.14	32721	7	TTD < ctrl
RNF222	htseq_all	htseq_all - TTD_vs_ctrl	modelvar_TTD_vs_ctrl	apeglm	201.782	-0.727756	0.231618	0.000104024	0.0048223	2.31675	RNF222	7122	chr17	8390704	8397826	protein_coding	ENSG00000189051.5	7117	3	TTD < ctrl
THEMIS2	htseq_all	htseq_all - TTD_vs_ctrl	modelvar_TTD_vs_ctrl	apeglm	51.2509	-0.727649	0.480973	0.00461358	0.0734456	1.13403	THEMIS2	14142	chr1	27872543	27886685	protein_coding	ENSG00000130775.16	14142	7	TTD < ctrl
TAP1	htseq_all	htseq_all - TTD_vs_ctrl	modelvar_TTD_vs_ctrl	apeglm	538.679	-0.723779	0.160953	5.13794e-07	6.10681e-05	4.21419	TAP1	8607	chr6	32845209	32853816	protein_coding	ENSG00000168394.12	8584	11	TTD < ctrl
USP53	htseq_all	htseq_all - TTD_vs_ctrl	modelvar_TTD_vs_ctrl	apeglm	955.072	-0.714479	0.189901	1.16232e-05	0.000802358	3.09563	USP53	82930	chr4	119212587	119295517	protein_coding	ENSG00000145390.11	82110	19	TTD < ctrl
PLBD1	htseq_all	htseq_all - TTD_vs_ctrl	modelvar_TTD_vs_ctrl	apeglm	976.196	-0.712412	0.264405	0.00040573	0.0130769	1.88349	PLBD1	64222	chr12	14503661	14567883	protein_coding	ENSG00000121316.11	64222	11	TTD < ctrl
GPR68	htseq_all	htseq_all - TTD_vs_ctrl	modelvar_TTD_vs_ctrl	apeglm	98.2509	-0.710733	0.412475	0.00339966	0.0604148	1.21886	GPR68	21393	chr14	91232532	91253925	protein_coding	ENSG00000119714.11	21393	3	TTD < ctrl
ABCG1	htseq_all	htseq_all - TTD_vs_ctrl	modelvar_TTD_vs_ctrl	apeglm	423.229	-0.709288	0.367872	0.00240152	0.0473948	1.32427	ABCG1	97555	chr21	42199689	42297244	protein_coding	ENSG00000160179.19	97555	17	TTD < ctrl
EPB41L4A	htseq_all	htseq_all - TTD_vs_ctrl	modelvar_TTD_vs_ctrl	apeglm	153.898	-0.707399	0.227883	0.000121926	0.00539891	2.26769	EPB41L4A	276872	chr5	112142441	112419313	protein_coding	ENSG00000129595.14	256658	23	TTD < ctrl
P2RY6	htseq_all	htseq_all - TTD_vs_ctrl	modelvar_TTD_vs_ctrl	apeglm	126.978	-0.706946	0.376449	0.00264057	0.0504741	1.29693	P2RY6	40605	chr11	73264498	73305103	protein_coding	ENSG00000171631.16	40598	4	TTD < ctrl
HSD3B7	htseq_all	htseq_all - TTD_vs_ctrl	modelvar_TTD_vs_ctrl	apeglm	102.358	-0.705492	0.245901	0.000254711	0.00916876	2.03769	HSD3B7	3940	chr16	30985207	30989147	protein_coding	ENSG00000099377.14	3940	7	TTD < ctrl
RIPOR2	htseq_all	htseq_all - TTD_vs_ctrl	modelvar_TTD_vs_ctrl	apeglm	63.5756	-0.704989	0.42039	0.00376756	0.064526	1.19026	RIPOR2	237888	chr6	24804282	25042170	protein_coding	ENSG00000111913.20	202659	23	TTD < ctrl
ARG2	htseq_all	htseq_all - TTD_vs_ctrl	modelvar_TTD_vs_ctrl	apeglm	30.3206	-0.699592	0.491872	0.00550215	0.0821321	1.08549	ARG2	31788	chr14	67619920	67651708	protein_coding	ENSG00000081181.8	31788	8	TTD < ctrl
SLAMF8	htseq_all	htseq_all - TTD_vs_ctrl	modelvar_TTD_vs_ctrl	apeglm	26.463	-0.699515	0.685639	0.00747216	0.10218	0.990635	SLAMF8	10681	chr1	159826811	159837492	protein_coding	ENSG00000158714.11	10619	5	TTD < ctrl
CH507-9B2.1	htseq_all	htseq_all - TTD_vs_ctrl	modelvar_TTD_vs_ctrl	apeglm	33.1329	-0.694578	0.614535	0.00704077	0.097883	1.00929	CH507-9B2.1	18173	chr21	5022493	5040666	protein_coding	ENSG00000277117.5	18173	7	TTD < ctrl
EML1	htseq_all	htseq_all - TTD_vs_ctrl	modelvar_TTD_vs_ctrl	apeglm	428.884	-0.693859	0.183469	1.1056e-05	0.000783735	3.10583	EML1	204367	chr14	99737693	99942060	protein_coding	ENSG00000066629.18	171723	24	TTD < ctrl
ICAM1	htseq_all	htseq_all - TTD_vs_ctrl	modelvar_TTD_vs_ctrl	apeglm	125.628	-0.692996	0.398581	0.00342852	0.0607601	1.21638	ICAM1	15522	chr19	10271093	10286615	protein_coding	ENSG00000090339.9	15495	7	TTD < ctrl
TRIM22	htseq_all	htseq_all - TTD_vs_ctrl	modelvar_TTD_vs_ctrl	apeglm	1822.07	-0.692913	0.159243	1.01545e-06	0.00010854	3.96441	TRIM22	47392	chr11	5689697	5737089	protein_coding	ENSG00000132274.16	28881	8	TTD < ctrl
SIK1B	htseq_all	htseq_all - TTD_vs_ctrl	modelvar_TTD_vs_ctrl	apeglm	120.636	-0.692748	0.287232	0.000873991	0.0231425	1.63559	SIK1B	12647	chr21	6111131	6123778	protein_coding	ENSG00000275993.3	12647	14	TTD < ctrl
SYT8	htseq_all	htseq_all - TTD_vs_ctrl	modelvar_TTD_vs_ctrl	apeglm	296.421	-0.692136	0.196381	2.94482e-05	0.00173701	2.7602	SYT8	9214	chr11	1828307	1837521	protein_coding	ENSG00000149043.16	7627	9	TTD < ctrl
KLHL29	htseq_all	htseq_all - TTD_vs_ctrl	modelvar_TTD_vs_ctrl	apeglm	101.862	-0.691221	0.267011	0.000569115	0.0168475	1.77346	KLHL29	323432	chr2	23385179	23708611	protein_coding	ENSG00000119771.15	323427	14	TTD < ctrl
PLIN2	htseq_all	htseq_all - TTD_vs_ctrl	modelvar_TTD_vs_ctrl	apeglm	326.772	-0.691181	0.257846	0.000439916	0.0139642	1.85498	PLIN2	40915	chr9	19108375	19149290	protein_coding	ENSG00000147872.10	28178	8	TTD < ctrl
MAB21L4	htseq_all	htseq_all - TTD_vs_ctrl	modelvar_TTD_vs_ctrl	apeglm	394.292	-0.68746	0.262002	0.000510517	0.0156098	1.8066	MAB21L4	10841	chr2	240886048	240896889	protein_coding	ENSG00000172478.18	10108	5	TTD < ctrl
CDRT1	htseq_all	htseq_all - TTD_vs_ctrl	modelvar_TTD_vs_ctrl	apeglm	47.8419	-0.683635	0.459848	0.00505805	0.0780074	1.10786	CDRT1	54221	chr17	15565483	15619704	protein_coding	ENSG00000241322.11	54028	13	TTD < ctrl
SULF1	htseq_all	htseq_all - TTD_vs_ctrl	modelvar_TTD_vs_ctrl	apeglm	237.782	-0.680186	0.42609	0.00432801	0.0704606	1.15205	SULF1	194291	chr8	69466624	69660915	protein_coding	ENSG00000137573.14	194291	23	TTD < ctrl
SYT7	htseq_all	htseq_all - TTD_vs_ctrl	modelvar_TTD_vs_ctrl	apeglm	91.6897	-0.679373	0.336396	0.00213488	0.0436023	1.36049	SYT7	67434	chr11	61513714	61581148	protein_coding	ENSG00000011347.10	67362	14	TTD < ctrl
RNF213	htseq_all	htseq_all - TTD_vs_ctrl	modelvar_TTD_vs_ctrl	apeglm	3213.72	-0.67735	0.12774	9.32424e-09	1.81972e-06	5.73999	RNF213	137920	chr17	80260866	80398786	protein_coding	ENSG00000173821.19	137918	69	TTD < ctrl
TMCC3	htseq_all	htseq_all - TTD_vs_ctrl	modelvar_TTD_vs_ctrl	apeglm	385.188	-0.677022	0.185327	1.86541e-05	0.00117954	2.92829	TMCC3	83435	chr12	94567122	94650557	protein_coding	ENSG00000057704.13	83435	4	TTD < ctrl
CH25H	htseq_all	htseq_all - TTD_vs_ctrl	modelvar_TTD_vs_ctrl	apeglm	370.304	-0.676	0.394428	0.00365328	0.0636024	1.19653	CH25H	1688	chr10	89205629	89207317	protein_coding	ENSG00000138135.7	1688	1	TTD < ctrl
TGFB2	htseq_all	htseq_all - TTD_vs_ctrl	modelvar_TTD_vs_ctrl	apeglm	69.8231	-0.674771	0.304379	0.00147433	0.033631	1.47326	TGFB2	99283	chr1	218345336	218444619	protein_coding	ENSG00000092969.12	99283	8	TTD < ctrl
NYNRIN	htseq_all	htseq_all - TTD_vs_ctrl	modelvar_TTD_vs_ctrl	apeglm	555.164	-0.67416	0.224896	0.000177995	0.00716784	2.14461	NYNRIN	20280	chr14	24399003	24419283	protein_coding	ENSG00000205978.6	20280	9	TTD < ctrl
HSPA6	htseq_all	htseq_all - TTD_vs_ctrl	modelvar_TTD_vs_ctrl	apeglm	54.0758	-0.670031	0.35659	0.00290242	0.0539782	1.26778	HSPA6	2354	chr1	161524540	161526894	protein_coding	ENSG00000173110.8	2354	1	TTD < ctrl
CPEB2	htseq_all	htseq_all - TTD_vs_ctrl	modelvar_TTD_vs_ctrl	apeglm	971.712	-0.666988	0.241636	0.000365116	0.0121511	1.91539	CPEB2	67672	chr4	15002481	15070153	protein_coding	ENSG00000137449.17	67670	12	TTD < ctrl
NUAK2	htseq_all	htseq_all - TTD_vs_ctrl	modelvar_TTD_vs_ctrl	apeglm	275.589	-0.666635	0.212082	0.000113688	0.0051348	2.28948	NUAK2	19682	chr1	205302063	205321745	protein_coding	ENSG00000163545.11	19682	7	TTD < ctrl
ABCG4	htseq_all	htseq_all - TTD_vs_ctrl	modelvar_TTD_vs_ctrl	apeglm	153.196	-0.666233	0.332244	0.00224969	0.0453033	1.34387	ABCG4	13601	chr11	119149052	119162653	protein_coding	ENSG00000172350.10	13601	15	TTD < ctrl
PLA2G4E	htseq_all	htseq_all - TTD_vs_ctrl	modelvar_TTD_vs_ctrl	apeglm	2731.18	-0.661306	0.39163	0.00377722	0.0646215	1.18962	PLA2G4E	69608	chr15	41981582	42051190	protein_coding	ENSG00000188089.13	69608	20	TTD < ctrl
SEL1L3	htseq_all	htseq_all - TTD_vs_ctrl	modelvar_TTD_vs_ctrl	apeglm	95.039	-0.659175	0.468187	0.00562592	0.0833502	1.07909	SEL1L3	116327	chr4	25747433	25863760	protein_coding	ENSG00000091490.11	116162	24	TTD < ctrl
SFRP1	htseq_all	htseq_all - TTD_vs_ctrl	modelvar_TTD_vs_ctrl	apeglm	831.471	-0.659139	0.234069	0.00031414	0.0107255	1.96958	SFRP1	47511	chr8	41261962	41309473	protein_coding	ENSG00000104332.12	47511	3	TTD < ctrl
ATP10B	htseq_all	htseq_all - TTD_vs_ctrl	modelvar_TTD_vs_ctrl	apeglm	1017.87	-0.652889	0.215421	0.000166815	0.00684938	2.16435	ATP10B	289094	chr5	160563120	160852214	protein_coding	ENSG00000118322.14	289091	26	TTD < ctrl
LRRN3	htseq_all	htseq_all - TTD_vs_ctrl	modelvar_TTD_vs_ctrl	apeglm	104.436	-0.651775	0.491741	0.00638678	0.0910571	1.04069	LRRN3	34448	chr7	111091006	111125454	protein_coding	ENSG00000173114.13	34445	4	TTD < ctrl
FAM107B	htseq_all	htseq_all - TTD_vs_ctrl	modelvar_TTD_vs_ctrl	apeglm	189.882	-0.648318	0.329586	0.0025133	0.0489892	1.3099	FAM107B	256340	chr10	14518557	14774897	protein_coding	ENSG00000065809.14	256340	6	TTD < ctrl
FFAR2	htseq_all	htseq_all - TTD_vs_ctrl	modelvar_TTD_vs_ctrl	apeglm	49.4191	-0.64459	0.448544	0.00583116	0.0855886	1.06758	FFAR2	7860	chr19	35443907	35451767	protein_coding	ENSG00000126262.5	7549	2	TTD < ctrl
ARHGEF16	htseq_all	htseq_all - TTD_vs_ctrl	modelvar_TTD_vs_ctrl	apeglm	72.9745	-0.643048	0.463856	0.00605006	0.0880658	1.05519	ARHGEF16	26448	chr1	3454665	3481113	protein_coding	ENSG00000130762.15	26448	15	TTD < ctrl
TNFAIP2	htseq_all	htseq_all - TTD_vs_ctrl	modelvar_TTD_vs_ctrl	apeglm	342.826	-0.642957	0.216355	0.000206914	0.0079007	2.10233	TNFAIP2	15963	chr14	103121476	103137439	protein_coding	ENSG00000185215.11	15963	13	TTD < ctrl
GBP1	htseq_all	htseq_all - TTD_vs_ctrl	modelvar_TTD_vs_ctrl	apeglm	383.924	-0.641122	0.165164	8.19476e-06	0.000635014	3.19722	GBP1	13478	chr1	89051882	89065360	protein_coding	ENSG00000117228.11	13478	11	TTD < ctrl
ELF5	htseq_all	htseq_all - TTD_vs_ctrl	modelvar_TTD_vs_ctrl	apeglm	1862.29	-0.640287	0.266949	0.000994722	0.0253214	1.59651	ELF5	46402	chr11	34478791	34525193	protein_coding	ENSG00000135374.11	45082	7	TTD < ctrl
STAT5A	htseq_all	htseq_all - TTD_vs_ctrl	modelvar_TTD_vs_ctrl	apeglm	90.9731	-0.64001	0.29355	0.00169706	0.0371052	1.43057	STAT5A	24396	chr17	42287547	42311943	protein_coding	ENSG00000126561.18	24396	20	TTD < ctrl
GPR155	htseq_all	htseq_all - TTD_vs_ctrl	modelvar_TTD_vs_ctrl	apeglm	390.875	-0.638605	0.192474	6.66472e-05	0.00344225	2.46316	GPR155	55523	chr2	174431571	174487094	protein_coding	ENSG00000163328.14	55517	17	TTD < ctrl
N4BP3	htseq_all	htseq_all - TTD_vs_ctrl	modelvar_TTD_vs_ctrl	apeglm	77.6305	-0.637767	0.297957	0.0018311	0.0393454	1.40511	N4BP3	12549	chr5	178113532	178126081	protein_coding	ENSG00000145911.6	12549	5	TTD < ctrl
VIPR1	htseq_all	htseq_all - TTD_vs_ctrl	modelvar_TTD_vs_ctrl	apeglm	144.413	-0.636347	0.353464	0.00345407	0.0611443	1.21364	VIPR1	48274	chr3	42489299	42537573	protein_coding	ENSG00000114812.13	48268	14	TTD < ctrl
TRIM14	htseq_all	htseq_all - TTD_vs_ctrl	modelvar_TTD_vs_ctrl	apeglm	806.505	-0.628362	0.178511	3.34046e-05	0.00191326	2.71823	TRIM14	49947	chr9	98069275	98119222	protein_coding	ENSG00000106785.15	49935	7	TTD < ctrl
TMPRSS11D	htseq_all	htseq_all - TTD_vs_ctrl	modelvar_TTD_vs_ctrl	apeglm	338.231	-0.628096	0.487997	0.00680765	0.0958284	1.01851	TMPRSS11D	63126	chr4	67820876	67884002	protein_coding	ENSG00000153802.12	63126	10	TTD < ctrl
PDZD2	htseq_all	htseq_all - TTD_vs_ctrl	modelvar_TTD_vs_ctrl	apeglm	1589.92	-0.627017	0.165287	1.18596e-05	0.000815118	3.08878	PDZD2	471801	chr5	31639131	32110932	protein_coding	ENSG00000133401.16	471801	25	TTD < ctrl
SPRED3	htseq_all	htseq_all - TTD_vs_ctrl	modelvar_TTD_vs_ctrl	apeglm	24.8367	-0.62635	0.645951	0.00892176	0.115319	0.938099	SPRED3	11166	chr19	38388421	38399587	protein_coding	ENSG00000188766.12	9387	6	TTD < ctrl
RP11-419K12.2	htseq_all	htseq_all - TTD_vs_ctrl	modelvar_TTD_vs_ctrl	apeglm	200.994	-0.62492	0.357959	0.00385303	0.0656344	1.18287	RP11-419K12.2	37622	chr8	129685401	129723023	lncRNA	ENSG00000285108.1	37622	8	TTD < ctrl
LNX1	htseq_all	htseq_all - TTD_vs_ctrl	modelvar_TTD_vs_ctrl	apeglm	628.234	-0.624201	0.226022	0.000395034	0.0128638	1.89063	LNX1	242104	chr4	53459301	53701405	protein_coding	ENSG00000072201.14	132185	11	TTD < ctrl
CAMK2N1	htseq_all	htseq_all - TTD_vs_ctrl	modelvar_TTD_vs_ctrl	apeglm	140.127	-0.623114	0.245157	0.000737855	0.0204273	1.68979	CAMK2N1	3819	chr1	20482391	20486210	protein_coding	ENSG00000162545.6	3819	2	TTD < ctrl
HTR7	htseq_all	htseq_all - TTD_vs_ctrl	modelvar_TTD_vs_ctrl	apeglm	131.352	-0.62273	0.328122	0.00300101	0.0553559	1.25684	HTR7	117216	chr10	90740823	90858039	protein_coding	ENSG00000148680.16	117216	4	TTD < ctrl
NFKBIA	htseq_all	htseq_all - TTD_vs_ctrl	modelvar_TTD_vs_ctrl	apeglm	1342.03	-0.621667	0.206313	0.000187428	0.00740079	2.13072	NFKBIA	3236	chr14	35401513	35404749	protein_coding	ENSG00000100906.11	3236	6	TTD < ctrl
IFIT2	htseq_all	htseq_all - TTD_vs_ctrl	modelvar_TTD_vs_ctrl	apeglm	107.33	-0.621324	0.340553	0.00348733	0.0616641	1.20997	IFIT2	25577	chr10	89283694	89309271	protein_coding	ENSG00000119922.11	25206	5	TTD < ctrl
MAP2	htseq_all	htseq_all - TTD_vs_ctrl	modelvar_TTD_vs_ctrl	apeglm	2096.52	-0.61959	0.197294	0.000125209	0.00548504	2.26082	MAP2	310071	chr2	209424047	209734118	protein_coding	ENSG00000078018.21	310065	17	TTD < ctrl
TENM3	htseq_all	htseq_all - TTD_vs_ctrl	modelvar_TTD_vs_ctrl	apeglm	377.635	-0.616426	0.336911	0.00340975	0.0604953	1.21828	TENM3	659037	chr4	182143987	182803024	protein_coding	ENSG00000218336.9	559622	28	TTD < ctrl
DUOXA1	htseq_all	htseq_all - TTD_vs_ctrl	modelvar_TTD_vs_ctrl	apeglm	1229.45	-0.613959	0.206622	0.000216498	0.00816579	2.088	DUOXA1	12572	chr15	45117366	45129938	protein_coding	ENSG00000140254.13	12513	11	TTD < ctrl
RAPGEF5	htseq_all	htseq_all - TTD_vs_ctrl	modelvar_TTD_vs_ctrl	apeglm	107.233	-0.611298	0.282481	0.00185689	0.0396453	1.40181	RAPGEF5	238918	chr7	22118236	22357154	protein_coding	ENSG00000136237.19	238918	26	TTD < ctrl
PAQR8	htseq_all	htseq_all - TTD_vs_ctrl	modelvar_TTD_vs_ctrl	apeglm	245.131	-0.610953	0.324296	0.00314988	0.0571084	1.2433	PAQR8	46356	chr6	52361421	52407777	protein_coding	ENSG00000170915.9	45626	3	TTD < ctrl
NFE2L3	htseq_all	htseq_all - TTD_vs_ctrl	modelvar_TTD_vs_ctrl	apeglm	563.156	-0.610701	0.245847	0.000859079	0.0227858	1.64234	NFE2L3	34939	chr7	26152198	26187137	protein_coding	ENSG00000050344.9	34939	4	TTD < ctrl
TNNT3	htseq_all	htseq_all - TTD_vs_ctrl	modelvar_TTD_vs_ctrl	apeglm	90.0291	-0.608346	0.462042	0.00695854	0.0971737	1.01245	TNNT3	19003	chr11	1919703	1938706	protein_coding	ENSG00000130595.19	19000	17	TTD < ctrl
SIK1	htseq_all	htseq_all - TTD_vs_ctrl	modelvar_TTD_vs_ctrl	apeglm	55.7659	-0.608125	0.468467	0.00713222	0.0986629	1.00585	SIK1	12648	chr21	43414483	43427131	protein_coding	ENSG00000142178.9	12648	14	TTD < ctrl
SHFL	htseq_all	htseq_all - TTD_vs_ctrl	modelvar_TTD_vs_ctrl	apeglm	291.501	-0.605364	0.188509	0.000103451	0.00480986	2.31787	SHFL	7130	chr19	10086122	10093252	protein_coding	ENSG00000130813.18	6955	9	TTD < ctrl
SLC39A14	htseq_all	htseq_all - TTD_vs_ctrl	modelvar_TTD_vs_ctrl	apeglm	814.464	-0.604797	0.28457	0.00200098	0.0417301	1.37955	SLC39A14	66851	chr8	22367278	22434129	protein_coding	ENSG00000104635.15	66842	9	TTD < ctrl
TRIM47	htseq_all	htseq_all - TTD_vs_ctrl	modelvar_TTD_vs_ctrl	apeglm	119.718	-0.604173	0.286094	0.0020898	0.0429591	1.36694	TRIM47	4417	chr17	75874164	75878581	protein_coding	ENSG00000132481.7	4417	6	TTD < ctrl
ADAR	htseq_all	htseq_all - TTD_vs_ctrl	modelvar_TTD_vs_ctrl	apeglm	4077.25	-0.602713	0.122739	8.26118e-08	1.1981e-05	4.92151	ADAR	46318	chr1	154581695	154628013	protein_coding	ENSG00000160710.18	46309	16	TTD < ctrl
AGRN	htseq_all	htseq_all - TTD_vs_ctrl	modelvar_TTD_vs_ctrl	apeglm	1078.25	-0.602699	0.19887	0.000184532	0.0073389	2.13437	AGRN	35998	chr1	1020120	1056118	protein_coding	ENSG00000188157.15	35996	39	TTD < ctrl
GRAMD1A	htseq_all	htseq_all - TTD_vs_ctrl	modelvar_TTD_vs_ctrl	apeglm	212.874	-0.602126	0.212509	0.000342555	0.0115707	1.93664	GRAMD1A	31687	chr19	34994784	35026471	protein_coding	ENSG00000089351.15	31687	20	TTD < ctrl
ETS2	htseq_all	htseq_all - TTD_vs_ctrl	modelvar_TTD_vs_ctrl	apeglm	4407.08	-0.601701	0.260876	0.00134455	0.0316761	1.49927	ETS2	19772	chr21	38805183	38824955	protein_coding	ENSG00000157557.13	19772	11	TTD < ctrl
XDH	htseq_all	htseq_all - TTD_vs_ctrl	modelvar_TTD_vs_ctrl	apeglm	283.228	-0.597807	0.304142	0.00281392	0.0528923	1.27661	XDH	80421	chr2	31334321	31414742	protein_coding	ENSG00000158125.10	80421	36	TTD < ctrl
FGFR3	htseq_all	htseq_all - TTD_vs_ctrl	modelvar_TTD_vs_ctrl	apeglm	2467.18	-0.596079	0.215892	0.000426928	0.0136341	1.86537	FGFR3	15579	chr4	1793293	1808872	protein_coding	ENSG00000068078.20	15579	19	TTD < ctrl
CDH24	htseq_all	htseq_all - TTD_vs_ctrl	modelvar_TTD_vs_ctrl	apeglm	49.4448	-0.595548	0.382689	0.00565636	0.0836968	1.07729	CDH24	10476	chr14	23047062	23057538	protein_coding	ENSG00000139880.20	10476	14	TTD < ctrl
TSPAN1	htseq_all	htseq_all - TTD_vs_ctrl	modelvar_TTD_vs_ctrl	apeglm	33.0569	-0.59039	0.606116	0.00951408	0.119649	0.922091	TSPAN1	10889	chr1	46175073	46185962	protein_coding	ENSG00000117472.10	10875	9	TTD < ctrl
PSD4	htseq_all	htseq_all - TTD_vs_ctrl	modelvar_TTD_vs_ctrl	apeglm	598.296	-0.588811	0.17093	4.87901e-05	0.00265956	2.57519	PSD4	52071	chr2	113157325	113209396	protein_coding	ENSG00000125637.16	35420	17	TTD < ctrl
SCNN1A	htseq_all	htseq_all - TTD_vs_ctrl	modelvar_TTD_vs_ctrl	apeglm	1024.99	-0.58773	0.193237	0.000185475	0.00734833	2.13381	SCNN1A	30887	chr12	6346843	6377730	protein_coding	ENSG00000111319.13	29675	13	TTD < ctrl
BHLHE40	htseq_all	htseq_all - TTD_vs_ctrl	modelvar_TTD_vs_ctrl	apeglm	1998.05	-0.586806	0.233183	0.000832999	0.0222433	1.6528	BHLHE40	5886	chr3	4979437	4985323	protein_coding	ENSG00000134107.5	5886	5	TTD < ctrl
LIPH	htseq_all	htseq_all - TTD_vs_ctrl	modelvar_TTD_vs_ctrl	apeglm	297.512	-0.585546	0.199515	0.000260242	0.00928648	2.03215	LIPH	46326	chr3	185506262	185552588	protein_coding	ENSG00000163898.10	46326	10	TTD < ctrl
ABR	htseq_all	htseq_all - TTD_vs_ctrl	modelvar_TTD_vs_ctrl	apeglm	798.743	-0.584639	0.186824	0.000140468	0.00603401	2.21939	ABR	226219	chr17	1003519	1229738	protein_coding	ENSG00000159842.16	226219	23	TTD < ctrl
UNC93B1	htseq_all	htseq_all - TTD_vs_ctrl	modelvar_TTD_vs_ctrl	apeglm	87.4827	-0.584273	0.33483	0.00430355	0.0702069	1.15362	UNC93B1	13882	chr11	67991100	68004982	protein_coding	ENSG00000110057.8	12997	11	TTD < ctrl
KLF11	htseq_all	htseq_all - TTD_vs_ctrl	modelvar_TTD_vs_ctrl	apeglm	212.286	-0.58407	0.197787	0.000248775	0.00904053	2.04381	KLF11	11987	chr2	10042849	10054836	protein_coding	ENSG00000172059.11	11286	4	TTD < ctrl
CORO2A	htseq_all	htseq_all - TTD_vs_ctrl	modelvar_TTD_vs_ctrl	apeglm	623.641	-0.581906	0.169078	3.92013e-05	0.00218202	2.66114	CORO2A	71662	chr9	98120975	98192637	protein_coding	ENSG00000106789.13	71662	12	TTD < ctrl
SYTL5	htseq_all	htseq_all - TTD_vs_ctrl	modelvar_TTD_vs_ctrl	apeglm	71.7855	-0.579742	0.877044	0.00960365	0.119917	0.921121	SYTL5	122266	chrX	38006553	38128819	protein_coding	ENSG00000147041.12	122263	17	TTD < ctrl
TLR2	htseq_all	htseq_all - TTD_vs_ctrl	modelvar_TTD_vs_ctrl	apeglm	553.976	-0.578659	0.300017	0.00315373	0.0571084	1.2433	TLR2	22190	chr4	153684070	153706260	protein_coding	ENSG00000137462.9	21980	4	TTD < ctrl
HUNK	htseq_all	htseq_all - TTD_vs_ctrl	modelvar_TTD_vs_ctrl	apeglm	68.7772	-0.577605	0.364792	0.00565991	0.0836968	1.07729	HUNK	171613	chr21	31873020	32044633	protein_coding	ENSG00000142149.9	131044	11	TTD < ctrl
CDK18	htseq_all	htseq_all - TTD_vs_ctrl	modelvar_TTD_vs_ctrl	apeglm	84.35	-0.577444	0.293538	0.00298939	0.0552059	1.25801	CDK18	28197	chr1	205504596	205532793	protein_coding	ENSG00000117266.16	28194	16	TTD < ctrl
DUSP1	htseq_all	htseq_all - TTD_vs_ctrl	modelvar_TTD_vs_ctrl	apeglm	1226.97	-0.575098	0.239044	0.0011323	0.0280348	1.5523	DUSP1	3099	chr5	172768096	172771195	protein_coding	ENSG00000120129.6	3099	4	TTD < ctrl
RBP7	htseq_all	htseq_all - TTD_vs_ctrl	modelvar_TTD_vs_ctrl	apeglm	76.3084	-0.572959	0.419686	0.00733526	0.100744	0.996783	RBP7	18815	chr1	9997206	10016021	protein_coding	ENSG00000162444.12	18814	5	TTD < ctrl
PCDH1	htseq_all	htseq_all - TTD_vs_ctrl	modelvar_TTD_vs_ctrl	apeglm	1132.52	-0.572844	0.214672	0.000575145	0.0169942	1.7697	PCDH1	26156	chr5	141853090	141879246	protein_coding	ENSG00000156453.14	25320	5	TTD < ctrl
TOR4A	htseq_all	htseq_all - TTD_vs_ctrl	modelvar_TTD_vs_ctrl	apeglm	171.289	-0.572504	0.228462	0.000896111	0.0234144	1.63052	TOR4A	4915	chr9	137277726	137282641	protein_coding	ENSG00000198113.3	4915	2	TTD < ctrl
SOX6	htseq_all	htseq_all - TTD_vs_ctrl	modelvar_TTD_vs_ctrl	apeglm	132.113	-0.568878	0.277939	0.00261104	0.0501279	1.29992	SOX6	773142	chr11	15966449	16739591	protein_coding	ENSG00000110693.19	509939	16	TTD < ctrl
VSIG10	htseq_all	htseq_all - TTD_vs_ctrl	modelvar_TTD_vs_ctrl	apeglm	208.651	-0.567707	0.245631	0.001451	0.0331944	1.47893	VSIG10	72433	chr12	118063593	118136026	protein_coding	ENSG00000176834.14	40418	9	TTD < ctrl
NAPRT	htseq_all	htseq_all - TTD_vs_ctrl	modelvar_TTD_vs_ctrl	apeglm	285.003	-0.567314	0.244086	0.00140552	0.0326742	1.4858	NAPRT	3864	chr8	143574785	143578649	protein_coding	ENSG00000147813.16	3558	13	TTD < ctrl
OBSCN	htseq_all	htseq_all - TTD_vs_ctrl	modelvar_TTD_vs_ctrl	apeglm	303.645	-0.566098	0.181804	0.00015512	0.00650433	2.1868	OBSCN	170832	chr1	228208044	228378876	protein_coding	ENSG00000154358.23	170832	116	TTD < ctrl
OVOL1	htseq_all	htseq_all - TTD_vs_ctrl	modelvar_TTD_vs_ctrl	apeglm	930.286	-0.565866	0.215401	0.000655883	0.0187402	1.72722	OVOL1	10151	chr11	65787063	65797214	protein_coding	ENSG00000172818.10	10151	4	TTD < ctrl
NRP1	htseq_all	htseq_all - TTD_vs_ctrl	modelvar_TTD_vs_ctrl	apeglm	1775.28	-0.565809	0.221447	0.000797351	0.0215462	1.66663	NRP1	158770	chr10	33177492	33336262	protein_coding	ENSG00000099250.18	158770	18	TTD < ctrl
SH3BP1	htseq_all	htseq_all - TTD_vs_ctrl	modelvar_TTD_vs_ctrl	apeglm	82.2504	-0.565312	0.312392	0.00409179	0.0679444	1.16785	SH3BP1	21463	chr22	37634654	37656117	protein_coding	ENSG00000100092.24	21388	20	TTD < ctrl
ITPRID2	htseq_all	htseq_all - TTD_vs_ctrl	modelvar_TTD_vs_ctrl	apeglm	5070.82	-0.564495	0.188369	0.00022919	0.00854115	2.06848	ITPRID2	39008	chr2	181891730	181930738	protein_coding	ENSG00000138434.17	39008	18	TTD < ctrl
CD274	htseq_all	htseq_all - TTD_vs_ctrl	modelvar_TTD_vs_ctrl	apeglm	48.5496	-0.56411	0.470179	0.00883263	0.114612	0.940772	CD274	20063	chr9	5450503	5470566	protein_coding	ENSG00000120217.14	20063	7	TTD < ctrl
NMNAT3	htseq_all	htseq_all - TTD_vs_ctrl	modelvar_TTD_vs_ctrl	apeglm	41.3348	-0.563943	0.534271	0.0097984	0.1212	0.916499	NMNAT3	117837	chr3	139560180	139678017	protein_coding	ENSG00000163864.17	117837	8	TTD < ctrl
GAB1	htseq_all	htseq_all - TTD_vs_ctrl	modelvar_TTD_vs_ctrl	apeglm	1023.89	-0.563284	0.211986	0.000608142	0.0176754	1.75263	GAB1	137806	chr4	143336762	143474568	protein_coding	ENSG00000109458.8	137806	11	TTD < ctrl
DUSP5	htseq_all	htseq_all - TTD_vs_ctrl	modelvar_TTD_vs_ctrl	apeglm	249.711	-0.561167	0.223362	0.000900787	0.0234978	1.62897	DUSP5	13626	chr10	110497907	110511533	protein_coding	ENSG00000138166.6	13626	4	TTD < ctrl
HBEGF	htseq_all	htseq_all - TTD_vs_ctrl	modelvar_TTD_vs_ctrl	apeglm	224.482	-0.560817	0.507001	0.00918157	0.116956	0.931978	HBEGF	13760	chr5	140332843	140346603	protein_coding	ENSG00000113070.8	13760	6	TTD < ctrl
AVPI1	htseq_all	htseq_all - TTD_vs_ctrl	modelvar_TTD_vs_ctrl	apeglm	284.008	-0.556268	0.253048	0.0019345	0.0408286	1.38904	AVPI1	9817	chr10	97677424	97687241	protein_coding	ENSG00000119986.7	9817	3	TTD < ctrl
ZNF558	htseq_all	htseq_all - TTD_vs_ctrl	modelvar_TTD_vs_ctrl	apeglm	163.924	-0.556135	0.232764	0.00124887	0.0300033	1.52283	ZNF558	26144	chr19	8806170	8832314	protein_coding	ENSG00000167785.9	26134	10	TTD < ctrl
ARHGEF28	htseq_all	htseq_all - TTD_vs_ctrl	modelvar_TTD_vs_ctrl	apeglm	246.765	-0.554282	0.243138	0.00162103	0.0359649	1.44412	ARHGEF28	315835	chr5	73626158	73941993	protein_coding	ENSG00000214944.10	315834	37	TTD < ctrl
BCHE	htseq_all	htseq_all - TTD_vs_ctrl	modelvar_TTD_vs_ctrl	apeglm	22.2884	-0.55392	0.788452	0.0108441	0.128417	0.891378	BCHE	64558	chr3	165772904	165837462	protein_coding	ENSG00000114200.10	64557	5	TTD < ctrl
GPSM1	htseq_all	htseq_all - TTD_vs_ctrl	modelvar_TTD_vs_ctrl	apeglm	203.29	-0.551446	0.249968	0.00195742	0.0411429	1.38571	GPSM1	32129	chr9	136327476	136359605	protein_coding	ENSG00000160360.13	32062	14	TTD < ctrl
RGS2	htseq_all	htseq_all - TTD_vs_ctrl	modelvar_TTD_vs_ctrl	apeglm	117.137	-0.550492	0.309535	0.0044647	0.0717985	1.14388	RGS2	3236	chr1	192809039	192812275	protein_coding	ENSG00000116741.8	3236	5	TTD < ctrl
BBOX1	htseq_all	htseq_all - TTD_vs_ctrl	modelvar_TTD_vs_ctrl	apeglm	418.573	-0.549925	0.210772	0.000719977	0.0200363	1.69818	BBOX1	87084	chr11	27040725	27127809	protein_coding	ENSG00000129151.9	86994	9	TTD < ctrl
ZBED6CL	htseq_all	htseq_all - TTD_vs_ctrl	modelvar_TTD_vs_ctrl	apeglm	34.9302	-0.549843	0.556288	0.0104831	0.12551	0.901322	ZBED6CL	10082	chr7	150322639	150332721	protein_coding	ENSG00000188707.6	10082	3	TTD < ctrl
NRP2	htseq_all	htseq_all - TTD_vs_ctrl	modelvar_TTD_vs_ctrl	apeglm	1058.34	-0.549498	0.26204	0.0024533	0.0482361	1.31663	NRP2	116143	chr2	205681990	205798133	protein_coding	ENSG00000118257.17	115633	17	TTD < ctrl
PRDM1	htseq_all	htseq_all - TTD_vs_ctrl	modelvar_TTD_vs_ctrl	apeglm	1526.73	-0.549221	0.216921	0.000886843	0.0233265	1.63215	PRDM1	116476	chr6	105993463	106109939	protein_coding	ENSG00000057657.17	116476	7	TTD < ctrl
CHMP4C	htseq_all	htseq_all - TTD_vs_ctrl	modelvar_TTD_vs_ctrl	apeglm	792.481	-0.548221	0.226018	0.00116267	0.0285395	1.54455	CHMP4C	27067	chr8	81732448	81759515	protein_coding	ENSG00000164695.5	27067	5	TTD < ctrl
IFNLR1	htseq_all	htseq_all - TTD_vs_ctrl	modelvar_TTD_vs_ctrl	apeglm	186.059	-0.548103	0.297005	0.00397729	0.0668151	1.17513	IFNLR1	33791	chr1	24154168	24187959	protein_coding	ENSG00000185436.12	33121	7	TTD < ctrl
SORD	htseq_all	htseq_all - TTD_vs_ctrl	modelvar_TTD_vs_ctrl	apeglm	2535.83	-0.547933	0.154932	3.69609e-05	0.00207191	2.68363	SORD	54038	chr15	45023147	45077185	protein_coding	ENSG00000140263.15	54004	9	TTD < ctrl
LTB4R	htseq_all	htseq_all - TTD_vs_ctrl	modelvar_TTD_vs_ctrl	apeglm	1242.62	-0.547497	0.288257	0.00365229	0.0636024	1.19653	LTB4R	6586	chr14	24311450	24318036	protein_coding	ENSG00000213903.9	6534	2	TTD < ctrl
N4BP1	htseq_all	htseq_all - TTD_vs_ctrl	modelvar_TTD_vs_ctrl	apeglm	1884.57	-0.547238	0.159735	5.64407e-05	0.00300409	2.52229	N4BP1	81422	chr16	48538726	48620148	protein_coding	ENSG00000102921.8	74051	7	TTD < ctrl
MAGI1	htseq_all	htseq_all - TTD_vs_ctrl	modelvar_TTD_vs_ctrl	apeglm	787.908	-0.544632	0.175121	0.000166761	0.00684938	2.16435	MAGI1	685309	chr3	65353525	66038834	protein_coding	ENSG00000151276.23	684783	25	TTD < ctrl
TCEA3	htseq_all	htseq_all - TTD_vs_ctrl	modelvar_TTD_vs_ctrl	apeglm	222.408	-0.544133	0.225981	0.00124286	0.0299044	1.52427	TCEA3	43839	chr1	23380909	23424748	protein_coding	ENSG00000204219.11	43839	11	TTD < ctrl
TRIM25	htseq_all	htseq_all - TTD_vs_ctrl	modelvar_TTD_vs_ctrl	apeglm	1789.23	-0.540837	0.140312	1.14148e-05	0.000799434	3.09722	TRIM25	77693	chr17	56836387	56914080	protein_coding	ENSG00000121060.19	77693	13	TTD < ctrl
WFDC12	htseq_all	htseq_all - TTD_vs_ctrl	modelvar_TTD_vs_ctrl	apeglm	2671.61	-0.537813	0.253965	0.00239964	0.0473948	1.32427	WFDC12	1040	chr20	45123425	45124465	protein_coding	ENSG00000168703.5	1040	3	TTD < ctrl
SMAD7	htseq_all	htseq_all - TTD_vs_ctrl	modelvar_TTD_vs_ctrl	apeglm	122.209	-0.537753	0.254425	0.00246204	0.0483478	1.31562	SMAD7	31112	chr18	48919853	48950965	protein_coding	ENSG00000101665.10	31112	4	TTD < ctrl
NWD2	htseq_all	htseq_all - TTD_vs_ctrl	modelvar_TTD_vs_ctrl	apeglm	52.232	-0.537749	0.409228	0.00865267	0.113322	0.945687	NWD2	204720	chr4	37244743	37449463	protein_coding	ENSG00000174145.8	204720	7	TTD < ctrl
KRT80	htseq_all	htseq_all - TTD_vs_ctrl	modelvar_TTD_vs_ctrl	apeglm	8948.19	-0.536377	0.205506	0.000740842	0.0204385	1.68955	KRT80	23018	chr12	52168996	52192014	protein_coding	ENSG00000167767.14	23018	9	TTD < ctrl
TM4SF1	htseq_all	htseq_all - TTD_vs_ctrl	modelvar_TTD_vs_ctrl	apeglm	440.829	-0.534159	0.315546	0.00534219	0.0807355	1.09294	TM4SF1	8670	chr3	149369022	149377692	protein_coding	ENSG00000169908.12	8627	5	TTD < ctrl
SPRR2E	htseq_all	htseq_all - TTD_vs_ctrl	modelvar_TTD_vs_ctrl	apeglm	41173.3	-0.534067	0.232282	0.00163237	0.0360398	1.44322	SPRR2E	13049	chr1	153093135	153106184	protein_coding	ENSG00000203785.9	13049	2	TTD < ctrl
CIB2	htseq_all	htseq_all - TTD_vs_ctrl	modelvar_TTD_vs_ctrl	apeglm	156.171	-0.533623	0.239244	0.0019336	0.0408286	1.38904	CIB2	26929	chr15	78104606	78131535	protein_coding	ENSG00000136425.14	26886	6	TTD < ctrl
USP54	htseq_all	htseq_all - TTD_vs_ctrl	modelvar_TTD_vs_ctrl	apeglm	703.716	-0.532083	0.183929	0.000339725	0.0115244	1.93838	USP54	128456	chr10	73497538	73625994	protein_coding	ENSG00000166348.19	128444	23	TTD < ctrl
MORN1	htseq_all	htseq_all - TTD_vs_ctrl	modelvar_TTD_vs_ctrl	apeglm	77.1099	-0.531755	0.346138	0.00688539	0.0963223	1.01627	MORN1	70454	chr1	2321253	2391707	protein_coding	ENSG00000116151.14	70301	14	TTD < ctrl
MAPK8IP2	htseq_all	htseq_all - TTD_vs_ctrl	modelvar_TTD_vs_ctrl	apeglm	32.0195	-0.531476	0.711011	0.011398	0.13229	0.878473	MAPK8IP2	13188	chr22	50600793	50613981	protein_coding	ENSG00000008735.14	13185	12	TTD < ctrl
TP53INP2	htseq_all	htseq_all - TTD_vs_ctrl	modelvar_TTD_vs_ctrl	apeglm	1641.07	-0.529684	0.253192	0.00261953	0.0501933	1.29935	TP53INP2	9100	chr20	34704339	34713439	protein_coding	ENSG00000078804.13	9100	5	TTD < ctrl
AQP3	htseq_all	htseq_all - TTD_vs_ctrl	modelvar_TTD_vs_ctrl	apeglm	8294.57	-0.52794	0.200073	0.000709032	0.0198378	1.70251	AQP3	6440	chr9	33441156	33447596	protein_coding	ENSG00000165272.16	6440	6	TTD < ctrl
GASAL1	htseq_all	htseq_all - TTD_vs_ctrl	modelvar_TTD_vs_ctrl	apeglm	93.6063	-0.526154	0.321799	0.00604829	0.0880658	1.05519	GASAL1	4522	chr8	102805517	102810039	lncRNA	ENSG00000253669.4	4049	2	TTD < ctrl
ABHD17C	htseq_all	htseq_all - TTD_vs_ctrl	modelvar_TTD_vs_ctrl	apeglm	419.562	-0.525842	0.230669	0.00175505	0.0380575	1.41956	ABHD17C	75937	chr15	80679684	80755621	protein_coding	ENSG00000136379.12	74835	4	TTD < ctrl
RP11-1081L13.4	htseq_all	htseq_all - TTD_vs_ctrl	modelvar_TTD_vs_ctrl	apeglm	66.5559	-0.524384	0.358817	0.00771592	0.104519	0.980806	RP11-1081L13.4	34031	chr11	18706537	18740568	lncRNA	ENSG00000254966.1	34031	3	TTD < ctrl
AVIL	htseq_all	htseq_all - TTD_vs_ctrl	modelvar_TTD_vs_ctrl	apeglm	43.2914	-0.523653	0.530277	0.0111585	0.130469	0.884493	AVIL	21328	chr12	57797376	57818704	protein_coding	ENSG00000135407.10	18589	20	TTD < ctrl
STRIP2	htseq_all	htseq_all - TTD_vs_ctrl	modelvar_TTD_vs_ctrl	apeglm	87.5109	-0.523513	0.46652	0.0103198	0.124323	0.90545	STRIP2	53967	chr7	129434432	129488399	protein_coding	ENSG00000128578.10	53967	21	TTD < ctrl
NBPF8	htseq_all	htseq_all - TTD_vs_ctrl	modelvar_TTD_vs_ctrl	apeglm	459.463	-0.523175	0.263835	0.00334063	0.0596709	1.22424	NBPF8	47889	chr1	120419850	120467739	transcribed_unprocessed_pseudogene	ENSG00000270231.4	47889	29	TTD < ctrl
CALML5	htseq_all	htseq_all - TTD_vs_ctrl	modelvar_TTD_vs_ctrl	apeglm	6933.06	-0.522138	0.242874	0.00240518	0.0474079	1.32415	CALML5	873	chr10	5498697	5499570	protein_coding	ENSG00000178372.8	873	1	TTD < ctrl
SMIM22	htseq_all	htseq_all - TTD_vs_ctrl	modelvar_TTD_vs_ctrl	apeglm	71.4916	-0.521281	0.452078	0.0101329	0.123311	0.908998	SMIM22	8094	chr16	4788397	4796491	protein_coding	ENSG00000267795.6	8094	6	TTD < ctrl
STON2	htseq_all	htseq_all - TTD_vs_ctrl	modelvar_TTD_vs_ctrl	apeglm	1190.44	-0.52033	0.21127	0.00114732	0.0282505	1.54897	STON2	175809	chr14	81260656	81436465	protein_coding	ENSG00000140022.13	175677	9	TTD < ctrl
ATG9B	htseq_all	htseq_all - TTD_vs_ctrl	modelvar_TTD_vs_ctrl	apeglm	301.201	-0.519706	0.319641	0.00616369	0.0890033	1.05059	ATG9B	12290	chr7	151012209	151024499	protein_coding	ENSG00000181652.19	12285	18	TTD < ctrl
MALL	htseq_all	htseq_all - TTD_vs_ctrl	modelvar_TTD_vs_ctrl	apeglm	460.592	-0.519376	0.252319	0.00288097	0.0538103	1.26913	MALL	32152	chr2	110083870	110116022	protein_coding	ENSG00000144063.4	31952	5	TTD < ctrl
AFAP1L1	htseq_all	htseq_all - TTD_vs_ctrl	modelvar_TTD_vs_ctrl	apeglm	124.656	-0.516921	0.260015	0.00339967	0.0604148	1.21886	AFAP1L1	71778	chr5	149271859	149343637	protein_coding	ENSG00000157510.14	71778	19	TTD < ctrl
PCDH7	htseq_all	htseq_all - TTD_vs_ctrl	modelvar_TTD_vs_ctrl	apeglm	613.054	-0.51667	0.192144	0.000639139	0.018358	1.73617	PCDH7	426390	chr4	30720415	31146805	protein_coding	ENSG00000169851.15	424451	4	TTD < ctrl
TRIM66	htseq_all	htseq_all - TTD_vs_ctrl	modelvar_TTD_vs_ctrl	apeglm	218.741	-0.515692	0.191545	0.000639317	0.018358	1.73617	TRIM66	70657	chr11	8612037	8682694	protein_coding	ENSG00000166436.17	70625	25	TTD < ctrl
PML	htseq_all	htseq_all - TTD_vs_ctrl	modelvar_TTD_vs_ctrl	apeglm	1158.35	-0.514046	0.164951	0.000179021	0.00716784	2.14461	PML	53154	chr15	73994673	74047827	protein_coding	ENSG00000140464.20	53111	9	TTD < ctrl
MOV10	htseq_all	htseq_all - TTD_vs_ctrl	modelvar_TTD_vs_ctrl	apeglm	520.507	-0.513817	0.212294	0.00130597	0.0310447	1.50801	MOV10	27605	chr1	112673141	112700746	protein_coding	ENSG00000155363.18	26325	22	TTD < ctrl
SFMBT2	htseq_all	htseq_all - TTD_vs_ctrl	modelvar_TTD_vs_ctrl	apeglm	50.5682	-0.513808	0.397179	0.00953891	0.119761	0.921684	SFMBT2	252864	chr10	7158624	7411488	protein_coding	ENSG00000198879.13	252410	21	TTD < ctrl
PSMB8	htseq_all	htseq_all - TTD_vs_ctrl	modelvar_TTD_vs_ctrl	apeglm	385.93	-0.512448	0.244083	0.00273076	0.0515745	1.28757	PSMB8	3962	chr6	32840717	32844679	protein_coding	ENSG00000204264.12	3962	6	TTD < ctrl
LCEP3	htseq_all	htseq_all - TTD_vs_ctrl	modelvar_TTD_vs_ctrl	apeglm	439.796	-0.509857	0.231248	0.00219071	0.044385	1.35276	LCEP3	169	chr1	152656332	152656501	unprocessed_pseudogene	ENSG00000285753.1	169	1	TTD < ctrl
EPHA2	htseq_all	htseq_all - TTD_vs_ctrl	modelvar_TTD_vs_ctrl	apeglm	1082.42	-0.509486	0.285112	0.00495093	0.076743	1.11496	EPHA2	31732	chr1	16124337	16156069	protein_coding	ENSG00000142627.13	31732	17	TTD < ctrl
PRKCH	htseq_all	htseq_all - TTD_vs_ctrl	modelvar_TTD_vs_ctrl	apeglm	415.006	-0.50746	0.236473	0.00251276	0.0489892	1.3099	PRKCH	363417	chr14	61187559	61550976	protein_coding	ENSG00000027075.16	343025	14	TTD < ctrl
DAPP1	htseq_all	htseq_all - TTD_vs_ctrl	modelvar_TTD_vs_ctrl	apeglm	569.93	-0.507045	0.225846	0.00202859	0.042084	1.37588	DAPP1	53363	chr4	99816827	99870190	protein_coding	ENSG00000070190.13	53363	10	TTD < ctrl
RHBDF2	htseq_all	htseq_all - TTD_vs_ctrl	modelvar_TTD_vs_ctrl	apeglm	549.301	-0.506026	0.194186	0.000828946	0.0222101	1.65345	RHBDF2	30899	chr17	76470891	76501790	protein_coding	ENSG00000129667.13	30721	19	TTD < ctrl
RUNDC3A	htseq_all	htseq_all - TTD_vs_ctrl	modelvar_TTD_vs_ctrl	apeglm	117.922	-0.503834	0.314251	0.00676847	0.0954468	1.02024	RUNDC3A	10257	chr17	44308413	44318670	protein_coding	ENSG00000108309.14	10257	11	TTD < ctrl
ITGA6	htseq_all	htseq_all - TTD_vs_ctrl	modelvar_TTD_vs_ctrl	apeglm	7227.23	-0.503828	0.194915	0.000880724	0.023271	1.63319	ITGA6	79105	chr2	172427354	172506459	protein_coding	ENSG00000091409.16	78873	26	TTD < ctrl
BACH1	htseq_all	htseq_all - TTD_vs_ctrl	modelvar_TTD_vs_ctrl	apeglm	2258.21	-0.503052	0.20952	0.00140379	0.0326742	1.4858	BACH1	436680	chr21	29194071	29630751	protein_coding	ENSG00000156273.16	303622	5	TTD < ctrl
MVP	htseq_all	htseq_all - TTD_vs_ctrl	modelvar_TTD_vs_ctrl	apeglm	1192.97	-0.501403	0.214571	0.00169154	0.0370359	1.43138	MVP	27645	chr16	29820394	29848039	protein_coding	ENSG00000013364.19	27645	15	TTD < ctrl
CISH	htseq_all	htseq_all - TTD_vs_ctrl	modelvar_TTD_vs_ctrl	apeglm	111.269	-0.501331	0.351763	0.00848462	0.112332	0.949495	CISH	5285	chr3	50606489	50611774	protein_coding	ENSG00000114737.16	5285	4	TTD < ctrl
NRG1	htseq_all	htseq_all - TTD_vs_ctrl	modelvar_TTD_vs_ctrl	apeglm	204.707	-0.501307	0.233614	0.00257504	0.0497631	1.30309	NRG1	1216444	chr8	31639222	32855666	protein_coding	ENSG00000157168.20	1215007	13	TTD < ctrl
RNF19B	htseq_all	htseq_all - TTD_vs_ctrl	modelvar_TTD_vs_ctrl	apeglm	396.769	-0.500386	0.199061	0.00107898	0.0269803	1.56895	RNF19B	28364	chr1	32936445	32964809	protein_coding	ENSG00000116514.17	28360	9	TTD < ctrl
HOXC8	htseq_all	htseq_all - TTD_vs_ctrl	modelvar_TTD_vs_ctrl	apeglm	94.0022	-0.499983	0.356065	0.0088082	0.114446	0.941401	HOXC8	3784	chr12	54008985	54012769	protein_coding	ENSG00000037965.6	3784	2	TTD < ctrl
TICAM1	htseq_all	htseq_all - TTD_vs_ctrl	modelvar_TTD_vs_ctrl	apeglm	230.574	-0.499216	0.19553	0.000979909	0.0250249	1.60163	TICAM1	15780	chr19	4815932	4831712	protein_coding	ENSG00000127666.10	15780	7	TTD < ctrl
IFFO2	htseq_all	htseq_all - TTD_vs_ctrl	modelvar_TTD_vs_ctrl	apeglm	6928.47	-0.498482	0.189384	0.000786229	0.0213919	1.66975	IFFO2	52396	chr1	18904280	18956676	protein_coding	ENSG00000169991.11	52396	9	TTD < ctrl
ENDOU	htseq_all	htseq_all - TTD_vs_ctrl	modelvar_TTD_vs_ctrl	apeglm	212.81	-0.497507	0.204768	0.00135304	0.0316871	1.49912	ENDOU	15833	chr12	47709734	47725567	protein_coding	ENSG00000111405.9	15833	10	TTD < ctrl
GOLGA2P10	htseq_all	htseq_all - TTD_vs_ctrl	modelvar_TTD_vs_ctrl	apeglm	204.789	-0.497413	0.204642	0.00135122	0.0316871	1.49912	GOLGA2P10	40957	chr15	82472993	82513950	transcribed_unprocessed_pseudogene	ENSG00000255769.7	40957	8	TTD < ctrl
SMPD3	htseq_all	htseq_all - TTD_vs_ctrl	modelvar_TTD_vs_ctrl	apeglm	1336.75	-0.497379	0.267231	0.00455456	0.0727993	1.13787	SMPD3	90181	chr16	68358327	68448508	protein_coding	ENSG00000103056.12	90181	9	TTD < ctrl
FOSL1	htseq_all	htseq_all - TTD_vs_ctrl	modelvar_TTD_vs_ctrl	apeglm	470.647	-0.497211	0.208773	0.00150524	0.034139	1.46675	FOSL1	8524	chr11	65892049	65900573	protein_coding	ENSG00000175592.9	8370	4	TTD < ctrl
BNC1	htseq_all	htseq_all - TTD_vs_ctrl	modelvar_TTD_vs_ctrl	apeglm	2260.63	-0.496469	0.147676	8.37866e-05	0.00406288	2.39117	BNC1	28780	chr15	83255884	83284664	protein_coding	ENSG00000169594.14	28780	5	TTD < ctrl
ZNRF2	htseq_all	htseq_all - TTD_vs_ctrl	modelvar_TTD_vs_ctrl	apeglm	150.355	-0.496408	0.315577	0.00727497	0.100002	0.99999	ZNRF2	83092	chr7	30284597	30367689	protein_coding	ENSG00000180233.11	83092	5	TTD < ctrl
NTN1	htseq_all	htseq_all - TTD_vs_ctrl	modelvar_TTD_vs_ctrl	apeglm	220.43	-0.496269	0.361539	0.00924071	0.1173	0.9307	NTN1	222490	chr17	9021510	9244000	protein_coding	ENSG00000065320.9	222490	7	TTD < ctrl
NANOS1	htseq_all	htseq_all - TTD_vs_ctrl	modelvar_TTD_vs_ctrl	apeglm	362.32	-0.496159	0.245198	0.00337106	0.0601465	1.22079	NANOS1	4016	chr10	119029714	119033730	protein_coding	ENSG00000188613.7	4016	1	TTD < ctrl
TWIST2	htseq_all	htseq_all - TTD_vs_ctrl	modelvar_TTD_vs_ctrl	apeglm	406.415	-0.495761	0.337272	0.00833072	0.110667	0.955983	TWIST2	62502	chr2	238848032	238910534	protein_coding	ENSG00000233608.4	62449	2	TTD < ctrl
TIMP3	htseq_all	htseq_all - TTD_vs_ctrl	modelvar_TTD_vs_ctrl	apeglm	1037.93	-0.495015	0.276663	0.00520663	0.0790648	1.10202	TIMP3	61336	chr22	32801705	32863041	protein_coding	ENSG00000100234.12	61336	5	TTD < ctrl
EVA1C	htseq_all	htseq_all - TTD_vs_ctrl	modelvar_TTD_vs_ctrl	apeglm	50.7406	-0.494929	0.378766	0.0101659	0.123523	0.908254	EVA1C	103391	chr21	32412006	32515397	protein_coding	ENSG00000166979.13	102952	8	TTD < ctrl
SAT1	htseq_all	htseq_all - TTD_vs_ctrl	modelvar_TTD_vs_ctrl	apeglm	460.639	-0.494812	0.307319	0.00686759	0.0961585	1.01701	SAT1	3037	chrX	23783173	23786210	protein_coding	ENSG00000130066.17	3037	7	TTD < ctrl
FUT1	htseq_all	htseq_all - TTD_vs_ctrl	modelvar_TTD_vs_ctrl	apeglm	142.198	-0.494536	0.285036	0.00570815	0.0843312	1.07401	FUT1	7379	chr19	48748011	48755390	protein_coding	ENSG00000174951.12	4630	4	TTD < ctrl
ZNF460	htseq_all	htseq_all - TTD_vs_ctrl	modelvar_TTD_vs_ctrl	apeglm	647.697	-0.49383	0.146135	7.82591e-05	0.00387647	2.41156	ZNF460	14018	chr19	57280051	57294069	protein_coding	ENSG00000197714.9	13584	3	TTD < ctrl
RP3-527G5.1	htseq_all	htseq_all - TTD_vs_ctrl	modelvar_TTD_vs_ctrl	apeglm	37.1122	-0.488466	0.574585	0.0129285	0.142819	0.845215	RP3-527G5.1	5406	chr6	4341756	4347162	lncRNA	ENSG00000231811.3	4122	3	TTD < ctrl
ITGA3	htseq_all	htseq_all - TTD_vs_ctrl	modelvar_TTD_vs_ctrl	apeglm	3689.73	-0.488421	0.220283	0.00227558	0.0457082	1.34001	ITGA3	34513	chr17	50055968	50090481	protein_coding	ENSG00000005884.18	34412	26	TTD < ctrl
PLAU	htseq_all	htseq_all - TTD_vs_ctrl	modelvar_TTD_vs_ctrl	apeglm	1882.77	-0.486786	0.290337	0.0063966	0.0910968	1.0405	PLAU	8319	chr10	73909177	73917496	protein_coding	ENSG00000122861.16	6392	11	TTD < ctrl
IL4R	htseq_all	htseq_all - TTD_vs_ctrl	modelvar_TTD_vs_ctrl	apeglm	1350.08	-0.486573	0.260547	0.00477073	0.0747431	1.12643	IL4R	51110	chr16	27313668	27364778	protein_coding	ENSG00000077238.14	50852	11	TTD < ctrl
TMEM86A	htseq_all	htseq_all - TTD_vs_ctrl	modelvar_TTD_vs_ctrl	apeglm	1582.9	-0.486493	0.224867	0.00260978	0.0501279	1.29992	TMEM86A	11663	chr11	18693122	18704785	protein_coding	ENSG00000151117.9	8606	3	TTD < ctrl
SLC28A3	htseq_all	htseq_all - TTD_vs_ctrl	modelvar_TTD_vs_ctrl	apeglm	268.335	-0.485929	0.263799	0.00495179	0.076743	1.11496	SLC28A3	65301	chr9	84275457	84340758	protein_coding	ENSG00000197506.8	65301	18	TTD < ctrl
LRRC1	htseq_all	htseq_all - TTD_vs_ctrl	modelvar_TTD_vs_ctrl	apeglm	595.375	-0.485302	0.159479	0.00024724	0.00900546	2.04549	LRRC1	129628	chr6	53794497	53924125	protein_coding	ENSG00000137269.15	129120	14	TTD < ctrl
RNF144B	htseq_all	htseq_all - TTD_vs_ctrl	modelvar_TTD_vs_ctrl	apeglm	1069.01	-0.482181	0.250023	0.00436037	0.0709144	1.14927	RNF144B	81520	chr6	18387350	18468870	protein_coding	ENSG00000137393.10	81520	8	TTD < ctrl
LTBP2	htseq_all	htseq_all - TTD_vs_ctrl	modelvar_TTD_vs_ctrl	apeglm	3684.44	-0.482026	0.185755	0.000927097	0.0239079	1.62146	LTBP2	114195	chr14	74498183	74612378	protein_coding	ENSG00000119681.12	114054	36	TTD < ctrl
ADCY7	htseq_all	htseq_all - TTD_vs_ctrl	modelvar_TTD_vs_ctrl	apeglm	383.409	-0.481578	0.193051	0.00120683	0.0292602	1.53372	ADCY7	71998	chr16	50246137	50318135	protein_coding	ENSG00000121281.13	52863	26	TTD < ctrl
FAAH2	htseq_all	htseq_all - TTD_vs_ctrl	modelvar_TTD_vs_ctrl	apeglm	139.608	-0.481203	0.377754	0.0106736	0.126833	0.896768	FAAH2	202487	chrX	57286706	57489193	protein_coding	ENSG00000165591.7	202487	11	TTD < ctrl
FUT2	htseq_all	htseq_all - TTD_vs_ctrl	modelvar_TTD_vs_ctrl	apeglm	152.439	-0.481169	0.871711	0.0116257	0.134047	0.872742	FUT2	9980	chr19	48695971	48705951	protein_coding	ENSG00000176920.13	9980	3	TTD < ctrl
SLAMF7	htseq_all	htseq_all - TTD_vs_ctrl	modelvar_TTD_vs_ctrl	apeglm	141.629	-0.480785	0.251568	0.00446154	0.0717985	1.14388	SLAMF7	15764	chr1	160739057	160754821	protein_coding	ENSG00000026751.17	15757	7	TTD < ctrl
RCAN1	htseq_all	htseq_all - TTD_vs_ctrl	modelvar_TTD_vs_ctrl	apeglm	384.586	-0.479678	0.264072	0.00529313	0.0801473	1.09611	RCAN1	101971	chr21	34513142	34615113	protein_coding	ENSG00000159200.18	98671	5	TTD < ctrl
VEGFC	htseq_all	htseq_all - TTD_vs_ctrl	modelvar_TTD_vs_ctrl	apeglm	182.551	-0.479008	0.279443	0.00623857	0.0897355	1.04704	VEGFC	109384	chr4	176683538	176792922	protein_coding	ENSG00000150630.4	109384	7	TTD < ctrl
TTC7A	htseq_all	htseq_all - TTD_vs_ctrl	modelvar_TTD_vs_ctrl	apeglm	549.013	-0.477012	0.19957	0.00159304	0.0355672	1.44895	TTC7A	159980	chr2	46916157	47076137	protein_coding	ENSG00000068724.17	157891	21	TTD < ctrl
IL31RA	htseq_all	htseq_all - TTD_vs_ctrl	modelvar_TTD_vs_ctrl	apeglm	60.4885	-0.476127	0.438797	0.0124271	0.139423	0.855664	IL31RA	71497	chr5	55851357	55922854	protein_coding	ENSG00000164509.16	71493	18	TTD < ctrl
MLLT11	htseq_all	htseq_all - TTD_vs_ctrl	modelvar_TTD_vs_ctrl	apeglm	87.3854	-0.475862	0.287076	0.00700192	0.097521	1.0109	MLLT11	9147	chr1	151060397	151069544	protein_coding	ENSG00000213190.4	9147	2	TTD < ctrl
TFPI2	htseq_all	htseq_all - TTD_vs_ctrl	modelvar_TTD_vs_ctrl	apeglm	322.188	-0.474572	0.570178	0.0130398	0.143247	0.843913	TFPI2	5357	chr7	93885396	93890753	protein_coding	ENSG00000105825.14	5357	5	TTD < ctrl
SUSD6	htseq_all	htseq_all - TTD_vs_ctrl	modelvar_TTD_vs_ctrl	apeglm	935.374	-0.473186	0.177379	0.000814016	0.0218843	1.65987	SUSD6	103548	chr14	69611596	69715144	protein_coding	ENSG00000100647.8	103548	6	TTD < ctrl
SH3TC1	htseq_all	htseq_all - TTD_vs_ctrl	modelvar_TTD_vs_ctrl	apeglm	87.957	-0.473049	0.299284	0.00789655	0.106328	0.973354	SH3TC1	59731	chr4	8182072	8241803	protein_coding	ENSG00000125089.18	58880	19	TTD < ctrl
CASP10	htseq_all	htseq_all - TTD_vs_ctrl	modelvar_TTD_vs_ctrl	apeglm	206.053	-0.471758	0.223989	0.00313445	0.0570846	1.24348	CASP10	46508	chr2	201182898	201229406	protein_coding	ENSG00000003400.15	46274	10	TTD < ctrl
EMB	htseq_all	htseq_all - TTD_vs_ctrl	modelvar_TTD_vs_ctrl	apeglm	1697.7	-0.470549	0.270866	0.00624682	0.0897438	1.047	EMB	47056	chr5	50396192	50443248	protein_coding	ENSG00000170571.12	45096	9	TTD < ctrl
EGR3	htseq_all	htseq_all - TTD_vs_ctrl	modelvar_TTD_vs_ctrl	apeglm	1122.52	-0.470483	0.182785	0.000983476	0.0250755	1.60075	EGR3	5821	chr8	22687659	22693480	protein_coding	ENSG00000179388.9	5821	3	TTD < ctrl
ETHE1	htseq_all	htseq_all - TTD_vs_ctrl	modelvar_TTD_vs_ctrl	apeglm	294.557	-0.469234	0.286486	0.00726467	0.0999477	1.00023	ETHE1	20511	chr19	43506719	43527230	protein_coding	ENSG00000105755.8	20482	7	TTD < ctrl
IL36RN	htseq_all	htseq_all - TTD_vs_ctrl	modelvar_TTD_vs_ctrl	apeglm	1462.46	-0.468666	0.248204	0.0048049	0.0751294	1.12419	IL36RN	6744	chr2	113058638	113065382	protein_coding	ENSG00000136695.15	6110	5	TTD < ctrl
TENM4	htseq_all	htseq_all - TTD_vs_ctrl	modelvar_TTD_vs_ctrl	apeglm	594.228	-0.468618	0.182106	0.00102682	0.0260965	1.58342	TENM4	788201	chr11	78652829	79441030	protein_coding	ENSG00000149256.16	788201	34	TTD < ctrl
SPATA5	htseq_all	htseq_all - TTD_vs_ctrl	modelvar_TTD_vs_ctrl	apeglm	472.078	-0.46828	0.229368	0.00367258	0.0637092	1.1958	SPATA5	396363	chr4	122923070	123319433	protein_coding	ENSG00000145375.9	396355	17	TTD < ctrl
RAPH1	htseq_all	htseq_all - TTD_vs_ctrl	modelvar_TTD_vs_ctrl	apeglm	890.894	-0.46823	0.147393	0.000170636	0.00697004	2.15676	RAPH1	140990	chr2	203394345	203535335	protein_coding	ENSG00000173166.18	140917	16	TTD < ctrl
ZDHHC23	htseq_all	htseq_all - TTD_vs_ctrl	modelvar_TTD_vs_ctrl	apeglm	204.47	-0.467255	0.341837	0.0102891	0.12416	0.906017	ZDHHC23	17500	chr3	113947901	113965401	protein_coding	ENSG00000184307.17	15360	7	TTD < ctrl
PDE7A	htseq_all	htseq_all - TTD_vs_ctrl	modelvar_TTD_vs_ctrl	apeglm	198.149	-0.465768	0.223393	0.00333431	0.0596253	1.22457	PDE7A	127988	chr8	65714334	65842322	protein_coding	ENSG00000205268.11	127730	13	TTD < ctrl
NDRG2	htseq_all	htseq_all - TTD_vs_ctrl	modelvar_TTD_vs_ctrl	apeglm	1286.31	-0.465448	0.19814	0.00183963	0.0394488	1.40397	NDRG2	54109	chr14	21016763	21070872	protein_coding	ENSG00000165795.24	53651	18	TTD < ctrl
HMGA2	htseq_all	htseq_all - TTD_vs_ctrl	modelvar_TTD_vs_ctrl	apeglm	478.262	-0.462955	0.194754	0.00174238	0.0379388	1.42092	HMGA2	141831	chr12	65824460	65966291	protein_coding	ENSG00000149948.14	141808	5	TTD < ctrl
MAL2	htseq_all	htseq_all - TTD_vs_ctrl	modelvar_TTD_vs_ctrl	apeglm	3630.77	-0.462848	0.162133	0.000475525	0.0148853	1.82724	MAL2	80639	chr8	119165034	119245673	protein_coding	ENSG00000147676.14	78494	5	TTD < ctrl
CALML3-AS1	htseq_all	htseq_all - TTD_vs_ctrl	modelvar_TTD_vs_ctrl	apeglm	86.4265	-0.46244	0.361944	0.0118298	0.135413	0.86834	CALML3-AS1	16210	chr10	5510036	5526246	lncRNA	ENSG00000205488.9	13141	4	TTD < ctrl
ARNTL2	htseq_all	htseq_all - TTD_vs_ctrl	modelvar_TTD_vs_ctrl	apeglm	697.945	-0.461875	0.232549	0.00412969	0.0683267	1.16541	ARNTL2	92435	chr12	27332854	27425289	protein_coding	ENSG00000029153.14	92435	17	TTD < ctrl
STAT4	htseq_all	htseq_all - TTD_vs_ctrl	modelvar_TTD_vs_ctrl	apeglm	36.3035	-0.460968	2.27424	0.0100075	0.122256	0.91273	STAT4	122020	chr2	191029576	191151596	protein_coding	ENSG00000138378.19	122014	24	TTD < ctrl
COQ2	htseq_all	htseq_all - TTD_vs_ctrl	modelvar_TTD_vs_ctrl	apeglm	147.417	-0.459653	0.268285	0.00680341	0.0958284	1.01851	COQ2	23378	chr4	83261536	83284914	protein_coding	ENSG00000173085.15	23259	7	TTD < ctrl
LRRC8C	htseq_all	htseq_all - TTD_vs_ctrl	modelvar_TTD_vs_ctrl	apeglm	181.097	-0.458977	0.23265	0.00431035	0.0702455	1.15338	LRRC8C	136831	chr1	89633072	89769903	protein_coding	ENSG00000171488.15	131446	4	TTD < ctrl
BDKRB2	htseq_all	htseq_all - TTD_vs_ctrl	modelvar_TTD_vs_ctrl	apeglm	484.712	-0.457993	0.199715	0.0021651	0.0440488	1.35607	BDKRB2	39487	chr14	96204679	96244166	protein_coding	ENSG00000168398.7	39487	4	TTD < ctrl
TEP1	htseq_all	htseq_all - TTD_vs_ctrl	modelvar_TTD_vs_ctrl	apeglm	333.495	-0.457198	0.164455	0.000608261	0.0176754	1.75263	TEP1	47834	chr14	20365667	20413501	protein_coding	ENSG00000129566.13	47834	55	TTD < ctrl
SOWAHC	htseq_all	htseq_all - TTD_vs_ctrl	modelvar_TTD_vs_ctrl	apeglm	1577.29	-0.456877	0.184469	0.00132452	0.0313442	1.50384	SOWAHC	4626	chr2	109614364	109618990	protein_coding	ENSG00000198142.5	4626	1	TTD < ctrl
SLC4A8	htseq_all	htseq_all - TTD_vs_ctrl	modelvar_TTD_vs_ctrl	apeglm	36.1524	-0.456448	0.636228	0.0138746	0.148296	0.828871	SLC4A8	124446	chr12	51391317	51515763	protein_coding	ENSG00000050438.17	124446	25	TTD < ctrl
ZCCHC2	htseq_all	htseq_all - TTD_vs_ctrl	modelvar_TTD_vs_ctrl	apeglm	420.172	-0.456233	0.17765	0.00110021	0.0273891	1.56242	ZCCHC2	64684	chr18	62523025	62587709	protein_coding	ENSG00000141664.10	63062	15	TTD < ctrl
HECA	htseq_all	htseq_all - TTD_vs_ctrl	modelvar_TTD_vs_ctrl	apeglm	991.214	-0.45604	0.186819	0.00152398	0.0345144	1.462	HECA	45722	chr6	139135080	139180802	protein_coding	ENSG00000112406.5	45722	4	TTD < ctrl
LAMB3	htseq_all	htseq_all - TTD_vs_ctrl	modelvar_TTD_vs_ctrl	apeglm	2561.61	-0.45586	0.344711	0.0107013	0.126906	0.896517	LAMB3	37555	chr1	209614870	209652425	protein_coding	ENSG00000196878.15	37555	23	TTD < ctrl
PTGES	htseq_all	htseq_all - TTD_vs_ctrl	modelvar_TTD_vs_ctrl	apeglm	588.11	-0.455519	0.296445	0.00883803	0.114612	0.940772	PTGES	14711	chr9	129738331	129753042	protein_coding	ENSG00000148344.11	14693	4	TTD < ctrl
PLEKHA7	htseq_all	htseq_all - TTD_vs_ctrl	modelvar_TTD_vs_ctrl	apeglm	290.352	-0.455488	0.18733	0.00156911	0.0352082	1.45336	PLEKHA7	237117	chr11	16777297	17014414	protein_coding	ENSG00000166689.16	237117	27	TTD < ctrl
ITPR2	htseq_all	htseq_all - TTD_vs_ctrl	modelvar_TTD_vs_ctrl	apeglm	1515.56	-0.454265	0.12991	5.81295e-05	0.00307043	2.5128	ITPR2	497842	chr12	26335352	26833194	protein_coding	ENSG00000123104.12	497842	57	TTD < ctrl
ACAD8	htseq_all	htseq_all - TTD_vs_ctrl	modelvar_TTD_vs_ctrl	apeglm	365.448	-0.454201	0.198389	0.00222522	0.0449824	1.34696	ACAD8	12307	chr11	134253548	134265855	protein_coding	ENSG00000151498.12	12289	11	TTD < ctrl
SAA1	htseq_all	htseq_all - TTD_vs_ctrl	modelvar_TTD_vs_ctrl	apeglm	1134.37	-0.454027	0.240306	0.00511398	0.0786398	1.10436	SAA1	3717	chr11	18266260	18269977	protein_coding	ENSG00000173432.12	3713	5	TTD < ctrl
ATF3	htseq_all	htseq_all - TTD_vs_ctrl	modelvar_TTD_vs_ctrl	apeglm	71.695	-0.452332	0.521155	0.014136	0.150581	0.822231	ATF3	55443	chr1	212565334	212620777	protein_coding	ENSG00000162772.17	55438	5	TTD < ctrl
ANKRD65	htseq_all	htseq_all - TTD_vs_ctrl	modelvar_TTD_vs_ctrl	apeglm	45.4716	-0.45092	0.504155	0.0146754	0.154145	0.812071	ANKRD65	3349	chr1	1418420	1421769	protein_coding	ENSG00000235098.9	3349	4	TTD < ctrl
LAMA3	htseq_all	htseq_all - TTD_vs_ctrl	modelvar_TTD_vs_ctrl	apeglm	5969.01	-0.450869	0.319143	0.0104504	0.125406	0.901681	LAMA3	266769	chr18	23689453	23956222	protein_coding	ENSG00000053747.17	265613	75	TTD < ctrl
NATD1	htseq_all	htseq_all - TTD_vs_ctrl	modelvar_TTD_vs_ctrl	apeglm	335.962	-0.449872	0.2343	0.00492305	0.0765768	1.1159	NATD1	14540	chr17	21238870	21253410	protein_coding	ENSG00000274180.1	14540	3	TTD < ctrl
BCOR	htseq_all	htseq_all - TTD_vs_ctrl	modelvar_TTD_vs_ctrl	apeglm	525.745	-0.449681	0.157204	0.00049341	0.015234	1.81718	BCOR	127514	chrX	40049815	40177329	protein_coding	ENSG00000183337.18	126083	15	TTD < ctrl
ESYT3	htseq_all	htseq_all - TTD_vs_ctrl	modelvar_TTD_vs_ctrl	apeglm	458.803	-0.449584	0.275358	0.00778534	0.105334	0.977431	ESYT3	47100	chr3	138434586	138481686	protein_coding	ENSG00000158220.14	45309	23	TTD < ctrl
JUNB	htseq_all	htseq_all - TTD_vs_ctrl	modelvar_TTD_vs_ctrl	apeglm	573.736	-0.449352	0.258781	0.00673254	0.095025	1.02216	JUNB	1829	chr19	12791486	12793315	protein_coding	ENSG00000171223.6	1829	1	TTD < ctrl
PFKFB3	htseq_all	htseq_all - TTD_vs_ctrl	modelvar_TTD_vs_ctrl	apeglm	298.401	-0.449286	0.227368	0.00442596	0.0715395	1.14545	PFKFB3	109710	chr10	6144934	6254644	protein_coding	ENSG00000170525.21	90598	18	TTD < ctrl
SATB1	htseq_all	htseq_all - TTD_vs_ctrl	modelvar_TTD_vs_ctrl	apeglm	415.82	-0.447295	0.179204	0.00138047	0.0322022	1.49212	SATB1	100211	chr3	18345377	18445588	protein_coding	ENSG00000182568.17	90833	12	TTD < ctrl
PTGS1	htseq_all	htseq_all - TTD_vs_ctrl	modelvar_TTD_vs_ctrl	apeglm	2695.05	-0.446818	0.139025	0.000166078	0.00684938	2.16435	PTGS1	25173	chr9	122370530	122395703	protein_coding	ENSG00000095303.17	24679	12	TTD < ctrl
IFI16	htseq_all	htseq_all - TTD_vs_ctrl	modelvar_TTD_vs_ctrl	apeglm	2980.2	-0.44589	0.228989	0.00473126	0.074568	1.12745	IFI16	55187	chr1	158999968	159055155	protein_coding	ENSG00000163565.19	45263	12	TTD < ctrl
NRK	htseq_all	htseq_all - TTD_vs_ctrl	modelvar_TTD_vs_ctrl	apeglm	24.8964	-0.444886	0.799201	0.0135394	0.146597	0.833875	NRK	136071	chrX	105822539	105958610	protein_coding	ENSG00000123572.17	136071	29	TTD < ctrl
ITPKC	htseq_all	htseq_all - TTD_vs_ctrl	modelvar_TTD_vs_ctrl	apeglm	1003.12	-0.444347	0.18673	0.00185837	0.0396453	1.40181	ITPKC	23748	chr19	40717112	40740860	protein_coding	ENSG00000086544.3	23748	7	TTD < ctrl
CDC25B	htseq_all	htseq_all - TTD_vs_ctrl	modelvar_TTD_vs_ctrl	apeglm	1233.68	-0.442333	0.201613	0.00266054	0.0507332	1.29471	CDC25B	19349	chr20	3786772	3806121	protein_coding	ENSG00000101224.18	19349	16	TTD < ctrl
UBASH3B	htseq_all	htseq_all - TTD_vs_ctrl	modelvar_TTD_vs_ctrl	apeglm	214.101	-0.441631	0.249831	0.00668216	0.0943982	1.02504	UBASH3B	158751	chr11	122655722	122814473	protein_coding	ENSG00000154127.10	158751	14	TTD < ctrl
LYPD2	htseq_all	htseq_all - TTD_vs_ctrl	modelvar_TTD_vs_ctrl	apeglm	669.995	-0.439998	0.341735	0.0124073	0.139309	0.856022	LYPD2	2382	chr8	142750150	142752532	protein_coding	ENSG00000197353.4	2382	3	TTD < ctrl
PSORS1C2	htseq_all	htseq_all - TTD_vs_ctrl	modelvar_TTD_vs_ctrl	apeglm	1027.02	-0.439326	0.21509	0.00404118	0.0675621	1.1703	PSORS1C2	1532	chr6	31137534	31139066	protein_coding	ENSG00000204538.4	1532	2	TTD < ctrl
RELB	htseq_all	htseq_all - TTD_vs_ctrl	modelvar_TTD_vs_ctrl	apeglm	120.36	-0.439318	0.29042	0.0099498	0.122117	0.913225	RELB	36749	chr19	45001449	45038198	protein_coding	ENSG00000104856.14	36749	12	TTD < ctrl
GJB2	htseq_all	htseq_all - TTD_vs_ctrl	modelvar_TTD_vs_ctrl	apeglm	15841.2	-0.439155	0.335964	0.0121659	0.137962	0.860241	GJB2	5475	chr13	20187463	20192938	protein_coding	ENSG00000165474.8	5468	2	TTD < ctrl
LLGL2	htseq_all	htseq_all - TTD_vs_ctrl	modelvar_TTD_vs_ctrl	apeglm	582.547	-0.43777	0.208735	0.0035472	0.062513	1.20403	LLGL2	50129	chr17	75525080	75575209	protein_coding	ENSG00000073350.14	49512	26	TTD < ctrl
KRT16	htseq_all	htseq_all - TTD_vs_ctrl	modelvar_TTD_vs_ctrl	apeglm	58934.6	-0.435913	0.376842	0.0142224	0.150891	0.821336	KRT16	6121	chr17	41609778	41615899	protein_coding	ENSG00000186832.9	3356	8	TTD < ctrl
MTHFD1L	htseq_all	htseq_all - TTD_vs_ctrl	modelvar_TTD_vs_ctrl	apeglm	460.5	-0.433964	0.169623	0.00122987	0.029682	1.52751	MTHFD1L	236208	chr6	150865679	151101887	protein_coding	ENSG00000120254.16	236206	28	TTD < ctrl
KCNG1	htseq_all	htseq_all - TTD_vs_ctrl	modelvar_TTD_vs_ctrl	apeglm	49.0732	-0.432941	0.460934	0.015506	0.159203	0.798048	KCNG1	19451	chr20	51003656	51023107	protein_coding	ENSG00000026559.14	19451	4	TTD < ctrl
B4GALNT3	htseq_all	htseq_all - TTD_vs_ctrl	modelvar_TTD_vs_ctrl	apeglm	648.591	-0.431832	0.211905	0.00421822	0.0693156	1.15917	B4GALNT3	103570	chr12	459939	563509	protein_coding	ENSG00000139044.12	103570	20	TTD < ctrl
CNFN	htseq_all	htseq_all - TTD_vs_ctrl	modelvar_TTD_vs_ctrl	apeglm	5779.42	-0.430959	0.298696	0.0111353	0.13039	0.884755	CNFN	3278	chr19	42387019	42390297	protein_coding	ENSG00000105427.10	3278	5	TTD < ctrl
ADRB2	htseq_all	htseq_all - TTD_vs_ctrl	modelvar_TTD_vs_ctrl	apeglm	94.8376	-0.430202	0.324163	0.0126084	0.140262	0.853059	ADRB2	2012	chr5	148826611	148828623	protein_coding	ENSG00000169252.6	2012	1	TTD < ctrl
TGFBR1	htseq_all	htseq_all - TTD_vs_ctrl	modelvar_TTD_vs_ctrl	apeglm	878.085	-0.429416	0.141249	0.000261217	0.00930028	2.0315	TGFBR1	50154	chr9	99104038	99154192	protein_coding	ENSG00000106799.13	49079	9	TTD < ctrl
TPCN1	htseq_all	htseq_all - TTD_vs_ctrl	modelvar_TTD_vs_ctrl	apeglm	635.276	-0.429127	0.171432	0.00142694	0.0329589	1.48203	TPCN1	77535	chr12	113221050	113298585	protein_coding	ENSG00000186815.13	77125	29	TTD < ctrl
ANXA9	htseq_all	htseq_all - TTD_vs_ctrl	modelvar_TTD_vs_ctrl	apeglm	1088.99	-0.428364	0.271966	0.00988923	0.121912	0.913952	ANXA9	13385	chr1	150982249	150995634	protein_coding	ENSG00000143412.10	13342	14	TTD < ctrl
SH3RF2	htseq_all	htseq_all - TTD_vs_ctrl	modelvar_TTD_vs_ctrl	apeglm	1481.24	-0.428141	0.178361	0.00188133	0.0400271	1.39765	SH3RF2	145213	chr5	145936578	146081791	protein_coding	ENSG00000156463.18	143914	10	TTD < ctrl
CGAS	htseq_all	htseq_all - TTD_vs_ctrl	modelvar_TTD_vs_ctrl	apeglm	49.8882	-0.426687	0.397796	0.0157299	0.160127	0.795535	CGAS	38782	chr6	73413515	73452297	protein_coding	ENSG00000164430.17	38744	6	TTD < ctrl
SH2D5	htseq_all	htseq_all - TTD_vs_ctrl	modelvar_TTD_vs_ctrl	apeglm	56.3811	-0.425331	0.782186	0.0134421	0.145796	0.836256	SH2D5	13106	chr1	20719731	20732837	protein_coding	ENSG00000189410.12	13105	10	TTD < ctrl
SERINC2	htseq_all	htseq_all - TTD_vs_ctrl	modelvar_TTD_vs_ctrl	apeglm	947.095	-0.42516	0.261079	0.00896372	0.115484	0.937479	SERINC2	25115	chr1	31409565	31434680	protein_coding	ENSG00000168528.12	25112	11	TTD < ctrl
RASSF5	htseq_all	htseq_all - TTD_vs_ctrl	modelvar_TTD_vs_ctrl	apeglm	592.746	-0.425088	0.24751	0.00778945	0.105334	0.977431	RASSF5	81917	chr1	206507531	206589448	protein_coding	ENSG00000266094.8	81917	6	TTD < ctrl
PER3	htseq_all	htseq_all - TTD_vs_ctrl	modelvar_TTD_vs_ctrl	apeglm	165.585	-0.424935	0.208884	0.00444495	0.071773	1.14404	PER3	60886	chr1	7784291	7845177	protein_coding	ENSG00000049246.15	60886	23	TTD < ctrl
MLKL	htseq_all	htseq_all - TTD_vs_ctrl	modelvar_TTD_vs_ctrl	apeglm	146.288	-0.424529	0.260265	0.00899058	0.115735	0.936534	MLKL	29105	chr16	74671855	74700960	protein_coding	ENSG00000168404.13	29007	11	TTD < ctrl
ARSD	htseq_all	htseq_all - TTD_vs_ctrl	modelvar_TTD_vs_ctrl	apeglm	229.014	-0.42401	0.332162	0.0136851	0.147467	0.831305	ARSD	25377	chrX	2903972	2929349	protein_coding	ENSG00000006756.16	25367	10	TTD < ctrl
AMPD3	htseq_all	htseq_all - TTD_vs_ctrl	modelvar_TTD_vs_ctrl	apeglm	476.97	-0.423789	0.1684	0.00143828	0.0330932	1.48026	AMPD3	199266	chr11	10308313	10507579	protein_coding	ENSG00000133805.15	160966	15	TTD < ctrl
ARHGAP27	htseq_all	htseq_all - TTD_vs_ctrl	modelvar_TTD_vs_ctrl	apeglm	161.807	-0.423305	0.26183	0.00920016	0.117036	0.931679	ARHGAP27	40519	chr17	45393902	45434421	protein_coding	ENSG00000159314.11	38440	17	TTD < ctrl
RBM47	htseq_all	htseq_all - TTD_vs_ctrl	modelvar_TTD_vs_ctrl	apeglm	554.056	-0.422609	0.218478	0.00527714	0.0799819	1.09701	RBM47	207608	chr4	40423267	40630875	protein_coding	ENSG00000163694.15	206584	7	TTD < ctrl
HIGD1A	htseq_all	htseq_all - TTD_vs_ctrl	modelvar_TTD_vs_ctrl	apeglm	704.67	-0.422601	0.311705	0.0126626	0.140767	0.851499	HIGD1A	21582	chr3	42782908	42804490	protein_coding	ENSG00000181061.14	21582	4	TTD < ctrl
CLEC7A	htseq_all	htseq_all - TTD_vs_ctrl	modelvar_TTD_vs_ctrl	apeglm	357.569	-0.421925	0.27527	0.0104962	0.12551	0.901322	CLEC7A	13481	chr12	10116777	10130258	protein_coding	ENSG00000172243.18	13481	8	TTD < ctrl
TBC1D9	htseq_all	htseq_all - TTD_vs_ctrl	modelvar_TTD_vs_ctrl	apeglm	658.367	-0.421151	0.169578	0.00158309	0.0353966	1.45104	TBC1D9	135603	chr4	140620782	140756385	protein_coding	ENSG00000109436.8	135603	21	TTD < ctrl
MYO1E	htseq_all	htseq_all - TTD_vs_ctrl	modelvar_TTD_vs_ctrl	apeglm	2723.36	-0.420891	0.153567	0.000772027	0.0211441	1.67481	MYO1E	240437	chr15	59132434	59372871	protein_coding	ENSG00000157483.9	240437	28	TTD < ctrl
ZRANB1	htseq_all	htseq_all - TTD_vs_ctrl	modelvar_TTD_vs_ctrl	apeglm	1145.51	-0.420865	0.200628	0.00392882	0.0664685	1.17738	ZRANB1	46066	chr10	124942123	124988189	protein_coding	ENSG00000019995.6	46066	9	TTD < ctrl
EXPH5	htseq_all	htseq_all - TTD_vs_ctrl	modelvar_TTD_vs_ctrl	apeglm	1712.66	-0.42048	0.1958	0.00355562	0.0625915	1.20348	EXPH5	88333	chr11	108505435	108593768	protein_coding	ENSG00000110723.12	88333	7	TTD < ctrl
SLC49A4	htseq_all	htseq_all - TTD_vs_ctrl	modelvar_TTD_vs_ctrl	apeglm	509.833	-0.41926	0.187231	0.00289449	0.0538941	1.26846	SLC49A4	86070	chr3	122795069	122881139	protein_coding	ENSG00000138463.9	86070	9	TTD < ctrl
SHANK3	htseq_all	htseq_all - TTD_vs_ctrl	modelvar_TTD_vs_ctrl	apeglm	97.6158	-0.419008	0.293566	0.012101	0.137522	0.861629	SHANK3	58883	chr22	50674415	50733298	protein_coding	ENSG00000251322.9	58883	23	TTD < ctrl
OSBPL1A	htseq_all	htseq_all - TTD_vs_ctrl	modelvar_TTD_vs_ctrl	apeglm	602.637	-0.418873	0.166765	0.00149617	0.0340799	1.4675	OSBPL1A	235835	chr18	24162045	24397880	protein_coding	ENSG00000141447.18	235772	28	TTD < ctrl
KRT6B	htseq_all	htseq_all - TTD_vs_ctrl	modelvar_TTD_vs_ctrl	apeglm	55686.1	-0.417481	0.359205	0.01378	0.147985	0.829783	KRT6B	5495	chr12	52446651	52452146	protein_coding	ENSG00000185479.6	5495	9	TTD < ctrl
ACOX1	htseq_all	htseq_all - TTD_vs_ctrl	modelvar_TTD_vs_ctrl	apeglm	1225.7	-0.417238	0.155054	0.000911668	0.0236154	1.62681	ACOX1	37670	chr17	75941507	75979177	protein_coding	ENSG00000161533.12	37659	15	TTD < ctrl
POLD1	htseq_all	htseq_all - TTD_vs_ctrl	modelvar_TTD_vs_ctrl	apeglm	105.973	-0.414973	0.280204	0.0115137	0.133145	0.875676	POLD1	33814	chr19	50384204	50418018	protein_coding	ENSG00000062822.15	33808	28	TTD < ctrl
ERAP1	htseq_all	htseq_all - TTD_vs_ctrl	modelvar_TTD_vs_ctrl	apeglm	765.877	-0.4139	0.154215	0.000953887	0.0245188	1.6105	ERAP1	47290	chr5	96760810	96808100	protein_coding	ENSG00000164307.13	47290	20	TTD < ctrl
SBNO2	htseq_all	htseq_all - TTD_vs_ctrl	modelvar_TTD_vs_ctrl	apeglm	876.607	-0.413293	0.341775	0.0150158	0.156309	0.806017	SBNO2	66631	chr19	1107637	1174268	protein_coding	ENSG00000064932.16	66630	32	TTD < ctrl
IGF1R	htseq_all	htseq_all - TTD_vs_ctrl	modelvar_TTD_vs_ctrl	apeglm	2116.53	-0.410334	0.145748	0.000661052	0.0188287	1.72518	IGF1R	315991	chr15	98648539	98964530	protein_coding	ENSG00000140443.15	315991	21	TTD < ctrl
SOWAHB	htseq_all	htseq_all - TTD_vs_ctrl	modelvar_TTD_vs_ctrl	apeglm	258.791	-0.410325	0.231147	0.00762043	0.103759	0.983976	SOWAHB	3992	chr4	76894152	76898144	protein_coding	ENSG00000186212.4	3992	1	TTD < ctrl
TOB1	htseq_all	htseq_all - TTD_vs_ctrl	modelvar_TTD_vs_ctrl	apeglm	1309.74	-0.409984	0.19611	0.00418641	0.0690081	1.1611	TOB1	5755	chr17	50862223	50867978	protein_coding	ENSG00000141232.5	4998	3	TTD < ctrl
CLDN4	htseq_all	htseq_all - TTD_vs_ctrl	modelvar_TTD_vs_ctrl	apeglm	1014.31	-0.409159	0.167425	0.00184278	0.0394488	1.40397	CLDN4	33148	chr7	73799542	73832690	protein_coding	ENSG00000189143.10	29824	4	TTD < ctrl
UCHL1	htseq_all	htseq_all - TTD_vs_ctrl	modelvar_TTD_vs_ctrl	apeglm	24.9608	-0.408897	0.980682	0.0128859	0.142547	0.846042	UCHL1	12042	chr4	41256413	41268455	protein_coding	ENSG00000154277.13	11544	10	TTD < ctrl
PSMB9	htseq_all	htseq_all - TTD_vs_ctrl	modelvar_TTD_vs_ctrl	apeglm	36.0425	-0.40834	0.497876	0.0174616	0.169867	0.769891	PSMB9	15715	chr6	32844136	32859851	protein_coding	ENSG00000240065.8	15449	6	TTD < ctrl
C1orf226	htseq_all	htseq_all - TTD_vs_ctrl	modelvar_TTD_vs_ctrl	apeglm	141.954	-0.408244	0.256042	0.0102385	0.12416	0.906017	C1orf226	7971	chr1	162378841	162386812	protein_coding	ENSG00000239887.6	5084	3	TTD < ctrl
PPP1R3B	htseq_all	htseq_all - TTD_vs_ctrl	modelvar_TTD_vs_ctrl	apeglm	676.854	-0.407712	0.179885	0.00285988	0.0535652	1.27112	PPP1R3B	15319	chr8	9136255	9151574	protein_coding	ENSG00000173281.5	14403	2	TTD < ctrl
ACSBG1	htseq_all	htseq_all - TTD_vs_ctrl	modelvar_TTD_vs_ctrl	apeglm	86.5671	-0.406852	0.372417	0.0168331	0.167147	0.776902	ACSBG1	78220	chr15	78167468	78245688	protein_coding	ENSG00000103740.10	74774	14	TTD < ctrl
MAP3K1	htseq_all	htseq_all - TTD_vs_ctrl	modelvar_TTD_vs_ctrl	apeglm	862.553	-0.406651	0.199262	0.0047205	0.0745566	1.12751	MAP3K1	80603	chr5	56815549	56896152	protein_coding	ENSG00000095015.6	80603	20	TTD < ctrl
FAM214A	htseq_all	htseq_all - TTD_vs_ctrl	modelvar_TTD_vs_ctrl	apeglm	746.148	-0.406602	0.226234	0.00767941	0.104203	0.982121	FAM214A	128500	chr15	52581317	52709817	protein_coding	ENSG00000047346.13	98192	13	TTD < ctrl
HEG1	htseq_all	htseq_all - TTD_vs_ctrl	modelvar_TTD_vs_ctrl	apeglm	1037.75	-0.40621	0.144301	0.000673184	0.019003	1.72118	HEG1	90287	chr3	124965710	125055997	protein_coding	ENSG00000173706.14	90287	17	TTD < ctrl
PER2	htseq_all	htseq_all - TTD_vs_ctrl	modelvar_TTD_vs_ctrl	apeglm	216.97	-0.405906	0.202823	0.00516231	0.0788462	1.10322	PER2	46058	chr2	238244044	238290102	protein_coding	ENSG00000132326.12	44566	23	TTD < ctrl
FRMD8	htseq_all	htseq_all - TTD_vs_ctrl	modelvar_TTD_vs_ctrl	apeglm	612.469	-0.405826	0.236524	0.00832889	0.110667	0.955983	FRMD8	26904	chr11	65386621	65413525	protein_coding	ENSG00000126391.14	26888	11	TTD < ctrl
REL	htseq_all	htseq_all - TTD_vs_ctrl	modelvar_TTD_vs_ctrl	apeglm	653.734	-0.405817	0.159279	0.00142819	0.0329589	1.48203	REL	50091	chr2	60881521	60931612	protein_coding	ENSG00000162924.15	50089	11	TTD < ctrl
MACC1	htseq_all	htseq_all - TTD_vs_ctrl	modelvar_TTD_vs_ctrl	apeglm	1082.24	-0.405487	0.147659	0.000831307	0.0222357	1.65295	MACC1	82749	chr7	20134655	20217404	protein_coding	ENSG00000183742.13	82729	7	TTD < ctrl
HRH1	htseq_all	htseq_all - TTD_vs_ctrl	modelvar_TTD_vs_ctrl	apeglm	232.923	-0.40497	0.242239	0.00914448	0.116577	0.933386	HRH1	126464	chr3	11137093	11263557	protein_coding	ENSG00000196639.7	123682	3	TTD < ctrl
NFATC1	htseq_all	htseq_all - TTD_vs_ctrl	modelvar_TTD_vs_ctrl	apeglm	40.4568	-0.404729	0.480563	0.0178856	0.172716	0.762668	NFATC1	133469	chr18	79395856	79529325	protein_coding	ENSG00000131196.18	133469	10	TTD < ctrl
BTBD11	htseq_all	htseq_all - TTD_vs_ctrl	modelvar_TTD_vs_ctrl	apeglm	335.777	-0.403328	0.167386	0.0020773	0.0428136	1.36842	BTBD11	341221	chr12	107318421	107659642	protein_coding	ENSG00000151136.15	341208	17	TTD < ctrl
ZNF471	htseq_all	htseq_all - TTD_vs_ctrl	modelvar_TTD_vs_ctrl	apeglm	72.2596	-0.403311	0.36639	0.0171947	0.168514	0.773363	ZNF471	22371	chr19	56507850	56530221	protein_coding	ENSG00000196263.8	22371	5	TTD < ctrl
DUSP4	htseq_all	htseq_all - TTD_vs_ctrl	modelvar_TTD_vs_ctrl	apeglm	490.568	-0.401794	0.178256	0.0029418	0.0545273	1.26339	DUSP4	17620	chr8	29333064	29350684	protein_coding	ENSG00000120875.9	17620	5	TTD < ctrl
NOD2	htseq_all	htseq_all - TTD_vs_ctrl	modelvar_TTD_vs_ctrl	apeglm	614.194	-0.401077	0.305379	0.0146911	0.154208	0.811893	NOD2	40453	chr16	50693588	50734041	protein_coding	ENSG00000167207.14	40453	13	TTD < ctrl
FAM83G	htseq_all	htseq_all - TTD_vs_ctrl	modelvar_TTD_vs_ctrl	apeglm	1445.58	-0.400839	0.207508	0.00588977	0.0862087	1.06445	FAM83G	35975	chr17	18968789	19004764	protein_coding	ENSG00000188522.15	35975	6	TTD < ctrl
THEM4	htseq_all	htseq_all - TTD_vs_ctrl	modelvar_TTD_vs_ctrl	apeglm	171.635	-0.400043	0.208356	0.00622535	0.0897086	1.04717	THEM4	38771	chr1	151870866	151909637	protein_coding	ENSG00000159445.13	38645	7	TTD < ctrl
PDXK	htseq_all	htseq_all - TTD_vs_ctrl	modelvar_TTD_vs_ctrl	apeglm	1156.26	-0.399198	0.159845	0.00166741	0.0366134	1.43636	PDXK	43213	chr21	43719094	43762307	protein_coding	ENSG00000160209.19	43210	11	TTD < ctrl
TRPV3	htseq_all	htseq_all - TTD_vs_ctrl	modelvar_TTD_vs_ctrl	apeglm	639.762	-0.398835	0.200722	0.00545118	0.0817574	1.08747	TRPV3	47310	chr17	3510502	3557812	protein_coding	ENSG00000167723.15	47310	20	TTD < ctrl
SERPINE2	htseq_all	htseq_all - TTD_vs_ctrl	modelvar_TTD_vs_ctrl	apeglm	1232.52	-0.398686	0.179544	0.00332511	0.0595957	1.22479	SERPINE2	64273	chr2	223975045	224039318	protein_coding	ENSG00000135919.14	64241	10	TTD < ctrl
IQSEC2	htseq_all	htseq_all - TTD_vs_ctrl	modelvar_TTD_vs_ctrl	apeglm	124.043	-0.397999	0.260161	0.0117932	0.135272	0.868792	IQSEC2	95522	chrX	53225828	53321350	protein_coding	ENSG00000124313.18	88475	15	TTD < ctrl
HIVEP2	htseq_all	htseq_all - TTD_vs_ctrl	modelvar_TTD_vs_ctrl	apeglm	2153.18	-0.396453	0.137265	0.000569112	0.0168475	1.77346	HIVEP2	205229	chr6	142751469	142956698	protein_coding	ENSG00000010818.10	194887	10	TTD < ctrl
KRT18	htseq_all	htseq_all - TTD_vs_ctrl	modelvar_TTD_vs_ctrl	apeglm	615.636	-0.395386	0.511086	0.017513	0.170157	0.769151	KRT18	4035	chr12	52948871	52952906	protein_coding	ENSG00000111057.11	4029	8	TTD < ctrl
MAN1A1	htseq_all	htseq_all - TTD_vs_ctrl	modelvar_TTD_vs_ctrl	apeglm	3296.54	-0.395305	0.142632	0.000806284	0.0217504	1.66253	MAN1A1	172556	chr6	119177205	119349761	protein_coding	ENSG00000111885.7	172556	13	TTD < ctrl
SQOR	htseq_all	htseq_all - TTD_vs_ctrl	modelvar_TTD_vs_ctrl	apeglm	260.058	-0.395164	0.197335	0.00541049	0.0813788	1.08949	SQOR	60133	chr15	45631148	45691281	protein_coding	ENSG00000137767.14	60132	11	TTD < ctrl
GNAL	htseq_all	htseq_all - TTD_vs_ctrl	modelvar_TTD_vs_ctrl	apeglm	418.539	-0.39442	0.28835	0.0149896	0.156218	0.80627	GNAL	196421	chr18	11689264	11885685	protein_coding	ENSG00000141404.17	196421	13	TTD < ctrl
MYO3B	htseq_all	htseq_all - TTD_vs_ctrl	modelvar_TTD_vs_ctrl	apeglm	89.6433	-0.392953	0.300782	0.0157597	0.160198	0.795342	MYO3B	477026	chr2	170178145	170655171	protein_coding	ENSG00000071909.19	477020	35	TTD < ctrl
OCLN	htseq_all	htseq_all - TTD_vs_ctrl	modelvar_TTD_vs_ctrl	apeglm	246.46	-0.392028	0.222705	0.00863827	0.113311	0.945728	OCLN	65812	chr5	69492292	69558104	protein_coding	ENSG00000197822.12	65812	9	TTD < ctrl
PLK3	htseq_all	htseq_all - TTD_vs_ctrl	modelvar_TTD_vs_ctrl	apeglm	389.736	-0.391744	0.206288	0.00655086	0.0927921	1.03249	PLK3	5613	chr1	44800377	44805990	protein_coding	ENSG00000173846.13	5613	15	TTD < ctrl
NIBAN2	htseq_all	htseq_all - TTD_vs_ctrl	modelvar_TTD_vs_ctrl	apeglm	3038.19	-0.391329	0.160576	0.00203939	0.0422526	1.37415	NIBAN2	73650	chr9	127505339	127578989	protein_coding	ENSG00000136830.12	73650	14	TTD < ctrl
METRNL	htseq_all	htseq_all - TTD_vs_ctrl	modelvar_TTD_vs_ctrl	apeglm	537.054	-0.391226	0.206869	0.00684785	0.0961375	1.01711	METRNL	15513	chr17	83079609	83095122	protein_coding	ENSG00000176845.13	15513	4	TTD < ctrl
CPB2-AS1	htseq_all	htseq_all - TTD_vs_ctrl	modelvar_TTD_vs_ctrl	apeglm	194.129	-0.391108	0.295432	0.0154891	0.159203	0.798048	CPB2-AS1	108882	chr13	46052497	46161379	lncRNA	ENSG00000235903.9	108882	6	TTD < ctrl
FLNB	htseq_all	htseq_all - TTD_vs_ctrl	modelvar_TTD_vs_ctrl	apeglm	7569.76	-0.390359	0.199202	0.00607576	0.0881152	1.05495	FLNB	163853	chr3	58008398	58172251	protein_coding	ENSG00000136068.16	163851	47	TTD < ctrl
MPZL2	htseq_all	htseq_all - TTD_vs_ctrl	modelvar_TTD_vs_ctrl	apeglm	3056.28	-0.390305	0.265362	0.0128353	0.142186	0.847142	MPZL2	11120	chr11	118253416	118264536	protein_coding	ENSG00000149573.9	10881	6	TTD < ctrl
ITPRIP	htseq_all	htseq_all - TTD_vs_ctrl	modelvar_TTD_vs_ctrl	apeglm	983.66	-0.389668	0.183573	0.00438146	0.071111	1.14806	ITPRIP	28767	chr10	104309698	104338465	protein_coding	ENSG00000148841.17	28765	3	TTD < ctrl
RP11-96D1.11	htseq_all	htseq_all - TTD_vs_ctrl	modelvar_TTD_vs_ctrl	apeglm	220.919	-0.388665	0.199478	0.00625618	0.0897438	1.047	RP11-96D1.11	3176	chr16	68225969	68229145	lncRNA	ENSG00000262160.1	3176	1	TTD < ctrl
KLK10	htseq_all	htseq_all - TTD_vs_ctrl	modelvar_TTD_vs_ctrl	apeglm	4450.62	-0.387983	0.225874	0.00942431	0.118803	0.925171	KLK10	7436	chr19	51012739	51020175	protein_coding	ENSG00000129451.12	7430	6	TTD < ctrl
LPXN	htseq_all	htseq_all - TTD_vs_ctrl	modelvar_TTD_vs_ctrl	apeglm	95.2739	-0.387068	0.372825	0.0190933	0.180088	0.744516	LPXN	51349	chr11	58526871	58578220	protein_coding	ENSG00000110031.13	51295	10	TTD < ctrl
NADSYN1	htseq_all	htseq_all - TTD_vs_ctrl	modelvar_TTD_vs_ctrl	apeglm	932.418	-0.38702	0.163346	0.00247878	0.0485558	1.31376	NADSYN1	70998	chr11	71453109	71524107	protein_coding	ENSG00000172890.13	48613	21	TTD < ctrl
DLG3	htseq_all	htseq_all - TTD_vs_ctrl	modelvar_TTD_vs_ctrl	apeglm	465.484	-0.386146	0.161143	0.00233144	0.0464445	1.33307	DLG3	60655	chrX	70444835	70505490	protein_coding	ENSG00000082458.12	60655	21	TTD < ctrl
SLC66A3	htseq_all	htseq_all - TTD_vs_ctrl	modelvar_TTD_vs_ctrl	apeglm	88.275	-0.385991	0.284738	0.0155164	0.159203	0.798048	SLC66A3	23672	chr2	11155198	11178870	protein_coding	ENSG00000162976.13	23498	8	TTD < ctrl
PLEK2	htseq_all	htseq_all - TTD_vs_ctrl	modelvar_TTD_vs_ctrl	apeglm	472.988	-0.385394	0.286307	0.0155168	0.159203	0.798048	PLEK2	25183	chr14	67386984	67412167	protein_coding	ENSG00000100558.9	25181	9	TTD < ctrl
FRAS1	htseq_all	htseq_all - TTD_vs_ctrl	modelvar_TTD_vs_ctrl	apeglm	411.828	-0.385341	0.420476	0.0191116	0.180153	0.74436	FRAS1	486946	chr4	78057323	78544269	protein_coding	ENSG00000138759.20	486946	74	TTD < ctrl
SYNE2	htseq_all	htseq_all - TTD_vs_ctrl	modelvar_TTD_vs_ctrl	apeglm	5910.48	-0.385046	0.132128	0.000555002	0.0165226	1.78192	SYNE2	464534	chr14	63761899	64226433	protein_coding	ENSG00000054654.19	373450	116	TTD < ctrl
FRK	htseq_all	htseq_all - TTD_vs_ctrl	modelvar_TTD_vs_ctrl	apeglm	322.904	-0.383964	0.168933	0.00318627	0.057564	1.23985	FRK	129742	chr6	115931149	116060891	protein_coding	ENSG00000111816.8	129742	8	TTD < ctrl
KIFC3	htseq_all	htseq_all - TTD_vs_ctrl	modelvar_TTD_vs_ctrl	apeglm	838.399	-0.383143	0.203201	0.00720404	0.099373	1.00273	KIFC3	104836	chr16	57758217	57863053	protein_coding	ENSG00000140859.16	74864	21	TTD < ctrl
FAM43A	htseq_all	htseq_all - TTD_vs_ctrl	modelvar_TTD_vs_ctrl	apeglm	566.938	-0.381006	0.256661	0.0136004	0.146755	0.833408	FAM43A	3154	chr3	194685883	194689037	protein_coding	ENSG00000185112.6	3154	1	TTD < ctrl
ZFP36L2	htseq_all	htseq_all - TTD_vs_ctrl	modelvar_TTD_vs_ctrl	apeglm	3338	-0.380266	0.161257	0.00261294	0.0501279	1.29992	ZFP36L2	4204	chr2	43222402	43226606	protein_coding	ENSG00000152518.8	4204	2	TTD < ctrl
ANO9	htseq_all	htseq_all - TTD_vs_ctrl	modelvar_TTD_vs_ctrl	apeglm	332.459	-0.379636	0.288237	0.0164981	0.164647	0.783445	ANO9	24078	chr11	417933	442011	protein_coding	ENSG00000185101.13	24073	23	TTD < ctrl
ATP6V1C2	htseq_all	htseq_all - TTD_vs_ctrl	modelvar_TTD_vs_ctrl	apeglm	2098.71	-0.379606	0.242149	0.0122988	0.13891	0.857265	ATP6V1C2	64010	chr2	10721100	10785110	protein_coding	ENSG00000143882.12	63480	14	TTD < ctrl
CCDC69	htseq_all	htseq_all - TTD_vs_ctrl	modelvar_TTD_vs_ctrl	apeglm	459.186	-0.378977	0.174534	0.00410985	0.0681726	1.16639	CCDC69	43041	chr5	151181052	151224093	protein_coding	ENSG00000198624.13	43041	9	TTD < ctrl
PPIF	htseq_all	htseq_all - TTD_vs_ctrl	modelvar_TTD_vs_ctrl	apeglm	922.555	-0.378849	0.240944	0.0122345	0.138441	0.858735	PPIF	7865	chr10	79347469	79355334	protein_coding	ENSG00000108179.14	7865	6	TTD < ctrl
IL13RA1	htseq_all	htseq_all - TTD_vs_ctrl	modelvar_TTD_vs_ctrl	apeglm	1387.7	-0.3776	0.255698	0.0144639	0.152736	0.81606	IL13RA1	67402	chrX	118727133	118794535	protein_coding	ENSG00000131724.11	67402	12	TTD < ctrl
OSBPL6	htseq_all	htseq_all - TTD_vs_ctrl	modelvar_TTD_vs_ctrl	apeglm	557.826	-0.377182	0.175696	0.00437468	0.0710739	1.14829	OSBPL6	208412	chr2	178194481	178402893	protein_coding	ENSG00000079156.17	208381	26	TTD < ctrl
HECTD4	htseq_all	htseq_all - TTD_vs_ctrl	modelvar_TTD_vs_ctrl	apeglm	1160.9	-0.376261	0.132258	0.000714188	0.0199116	1.70089	HECTD4	222251	chr12	112160188	112382439	protein_coding	ENSG00000173064.14	222249	76	TTD < ctrl
GPRIN1	htseq_all	htseq_all - TTD_vs_ctrl	modelvar_TTD_vs_ctrl	apeglm	106.2	-0.376035	0.27812	0.0164237	0.164009	0.785133	GPRIN1	14354	chr5	176595802	176610156	protein_coding	ENSG00000169258.7	14354	2	TTD < ctrl
PRAG1	htseq_all	htseq_all - TTD_vs_ctrl	modelvar_TTD_vs_ctrl	apeglm	485.933	-0.374278	0.16124	0.00294229	0.0545273	1.26339	PRAG1	68703	chr8	8317736	8386439	protein_coding	ENSG00000275342.5	68703	6	TTD < ctrl
ERRFI1	htseq_all	htseq_all - TTD_vs_ctrl	modelvar_TTD_vs_ctrl	apeglm	1168.95	-0.373732	0.184293	0.00582974	0.0855886	1.06758	ERRFI1	21905	chr1	8004404	8026309	protein_coding	ENSG00000116285.13	21879	4	TTD < ctrl
FNIP2	htseq_all	htseq_all - TTD_vs_ctrl	modelvar_TTD_vs_ctrl	apeglm	709.406	-0.373194	0.191182	0.00650259	0.0922737	1.03492	FNIP2	139024	chr4	158769026	158908050	protein_coding	ENSG00000052795.13	139024	17	TTD < ctrl
MAP3K5	htseq_all	htseq_all - TTD_vs_ctrl	modelvar_TTD_vs_ctrl	apeglm	662.598	-0.37317	0.199634	0.00783869	0.105872	0.975218	MAP3K5	235431	chr6	136557046	136792477	protein_coding	ENSG00000197442.10	235431	30	TTD < ctrl
VWA1	htseq_all	htseq_all - TTD_vs_ctrl	modelvar_TTD_vs_ctrl	apeglm	268.074	-0.37288	0.378856	0.0204899	0.187662	0.726623	VWA1	8021	chr1	1434861	1442882	protein_coding	ENSG00000179403.12	7192	3	TTD < ctrl
RP11-471N19.1	htseq_all	htseq_all - TTD_vs_ctrl	modelvar_TTD_vs_ctrl	apeglm	34.3594	-0.372755	0.680131	0.0162612	0.163004	0.787801	RP11-471N19.1	1778	chr12	61231159	61232937	processed_pseudogene	ENSG00000257308.1	1778	1	TTD < ctrl
KIAA1217	htseq_all	htseq_all - TTD_vs_ctrl	modelvar_TTD_vs_ctrl	apeglm	2057.09	-0.372697	0.167881	0.00374243	0.0641836	1.19258	KIAA1217	853102	chr10	23694746	24547848	protein_coding	ENSG00000120549.18	853097	21	TTD < ctrl
PLCXD2	htseq_all	htseq_all - TTD_vs_ctrl	modelvar_TTD_vs_ctrl	apeglm	239.773	-0.372	0.251232	0.0144926	0.152835	0.815778	PLCXD2	171771	chr3	111674676	111846447	protein_coding	ENSG00000240891.8	171771	5	TTD < ctrl
MAFF	htseq_all	htseq_all - TTD_vs_ctrl	modelvar_TTD_vs_ctrl	apeglm	234.169	-0.371223	0.242286	0.0136189	0.146853	0.833116	MAFF	15740	chr22	38200767	38216507	protein_coding	ENSG00000185022.12	14571	3	TTD < ctrl
FRYL	htseq_all	htseq_all - TTD_vs_ctrl	modelvar_TTD_vs_ctrl	apeglm	1528.18	-0.371116	0.127593	0.000580438	0.0170867	1.76734	FRYL	282965	chr4	48497357	48780322	protein_coding	ENSG00000075539.15	282922	64	TTD < ctrl
TTC9	htseq_all	htseq_all - TTD_vs_ctrl	modelvar_TTD_vs_ctrl	apeglm	87.7864	-0.370598	0.351694	0.0217657	0.193953	0.712304	TTC9	33450	chr14	70641916	70675366	protein_coding	ENSG00000133985.3	33450	3	TTD < ctrl
FCHSD2	htseq_all	htseq_all - TTD_vs_ctrl	modelvar_TTD_vs_ctrl	apeglm	568.952	-0.370213	0.174088	0.00472901	0.074568	1.12745	FCHSD2	305573	chr11	72836745	73142318	protein_coding	ENSG00000137478.15	305573	21	TTD < ctrl
JUN	htseq_all	htseq_all - TTD_vs_ctrl	modelvar_TTD_vs_ctrl	apeglm	1977.53	-0.369759	0.164923	0.00366269	0.0636261	1.19636	JUN	7203	chr1	58776845	58784048	protein_coding	ENSG00000177606.8	7203	4	TTD < ctrl
SORL1	htseq_all	htseq_all - TTD_vs_ctrl	modelvar_TTD_vs_ctrl	apeglm	768.216	-0.369722	0.21611	0.0104915	0.12551	0.901322	SORL1	181449	chr11	121452314	121633763	protein_coding	ENSG00000137642.13	181449	48	TTD < ctrl
LRRC15	htseq_all	htseq_all - TTD_vs_ctrl	modelvar_TTD_vs_ctrl	apeglm	853.242	-0.369007	0.211438	0.00997285	0.122236	0.912801	LRRC15	14494	chr3	194355249	194369743	protein_coding	ENSG00000172061.9	14494	3	TTD < ctrl
PHF11	htseq_all	htseq_all - TTD_vs_ctrl	modelvar_TTD_vs_ctrl	apeglm	327.89	-0.368356	0.211665	0.010155	0.123484	0.908388	PHF11	33371	chr13	49495610	49528981	protein_coding	ENSG00000136147.18	33023	12	TTD < ctrl
ST3GAL1	htseq_all	htseq_all - TTD_vs_ctrl	modelvar_TTD_vs_ctrl	apeglm	274.525	-0.367306	0.20961	0.00998647	0.122236	0.912801	ST3GAL1	117092	chr8	133454848	133571940	protein_coding	ENSG00000008513.16	117092	12	TTD < ctrl
FAM135A	htseq_all	htseq_all - TTD_vs_ctrl	modelvar_TTD_vs_ctrl	apeglm	1250.25	-0.366266	0.233999	0.0133502	0.145244	0.837902	FAM135A	148233	chr6	70412941	70561174	protein_coding	ENSG00000082269.17	147666	22	TTD < ctrl
SLC2A9	htseq_all	htseq_all - TTD_vs_ctrl	modelvar_TTD_vs_ctrl	apeglm	283.202	-0.365726	0.25047	0.0153502	0.158289	0.80055	SLC2A9	283783	chr4	9771153	10054936	protein_coding	ENSG00000109667.12	228651	14	TTD < ctrl
FAM214B	htseq_all	htseq_all - TTD_vs_ctrl	modelvar_TTD_vs_ctrl	apeglm	248.147	-0.365261	0.231437	0.0131891	0.144348	0.840589	FAM214B	12229	chr9	35104112	35116341	protein_coding	ENSG00000005238.20	12220	10	TTD < ctrl
TLE3	htseq_all	htseq_all - TTD_vs_ctrl	modelvar_TTD_vs_ctrl	apeglm	1484.16	-0.365101	0.156141	0.00324892	0.0583625	1.23387	TLE3	50386	chr15	70047790	70098176	protein_coding	ENSG00000140332.17	50386	20	TTD < ctrl
MARCHF2	htseq_all	htseq_all - TTD_vs_ctrl	modelvar_TTD_vs_ctrl	apeglm	111.917	-0.364314	0.281492	0.0185673	0.177017	0.751985	MARCHF2	25747	chr19	8413270	8439017	protein_coding	ENSG00000099785.11	25734	5	TTD < ctrl
CADM1	htseq_all	htseq_all - TTD_vs_ctrl	modelvar_TTD_vs_ctrl	apeglm	113.645	-0.364145	0.306551	0.0201495	0.185619	0.731377	CADM1	335739	chr11	115169218	115504957	protein_coding	ENSG00000182985.18	335287	12	TTD < ctrl
BTBD16	htseq_all	htseq_all - TTD_vs_ctrl	modelvar_TTD_vs_ctrl	apeglm	48.1301	-0.36408	0.367394	0.0221436	0.195779	0.708233	BTBD16	66863	chr10	122271296	122338159	protein_coding	ENSG00000138152.10	66863	16	TTD < ctrl
SLC16A1	htseq_all	htseq_all - TTD_vs_ctrl	modelvar_TTD_vs_ctrl	apeglm	1040.88	-0.363591	0.174315	0.00538013	0.0810757	1.09111	SLC16A1	45746	chr1	112911847	112957593	protein_coding	ENSG00000155380.13	45746	6	TTD < ctrl
ITSN2	htseq_all	htseq_all - TTD_vs_ctrl	modelvar_TTD_vs_ctrl	apeglm	1710.74	-0.363413	0.228059	0.0130374	0.143247	0.843913	ITSN2	157672	chr2	24202864	24360536	protein_coding	ENSG00000198399.15	157672	40	TTD < ctrl
DPP4	htseq_all	htseq_all - TTD_vs_ctrl	modelvar_TTD_vs_ctrl	apeglm	1594.19	-0.363043	0.330273	0.0206528	0.188426	0.724859	DPP4	82149	chr2	161992245	162074394	protein_coding	ENSG00000197635.11	82149	27	TTD < ctrl
EHF	htseq_all	htseq_all - TTD_vs_ctrl	modelvar_TTD_vs_ctrl	apeglm	5191.49	-0.362683	0.226202	0.0128071	0.141974	0.847791	EHF	42195	chr11	34621093	34663288	protein_coding	ENSG00000135373.13	42195	9	TTD < ctrl
ARRDC4	htseq_all	htseq_all - TTD_vs_ctrl	modelvar_TTD_vs_ctrl	apeglm	1576.47	-0.361923	0.265059	0.0164017	0.163893	0.785441	ARRDC4	13130	chr15	97960703	97973833	protein_coding	ENSG00000140450.9	13130	8	TTD < ctrl
TDP2	htseq_all	htseq_all - TTD_vs_ctrl	modelvar_TTD_vs_ctrl	apeglm	1031.02	-0.361553	0.200061	0.00929266	0.117425	0.93024	TDP2	16951	chr6	24649979	24666930	protein_coding	ENSG00000111802.14	16920	7	TTD < ctrl
RP11-274B21.3	htseq_all	htseq_all - TTD_vs_ctrl	modelvar_TTD_vs_ctrl	apeglm	30.3307	-0.361016	0.514671	0.0202341	0.186182	0.730061	RP11-274B21.3	753	chr7	128653969	128654722	processed_pseudogene	ENSG00000243679.1	753	1	TTD < ctrl
LPCAT1	htseq_all	htseq_all - TTD_vs_ctrl	modelvar_TTD_vs_ctrl	apeglm	243.853	-0.360522	0.193834	0.00900244	0.115757	0.936452	LPCAT1	67482	chr5	1456480	1523962	protein_coding	ENSG00000153395.10	67482	17	TTD < ctrl
SMG1	htseq_all	htseq_all - TTD_vs_ctrl	modelvar_TTD_vs_ctrl	apeglm	3774.51	-0.360091	0.136003	0.00140976	0.0327247	1.48512	SMG1	121548	chr16	18804860	18926408	protein_coding	ENSG00000157106.17	121548	63	TTD < ctrl
INKA2	htseq_all	htseq_all - TTD_vs_ctrl	modelvar_TTD_vs_ctrl	apeglm	171.369	-0.360078	0.204743	0.0103419	0.124323	0.90545	INKA2	75194	chr1	111680630	111755824	protein_coding	ENSG00000197852.12	58773	3	TTD < ctrl
CXADR	htseq_all	htseq_all - TTD_vs_ctrl	modelvar_TTD_vs_ctrl	apeglm	1070.89	-0.359327	0.188389	0.00784263	0.105872	0.975218	CXADR	80536	chr21	17513043	17593579	protein_coding	ENSG00000154639.19	80449	8	TTD < ctrl
AFDN	htseq_all	htseq_all - TTD_vs_ctrl	modelvar_TTD_vs_ctrl	apeglm	2497.01	-0.358456	0.204424	0.00998949	0.122236	0.912801	AFDN	145112	chr6	167826911	167972023	protein_coding	ENSG00000130396.21	145112	34	TTD < ctrl
TDRD7	htseq_all	htseq_all - TTD_vs_ctrl	modelvar_TTD_vs_ctrl	apeglm	237.987	-0.35807	0.204114	0.0105136	0.125588	0.901052	TDRD7	84029	chr9	97412096	97496125	protein_coding	ENSG00000196116.8	84029	17	TTD < ctrl
NCOA2	htseq_all	htseq_all - TTD_vs_ctrl	modelvar_TTD_vs_ctrl	apeglm	1697.53	-0.357722	0.157683	0.00365739	0.063604	1.19652	NCOA2	294026	chr8	70109782	70403808	protein_coding	ENSG00000140396.13	294026	23	TTD < ctrl
IL15RA	htseq_all	htseq_all - TTD_vs_ctrl	modelvar_TTD_vs_ctrl	apeglm	66.4017	-0.357112	0.501173	0.0204199	0.187346	0.727355	IL15RA	34548	chr10	5943639	5978187	protein_coding	ENSG00000134470.21	33972	8	TTD < ctrl
ULK3	htseq_all	htseq_all - TTD_vs_ctrl	modelvar_TTD_vs_ctrl	apeglm	499.82	-0.356846	0.206187	0.0109582	0.129177	0.888814	ULK3	7228	chr15	74836118	74843346	protein_coding	ENSG00000140474.14	7228	17	TTD < ctrl
TNFSF10	htseq_all	htseq_all - TTD_vs_ctrl	modelvar_TTD_vs_ctrl	apeglm	1421.74	-0.356828	0.260603	0.0179499	0.172809	0.762434	TNFSF10	17967	chr3	172505508	172523475	protein_coding	ENSG00000121858.11	17922	5	TTD < ctrl
C1orf116	htseq_all	htseq_all - TTD_vs_ctrl	modelvar_TTD_vs_ctrl	apeglm	3391.57	-0.356534	0.135172	0.00143551	0.0330794	1.48044	C1orf116	14234	chr1	207018522	207032756	protein_coding	ENSG00000182795.13	14234	4	TTD < ctrl
TACC2	htseq_all	htseq_all - TTD_vs_ctrl	modelvar_TTD_vs_ctrl	apeglm	2629.72	-0.355302	0.146258	0.00254518	0.0493067	1.30709	TACC2	265382	chr10	121989163	122254545	protein_coding	ENSG00000138162.19	265379	23	TTD < ctrl
CALM1	htseq_all	htseq_all - TTD_vs_ctrl	modelvar_TTD_vs_ctrl	apeglm	3444.78	-0.355013	0.126085	0.000892275	0.023355	1.63162	CALM1	11766	chr14	90396502	90408268	protein_coding	ENSG00000198668.13	11239	7	TTD < ctrl
ITGA2	htseq_all	htseq_all - TTD_vs_ctrl	modelvar_TTD_vs_ctrl	apeglm	1632.43	-0.354991	0.174637	0.00630334	0.0900357	1.04559	ITGA2	105439	chr5	52989340	53094779	protein_coding	ENSG00000164171.11	105427	30	TTD < ctrl
EPB41	htseq_all	htseq_all - TTD_vs_ctrl	modelvar_TTD_vs_ctrl	apeglm	928.279	-0.354597	0.171082	0.00581027	0.085552	1.06777	EPB41	232955	chr1	28887091	29120046	protein_coding	ENSG00000159023.22	232950	21	TTD < ctrl
STS	htseq_all	htseq_all - TTD_vs_ctrl	modelvar_TTD_vs_ctrl	apeglm	430.616	-0.353822	0.24502	0.0168678	0.167282	0.776552	STS	657121	chrX	7147237	7804358	protein_coding	ENSG00000101846.8	657121	13	TTD < ctrl
SH3PXD2B	htseq_all	htseq_all - TTD_vs_ctrl	modelvar_TTD_vs_ctrl	apeglm	1185.04	-0.353458	0.162102	0.00463117	0.0735799	1.13324	SH3PXD2B	129525	chr5	172325000	172454525	protein_coding	ENSG00000174705.13	129308	14	TTD < ctrl
CARHSP1	htseq_all	htseq_all - TTD_vs_ctrl	modelvar_TTD_vs_ctrl	apeglm	652.731	-0.353106	0.294265	0.021238	0.190648	0.719769	CARHSP1	16070	chr16	8852942	8869012	protein_coding	ENSG00000153048.11	16069	5	TTD < ctrl
COBLL1	htseq_all	htseq_all - TTD_vs_ctrl	modelvar_TTD_vs_ctrl	apeglm	1379.43	-0.353008	0.156759	0.00395778	0.0665581	1.1768	COBLL1	190055	chr2	164653624	164843679	protein_coding	ENSG00000082438.18	161635	17	TTD < ctrl
ENC1	htseq_all	htseq_all - TTD_vs_ctrl	modelvar_TTD_vs_ctrl	apeglm	641.934	-0.351226	0.202524	0.0110603	0.130284	0.885109	ENC1	14018	chr5	74627406	74641424	protein_coding	ENSG00000171617.15	14018	4	TTD < ctrl
ITPR3	htseq_all	htseq_all - TTD_vs_ctrl	modelvar_TTD_vs_ctrl	apeglm	3001.57	-0.351222	0.192145	0.00955956	0.119761	0.921684	ITPR3	76209	chr6	33620365	33696574	protein_coding	ENSG00000096433.11	76209	59	TTD < ctrl
F2RL1	htseq_all	htseq_all - TTD_vs_ctrl	modelvar_TTD_vs_ctrl	apeglm	1075.04	-0.351131	0.170858	0.00614494	0.0889553	1.05083	F2RL1	16382	chr5	76818933	76835315	protein_coding	ENSG00000164251.5	16285	2	TTD < ctrl
MAST4	htseq_all	htseq_all - TTD_vs_ctrl	modelvar_TTD_vs_ctrl	apeglm	3447.94	-0.350481	0.187782	0.00852882	0.112541	0.948691	MAST4	573234	chr5	66596361	67169595	protein_coding	ENSG00000069020.18	573234	29	TTD < ctrl
ZDHHC13	htseq_all	htseq_all - TTD_vs_ctrl	modelvar_TTD_vs_ctrl	apeglm	287.075	-0.349888	0.218106	0.0139704	0.149119	0.826468	ZDHHC13	59323	chr11	19117099	19176422	protein_coding	ENSG00000177054.14	59270	17	TTD < ctrl
METTL7A	htseq_all	htseq_all - TTD_vs_ctrl	modelvar_TTD_vs_ctrl	apeglm	1966.86	-0.349797	0.202441	0.011507	0.133145	0.875676	METTL7A	9038	chr12	50923472	50932510	protein_coding	ENSG00000185432.12	9038	3	TTD < ctrl
TNNT1	htseq_all	htseq_all - TTD_vs_ctrl	modelvar_TTD_vs_ctrl	apeglm	282.038	-0.349757	0.217144	0.013837	0.148195	0.829167	TNNT1	16508	chr19	55132698	55149206	protein_coding	ENSG00000105048.17	16508	14	TTD < ctrl
ZC3H12C	htseq_all	htseq_all - TTD_vs_ctrl	modelvar_TTD_vs_ctrl	apeglm	511.932	-0.349502	0.229231	0.0162195	0.162792	0.788366	ZC3H12C	78449	chr11	110093392	110171841	protein_coding	ENSG00000149289.11	78449	6	TTD < ctrl
LPCAT2	htseq_all	htseq_all - TTD_vs_ctrl	modelvar_TTD_vs_ctrl	apeglm	687.784	-0.349215	0.152807	0.00371196	0.0639208	1.19436	LPCAT2	77594	chr16	55509072	55586666	protein_coding	ENSG00000087253.13	77594	14	TTD < ctrl
KLHL21	htseq_all	htseq_all - TTD_vs_ctrl	modelvar_TTD_vs_ctrl	apeglm	417.738	-0.3488	0.240368	0.0172097	0.168557	0.773254	KLHL21	23883	chr1	6590724	6614607	protein_coding	ENSG00000162413.16	21367	4	TTD < ctrl
TENT5B	htseq_all	htseq_all - TTD_vs_ctrl	modelvar_TTD_vs_ctrl	apeglm	915.139	-0.348108	0.274196	0.0207991	0.188882	0.723809	TENT5B	7830	chr1	27005020	27012850	protein_coding	ENSG00000158246.8	7830	2	TTD < ctrl
WWP1	htseq_all	htseq_all - TTD_vs_ctrl	modelvar_TTD_vs_ctrl	apeglm	765.832	-0.347591	0.147724	0.00319293	0.0576075	1.23952	WWP1	135873	chr8	86342547	86478420	protein_coding	ENSG00000123124.14	125956	25	TTD < ctrl
SLC38A2	htseq_all	htseq_all - TTD_vs_ctrl	modelvar_TTD_vs_ctrl	apeglm	8860.94	-0.347523	0.141891	0.00249792	0.0488099	1.31149	SLC38A2	14585	chr12	46358188	46372773	protein_coding	ENSG00000134294.14	14585	16	TTD < ctrl
SYNJ2	htseq_all	htseq_all - TTD_vs_ctrl	modelvar_TTD_vs_ctrl	apeglm	261.706	-0.346637	0.208913	0.0131153	0.143778	0.842309	SYNJ2	117313	chr6	157981863	158099176	protein_coding	ENSG00000078269.15	117313	27	TTD < ctrl
SLC25A37	htseq_all	htseq_all - TTD_vs_ctrl	modelvar_TTD_vs_ctrl	apeglm	261.925	-0.346424	0.173791	0.00724514	0.0997658	1.00102	SLC25A37	46507	chr8	23528956	23575463	protein_coding	ENSG00000147454.14	46507	4	TTD < ctrl
YOD1	htseq_all	htseq_all - TTD_vs_ctrl	modelvar_TTD_vs_ctrl	apeglm	1744.58	-0.346264	0.309079	0.0234898	0.203355	0.691745	YOD1	9131	chr1	207043849	207052980	protein_coding	ENSG00000180667.11	9131	4	TTD < ctrl
FRMPD1	htseq_all	htseq_all - TTD_vs_ctrl	modelvar_TTD_vs_ctrl	apeglm	563.651	-0.346028	0.24668	0.0185886	0.177017	0.751985	FRMPD1	95950	chr9	37650954	37746904	protein_coding	ENSG00000070601.10	95950	16	TTD < ctrl
PTPN20	htseq_all	htseq_all - TTD_vs_ctrl	modelvar_TTD_vs_ctrl	apeglm	49.9785	-0.345908	0.466119	0.0224058	0.196554	0.706518	PTPN20	91092	chr10	46911396	47002488	protein_coding	ENSG00000204179.11	90926	11	TTD < ctrl
PRUNE2	htseq_all	htseq_all - TTD_vs_ctrl	modelvar_TTD_vs_ctrl	apeglm	145.568	-0.344989	0.360719	0.0244735	0.208024	0.681886	PRUNE2	294738	chr9	76611376	76906114	protein_coding	ENSG00000106772.18	294738	19	TTD < ctrl
GLUL	htseq_all	htseq_all - TTD_vs_ctrl	modelvar_TTD_vs_ctrl	apeglm	6253.03	-0.344854	0.146679	0.00321467	0.0578788	1.23748	GLUL	14108	chr1	182378098	182392206	protein_coding	ENSG00000135821.19	13692	8	TTD < ctrl
CPM	htseq_all	htseq_all - TTD_vs_ctrl	modelvar_TTD_vs_ctrl	apeglm	2633.98	-0.34424	0.193004	0.010853	0.128417	0.891378	CPM	129373	chr12	68842197	68971570	protein_coding	ENSG00000135678.12	107512	9	TTD < ctrl
ARHGEF10L	htseq_all	htseq_all - TTD_vs_ctrl	modelvar_TTD_vs_ctrl	apeglm	1092.17	-0.343993	0.182934	0.00902743	0.115757	0.936452	ARHGEF10L	158176	chr1	17539698	17697874	protein_coding	ENSG00000074964.17	158171	29	TTD < ctrl
RBMS2	htseq_all	htseq_all - TTD_vs_ctrl	modelvar_TTD_vs_ctrl	apeglm	1205.62	-0.343868	0.141693	0.00264866	0.0505676	1.29613	RBMS2	74373	chr12	56521820	56596193	protein_coding	ENSG00000076067.13	74373	14	TTD < ctrl
AKR1B10	htseq_all	htseq_all - TTD_vs_ctrl	modelvar_TTD_vs_ctrl	apeglm	3885.83	-0.343593	0.373801	0.0238176	0.205184	0.687857	AKR1B10	13845	chr7	134527567	134541412	protein_coding	ENSG00000198074.10	13845	10	TTD < ctrl
ZNF839	htseq_all	htseq_all - TTD_vs_ctrl	modelvar_TTD_vs_ctrl	apeglm	112.829	-0.343173	0.241265	0.0186764	0.177532	0.750723	ZNF839	25325	chr14	102317377	102342702	protein_coding	ENSG00000022976.16	24987	9	TTD < ctrl
DAPK2	htseq_all	htseq_all - TTD_vs_ctrl	modelvar_TTD_vs_ctrl	apeglm	67.1286	-0.34287	0.357624	0.0250348	0.210967	0.675785	DAPK2	164997	chr15	63907036	64072033	protein_coding	ENSG00000035664.11	138399	12	TTD < ctrl
KCNK6	htseq_all	htseq_all - TTD_vs_ctrl	modelvar_TTD_vs_ctrl	apeglm	1704.15	-0.34181	0.18207	0.0092841	0.11741	0.930293	KCNK6	12231	chr19	38319845	38332076	protein_coding	ENSG00000099337.5	12231	3	TTD < ctrl
SREBF1	htseq_all	htseq_all - TTD_vs_ctrl	modelvar_TTD_vs_ctrl	apeglm	1057.32	-0.341435	0.128358	0.00147041	0.03359	1.47379	SREBF1	26603	chr17	17810399	17837002	protein_coding	ENSG00000072310.18	25652	20	TTD < ctrl
ARHGAP32	htseq_all	htseq_all - TTD_vs_ctrl	modelvar_TTD_vs_ctrl	apeglm	3240.33	-0.341101	0.147237	0.00361382	0.0633275	1.19841	ARHGAP32	314264	chr11	128965060	129279324	protein_coding	ENSG00000134909.19	227265	23	TTD < ctrl
PDP1	htseq_all	htseq_all - TTD_vs_ctrl	modelvar_TTD_vs_ctrl	apeglm	542.377	-0.340859	0.177103	0.00855306	0.112691	0.948111	PDP1	68261	chr8	93857807	93926068	protein_coding	ENSG00000164951.16	63541	4	TTD < ctrl
GBP3	htseq_all	htseq_all - TTD_vs_ctrl	modelvar_TTD_vs_ctrl	apeglm	656.188	-0.34006	0.221012	0.0163434	0.163413	0.786713	GBP3	16215	chr1	89006679	89022894	protein_coding	ENSG00000117226.12	16186	12	TTD < ctrl
HPSE	htseq_all	htseq_all - TTD_vs_ctrl	modelvar_TTD_vs_ctrl	apeglm	369.264	-0.340037	0.2746	0.022503	0.196872	0.705816	HPSE	42692	chr4	83292461	83335153	protein_coding	ENSG00000173083.16	42692	13	TTD < ctrl
KLF10	htseq_all	htseq_all - TTD_vs_ctrl	modelvar_TTD_vs_ctrl	apeglm	2812.39	-0.338508	0.241394	0.0193937	0.181836	0.74032	KLF10	6941	chr8	102648784	102655725	protein_coding	ENSG00000155090.15	6941	4	TTD < ctrl
PPP1R12B	htseq_all	htseq_all - TTD_vs_ctrl	modelvar_TTD_vs_ctrl	apeglm	266.56	-0.337584	0.186794	0.010648	0.126654	0.897381	PPP1R12B	244007	chr1	202348699	202592706	protein_coding	ENSG00000077157.22	244007	25	TTD < ctrl
INAVA	htseq_all	htseq_all - TTD_vs_ctrl	modelvar_TTD_vs_ctrl	apeglm	655.739	-0.337475	0.165649	0.00689604	0.096386	1.01599	INAVA	24694	chr1	200891048	200915742	protein_coding	ENSG00000163362.11	24394	10	TTD < ctrl
CPEB4	htseq_all	htseq_all - TTD_vs_ctrl	modelvar_TTD_vs_ctrl	apeglm	1528.44	-0.337454	0.221579	0.0169343	0.16736	0.776349	CPEB4	73631	chr5	173888349	173961980	protein_coding	ENSG00000113742.14	73631	10	TTD < ctrl
MN1	htseq_all	htseq_all - TTD_vs_ctrl	modelvar_TTD_vs_ctrl	apeglm	563.725	-0.337418	0.173658	0.00840213	0.111427	0.95301	MN1	53479	chr22	27748277	27801756	protein_coding	ENSG00000169184.6	53479	3	TTD < ctrl
RMND5B	htseq_all	htseq_all - TTD_vs_ctrl	modelvar_TTD_vs_ctrl	apeglm	300.865	-0.337121	0.200464	0.013447	0.145796	0.836256	RMND5B	19572	chr5	178130996	178150568	protein_coding	ENSG00000145916.19	19569	12	TTD < ctrl
LYN	htseq_all	htseq_all - TTD_vs_ctrl	modelvar_TTD_vs_ctrl	apeglm	120.506	-0.337116	0.426135	0.0239634	0.205765	0.686629	LYN	134334	chr8	55879835	56014169	protein_coding	ENSG00000254087.8	134334	13	TTD < ctrl
DUSP18	htseq_all	htseq_all - TTD_vs_ctrl	modelvar_TTD_vs_ctrl	apeglm	212.514	-0.337111	0.213096	0.0157031	0.160048	0.795749	DUSP18	15836	chr22	30652051	30667887	protein_coding	ENSG00000167065.14	15809	3	TTD < ctrl
RAET1E	htseq_all	htseq_all - TTD_vs_ctrl	modelvar_TTD_vs_ctrl	apeglm	264.367	-0.33655	0.22044	0.0169778	0.167561	0.775827	RAET1E	14727	chr6	149883375	149898102	protein_coding	ENSG00000164520.11	12684	5	TTD < ctrl
RP11-411K7.1	htseq_all	htseq_all - TTD_vs_ctrl	modelvar_TTD_vs_ctrl	apeglm	169.823	-0.335658	0.358154	0.0257598	0.214434	0.668706	RP11-411K7.1	67645	chr6	53930022	53997667	lncRNA	ENSG00000236740.6	67621	4	TTD < ctrl
CTC-444N24.11	htseq_all	htseq_all - TTD_vs_ctrl	modelvar_TTD_vs_ctrl	apeglm	344.368	-0.335104	0.234376	0.0194239	0.181903	0.74016	CTC-444N24.11	4257	chr19	57304305	57308562	lncRNA	ENSG00000268205.1	4257	1	TTD < ctrl
PGLYRP3	htseq_all	htseq_all - TTD_vs_ctrl	modelvar_TTD_vs_ctrl	apeglm	1122.24	-0.334778	0.185783	0.0111243	0.13039	0.884755	PGLYRP3	15836	chr1	153297116	153312952	protein_coding	ENSG00000159527.4	15836	8	TTD < ctrl
ABHD2	htseq_all	htseq_all - TTD_vs_ctrl	modelvar_TTD_vs_ctrl	apeglm	1292.23	-0.334647	0.139099	0.00303495	0.0555926	1.25498	ABHD2	114896	chr15	89087459	89202355	protein_coding	ENSG00000140526.18	113899	15	TTD < ctrl
UBA6	htseq_all	htseq_all - TTD_vs_ctrl	modelvar_TTD_vs_ctrl	apeglm	858.305	-0.334295	0.156622	0.00575005	0.0847917	1.07165	UBA6	88503	chr4	67612652	67701155	protein_coding	ENSG00000033178.13	88503	33	TTD < ctrl
AREG	htseq_all	htseq_all - TTD_vs_ctrl	modelvar_TTD_vs_ctrl	apeglm	1071.12	-0.333853	0.244605	0.0209456	0.189312	0.722821	AREG	9869	chr4	74445136	74455005	protein_coding	ENSG00000109321.11	9869	6	TTD < ctrl
BTC	htseq_all	htseq_all - TTD_vs_ctrl	modelvar_TTD_vs_ctrl	apeglm	151.071	-0.333417	0.291886	0.0250355	0.210967	0.675785	BTC	49764	chr4	74744759	74794523	protein_coding	ENSG00000174808.12	49764	6	TTD < ctrl
TEKT4P2	htseq_all	htseq_all - TTD_vs_ctrl	modelvar_TTD_vs_ctrl	apeglm	44.316	-0.333019	0.421368	0.0250054	0.210967	0.675785	TEKT4P2	61391	chr21	9068361	9129752	transcribed_unprocessed_pseudogene	ENSG00000188681.11	61391	6	TTD < ctrl
F11R	htseq_all	htseq_all - TTD_vs_ctrl	modelvar_TTD_vs_ctrl	apeglm	790.015	-0.333017	0.183903	0.0110787	0.130307	0.885033	F11R	26132	chr1	160995211	161021343	protein_coding	ENSG00000158769.18	26132	11	TTD < ctrl
EEPD1	htseq_all	htseq_all - TTD_vs_ctrl	modelvar_TTD_vs_ctrl	apeglm	84.291	-0.331895	0.339541	0.0273919	0.222285	0.653089	EEPD1	148284	chr7	36153254	36301538	protein_coding	ENSG00000122547.11	148284	9	TTD < ctrl
PIK3CB	htseq_all	htseq_all - TTD_vs_ctrl	modelvar_TTD_vs_ctrl	apeglm	535.272	-0.331639	0.18452	0.0115408	0.133262	0.875292	PIK3CB	182230	chr3	138652698	138834928	protein_coding	ENSG00000051382.9	182230	24	TTD < ctrl
RHBDL2	htseq_all	htseq_all - TTD_vs_ctrl	modelvar_TTD_vs_ctrl	apeglm	382.396	-0.331192	0.203459	0.0152263	0.157754	0.80202	RHBDL2	56023	chr1	38885807	38941830	protein_coding	ENSG00000158315.11	56023	8	TTD < ctrl
TARS3	htseq_all	htseq_all - TTD_vs_ctrl	modelvar_TTD_vs_ctrl	apeglm	162.374	-0.330264	0.266154	0.0242636	0.207106	0.683808	TARS3	70877	chr15	101653596	101724473	protein_coding	ENSG00000185418.16	70877	20	TTD < ctrl
SSH1	htseq_all	htseq_all - TTD_vs_ctrl	modelvar_TTD_vs_ctrl	apeglm	981.016	-0.329858	0.148016	0.00476384	0.0747091	1.12663	SSH1	79399	chr12	108778191	108857590	protein_coding	ENSG00000084112.15	79392	15	TTD < ctrl
TAPBP	htseq_all	htseq_all - TTD_vs_ctrl	modelvar_TTD_vs_ctrl	apeglm	311.901	-0.329629	0.19844	0.0145822	0.15337	0.814259	TAPBP	14693	chr6	33299694	33314387	protein_coding	ENSG00000231925.12	14384	9	TTD < ctrl
RPS6KA5	htseq_all	htseq_all - TTD_vs_ctrl	modelvar_TTD_vs_ctrl	apeglm	204.544	-0.329169	0.246596	0.022505	0.196872	0.705816	RPS6KA5	212780	chr14	90847861	91060641	protein_coding	ENSG00000100784.12	212780	19	TTD < ctrl
FOXO1	htseq_all	htseq_all - TTD_vs_ctrl	modelvar_TTD_vs_ctrl	apeglm	484.67	-0.328784	0.23531	0.0208532	0.189018	0.723496	FOXO1	110974	chr13	40555667	40666641	protein_coding	ENSG00000150907.10	110974	3	TTD < ctrl
VSNL1	htseq_all	htseq_all - TTD_vs_ctrl	modelvar_TTD_vs_ctrl	apeglm	579.04	-0.328664	0.170889	0.00926334	0.117336	0.93057	VSNL1	117892	chr2	17539126	17657018	protein_coding	ENSG00000163032.12	116402	4	TTD < ctrl
BCAR3	htseq_all	htseq_all - TTD_vs_ctrl	modelvar_TTD_vs_ctrl	apeglm	237.582	-0.328447	0.202188	0.0155688	0.159464	0.797338	BCAR3	285409	chr1	93561741	93847150	protein_coding	ENSG00000137936.18	285359	14	TTD < ctrl
ANGPTL4	htseq_all	htseq_all - TTD_vs_ctrl	modelvar_TTD_vs_ctrl	apeglm	114.429	-0.327772	0.276603	0.0256338	0.213836	0.669918	ANGPTL4	11081	chr19	8363289	8374370	protein_coding	ENSG00000167772.12	10215	8	TTD < ctrl
ZSWIM6	htseq_all	htseq_all - TTD_vs_ctrl	modelvar_TTD_vs_ctrl	apeglm	365.865	-0.327661	0.191554	0.0137039	0.147569	0.831004	ZSWIM6	213914	chr5	61332258	61546172	protein_coding	ENSG00000130449.6	213914	14	TTD < ctrl
SRGAP2C	htseq_all	htseq_all - TTD_vs_ctrl	modelvar_TTD_vs_ctrl	apeglm	291.959	-0.326886	0.205345	0.0165436	0.164946	0.782658	SRGAP2C	208063	chr1	121184811	121392874	protein_coding	ENSG00000171943.12	207899	10	TTD < ctrl
FHOD1	htseq_all	htseq_all - TTD_vs_ctrl	modelvar_TTD_vs_ctrl	apeglm	198.498	-0.326859	0.219612	0.0188921	0.178937	0.7473	FHOD1	18094	chr16	67229387	67247481	protein_coding	ENSG00000135723.14	18092	22	TTD < ctrl
PLEKHA1	htseq_all	htseq_all - TTD_vs_ctrl	modelvar_TTD_vs_ctrl	apeglm	781.581	-0.326715	0.186243	0.0127519	0.141461	0.849364	PLEKHA1	67906	chr10	122374696	122442602	protein_coding	ENSG00000107679.14	67906	13	TTD < ctrl
MARK1	htseq_all	htseq_all - TTD_vs_ctrl	modelvar_TTD_vs_ctrl	apeglm	178.718	-0.326504	0.244247	0.0227575	0.198867	0.701438	MARK1	136325	chr1	220528136	220664461	protein_coding	ENSG00000116141.17	136325	19	TTD < ctrl
C1orf68	htseq_all	htseq_all - TTD_vs_ctrl	modelvar_TTD_vs_ctrl	apeglm	2056.37	-0.326467	0.336161	0.027209	0.221028	0.655553	C1orf68	948	chr1	152719522	152720470	protein_coding	ENSG00000198854.5	948	1	TTD < ctrl
NPC1	htseq_all	htseq_all - TTD_vs_ctrl	modelvar_TTD_vs_ctrl	apeglm	1086.73	-0.326285	0.161767	0.00762876	0.103783	0.983875	NPC1	80322	chr18	23506184	23586506	protein_coding	ENSG00000141458.13	55064	25	TTD < ctrl
PLAG1	htseq_all	htseq_all - TTD_vs_ctrl	modelvar_TTD_vs_ctrl	apeglm	581.768	-0.326099	0.172039	0.00993863	0.122117	0.913225	PLAG1	50415	chr8	56160909	56211324	protein_coding	ENSG00000181690.8	50364	5	TTD < ctrl
B3GLCT	htseq_all	htseq_all - TTD_vs_ctrl	modelvar_TTD_vs_ctrl	apeglm	101.675	-0.325617	0.279884	0.0264253	0.218022	0.661499	B3GLCT	132301	chr13	31199975	31332276	protein_coding	ENSG00000187676.8	132301	15	TTD < ctrl
C3orf62	htseq_all	htseq_all - TTD_vs_ctrl	modelvar_TTD_vs_ctrl	apeglm	148.375	-0.325312	0.25656	0.0244948	0.208067	0.681796	C3orf62	8636	chr3	49268596	49277232	protein_coding	ENSG00000188315.8	8636	4	TTD < ctrl
TNFAIP8L3	htseq_all	htseq_all - TTD_vs_ctrl	modelvar_TTD_vs_ctrl	apeglm	626.094	-0.325217	0.205861	0.016919	0.16736	0.776349	TNFAIP8L3	48678	chr15	51056598	51105276	protein_coding	ENSG00000183578.8	48678	3	TTD < ctrl
CDCP1	htseq_all	htseq_all - TTD_vs_ctrl	modelvar_TTD_vs_ctrl	apeglm	1022.29	-0.324856	0.162918	0.0082175	0.10953	0.960468	CDCP1	64145	chr3	45082277	45146422	protein_coding	ENSG00000163814.8	64101	9	TTD < ctrl
TNS4	htseq_all	htseq_all - TTD_vs_ctrl	modelvar_TTD_vs_ctrl	apeglm	4647.02	-0.324847	0.19536	0.0150198	0.156309	0.806017	TNS4	25795	chr17	40475828	40501623	protein_coding	ENSG00000131746.13	25789	13	TTD < ctrl
GSTO1	htseq_all	htseq_all - TTD_vs_ctrl	modelvar_TTD_vs_ctrl	apeglm	232.205	-0.323603	0.213277	0.0187834	0.178335	0.748764	GSTO1	32103	chr10	104235356	104267459	protein_coding	ENSG00000148834.13	24442	6	TTD < ctrl
ABHD12B	htseq_all	htseq_all - TTD_vs_ctrl	modelvar_TTD_vs_ctrl	apeglm	275.319	-0.322666	0.336114	0.0271444	0.220747	0.656104	ABHD12B	32917	chr14	50872053	50904970	protein_coding	ENSG00000131969.15	32917	13	TTD < ctrl
SIAH1	htseq_all	htseq_all - TTD_vs_ctrl	modelvar_TTD_vs_ctrl	apeglm	239.865	-0.322239	0.232233	0.0228179	0.199175	0.700765	SIAH1	92038	chr16	48356364	48448402	protein_coding	ENSG00000196470.12	92038	7	TTD < ctrl
CCL8	htseq_all	htseq_all - TTD_vs_ctrl	modelvar_TTD_vs_ctrl	apeglm	78.0226	-0.321871	0.862968	0.0101306	0.123311	0.908998	CCL8	1967	chr17	34319435	34321402	protein_coding	ENSG00000108700.5	1967	3	TTD < ctrl
PXN	htseq_all	htseq_all - TTD_vs_ctrl	modelvar_TTD_vs_ctrl	apeglm	952.513	-0.321804	0.165364	0.00923734	0.1173	0.9307	PXN	55332	chr12	120210439	120265771	protein_coding	ENSG00000089159.17	55332	15	TTD < ctrl
RP4-773N10.4	htseq_all	htseq_all - TTD_vs_ctrl	modelvar_TTD_vs_ctrl	apeglm	91.1114	-0.321747	0.261525	0.0261075	0.216137	0.665271	RP4-773N10.4	4215	chr1	110058340	110062555	lncRNA	ENSG00000258634.3	4215	1	TTD < ctrl
EPHA1	htseq_all	htseq_all - TTD_vs_ctrl	modelvar_TTD_vs_ctrl	apeglm	858.156	-0.321503	0.179389	0.0125134	0.13962	0.855052	EPHA1	18567	chr7	143390289	143408856	protein_coding	ENSG00000146904.9	17727	18	TTD < ctrl
FAM222B	htseq_all	htseq_all - TTD_vs_ctrl	modelvar_TTD_vs_ctrl	apeglm	708.911	-0.321462	0.183882	0.0133346	0.145174	0.83811	FAM222B	99252	chr17	28755980	28855232	protein_coding	ENSG00000173065.14	99252	5	TTD < ctrl
INPP4B	htseq_all	htseq_all - TTD_vs_ctrl	modelvar_TTD_vs_ctrl	apeglm	625.771	-0.321331	0.176017	0.0116733	0.134394	0.87162	INPP4B	824272	chr4	142023160	142847432	protein_coding	ENSG00000109452.12	823130	27	TTD < ctrl
NECTIN4	htseq_all	htseq_all - TTD_vs_ctrl	modelvar_TTD_vs_ctrl	apeglm	1144.78	-0.321125	0.181677	0.0129411	0.142858	0.845094	NECTIN4	18560	chr1	161070998	161089558	protein_coding	ENSG00000143217.9	18560	9	TTD < ctrl
SLC43A3	htseq_all	htseq_all - TTD_vs_ctrl	modelvar_TTD_vs_ctrl	apeglm	150.788	-0.321008	0.250593	0.0250747	0.210967	0.675785	SLC43A3	20626	chr11	57406954	57427580	protein_coding	ENSG00000134802.18	20624	14	TTD < ctrl
FAM53B	htseq_all	htseq_all - TTD_vs_ctrl	modelvar_TTD_vs_ctrl	apeglm	361.894	-0.320143	0.16665	0.00982749	0.121369	0.915892	FAM53B	125086	chr10	124619292	124744378	protein_coding	ENSG00000189319.14	125086	5	TTD < ctrl
NPEPPS	htseq_all	htseq_all - TTD_vs_ctrl	modelvar_TTD_vs_ctrl	apeglm	2048.96	-0.319972	0.174257	0.0111983	0.130755	0.883543	NPEPPS	101723	chr17	47522942	47624665	protein_coding	ENSG00000141279.17	100319	24	TTD < ctrl
GJB6	htseq_all	htseq_all - TTD_vs_ctrl	modelvar_TTD_vs_ctrl	apeglm	4401.73	-0.319303	0.286439	0.028107	0.224941	0.647931	GJB6	10403	chr13	20221962	20232365	protein_coding	ENSG00000121742.19	10394	5	TTD < ctrl
ERN1	htseq_all	htseq_all - TTD_vs_ctrl	modelvar_TTD_vs_ctrl	apeglm	530.208	-0.319141	0.192566	0.0157326	0.160127	0.795535	ERN1	91739	chr17	64039080	64130819	protein_coding	ENSG00000178607.17	91045	22	TTD < ctrl
RAB11FIP5	htseq_all	htseq_all - TTD_vs_ctrl	modelvar_TTD_vs_ctrl	apeglm	504.587	-0.318678	0.173919	0.0117319	0.134781	0.870373	RAB11FIP5	83339	chr2	73073382	73156721	protein_coding	ENSG00000135631.17	67779	6	TTD < ctrl
TJP1	htseq_all	htseq_all - TTD_vs_ctrl	modelvar_TTD_vs_ctrl	apeglm	2221.34	-0.318605	0.183256	0.0138246	0.148162	0.829263	TJP1	269548	chr15	29699367	29968915	protein_coding	ENSG00000104067.17	268680	29	TTD < ctrl
USP6NL	htseq_all	htseq_all - TTD_vs_ctrl	modelvar_TTD_vs_ctrl	apeglm	904.406	-0.317821	0.159019	0.00849632	0.112393	0.94926	USP6NL	157808	chr10	11453946	11611754	protein_coding	ENSG00000148429.14	157808	15	TTD < ctrl
ATG16L2	htseq_all	htseq_all - TTD_vs_ctrl	modelvar_TTD_vs_ctrl	apeglm	93.5704	-0.317776	0.274164	0.027935	0.224389	0.648999	ATG16L2	29268	chr11	72814406	72843674	protein_coding	ENSG00000168010.11	29268	18	TTD < ctrl
MACF1	htseq_all	htseq_all - TTD_vs_ctrl	modelvar_TTD_vs_ctrl	apeglm	18218.5	-0.317405	0.19362	0.016237	0.162865	0.788173	MACF1	405861	chr1	39081316	39487177	protein_coding	ENSG00000127603.31	405570	101	TTD < ctrl
RND3	htseq_all	htseq_all - TTD_vs_ctrl	modelvar_TTD_vs_ctrl	apeglm	1728.52	-0.317311	0.201401	0.017912	0.17276	0.762558	RND3	70816	chr2	150468195	150539011	protein_coding	ENSG00000115963.14	64136	6	TTD < ctrl
ENDOD1	htseq_all	htseq_all - TTD_vs_ctrl	modelvar_TTD_vs_ctrl	apeglm	2407.34	-0.31707	0.169818	0.0111257	0.13039	0.884755	ENDOD1	42799	chr11	95089846	95132645	protein_coding	ENSG00000149218.5	42799	2	TTD < ctrl
DHX32	htseq_all	htseq_all - TTD_vs_ctrl	modelvar_TTD_vs_ctrl	apeglm	1037.35	-0.316761	0.177166	0.01273	0.141317	0.849805	DHX32	60099	chr10	125836337	125896436	protein_coding	ENSG00000089876.12	44955	11	TTD < ctrl
SRGAP2D	htseq_all	htseq_all - TTD_vs_ctrl	modelvar_TTD_vs_ctrl	apeglm	71.6878	-0.316602	0.304255	0.0295414	0.229705	0.63883	SRGAP2D	93263	chr1	143975087	144068350	unprocessed_pseudogene	ENSG00000270872.2	93263	7	TTD < ctrl
ORAI1	htseq_all	htseq_all - TTD_vs_ctrl	modelvar_TTD_vs_ctrl	apeglm	93.1914	-0.315944	0.293429	0.0293874	0.22941	0.639387	ORAI1	16127	chr12	121626550	121642677	protein_coding	ENSG00000276045.3	16127	3	TTD < ctrl
SRGAP2	htseq_all	htseq_all - TTD_vs_ctrl	modelvar_TTD_vs_ctrl	apeglm	979.231	-0.315798	0.189934	0.0159609	0.16122	0.792581	SRGAP2	261090	chr1	206203346	206464436	protein_coding	ENSG00000266028.8	260895	23	TTD < ctrl
PLEKHM3	htseq_all	htseq_all - TTD_vs_ctrl	modelvar_TTD_vs_ctrl	apeglm	550.492	-0.315195	0.176358	0.0130341	0.143247	0.843913	PLEKHM3	204239	chr2	207821288	208025527	protein_coding	ENSG00000178385.15	204239	8	TTD < ctrl
ARAP2	htseq_all	htseq_all - TTD_vs_ctrl	modelvar_TTD_vs_ctrl	apeglm	1964.44	-0.31507	0.206493	0.0196762	0.183289	0.736863	ARAP2	296293	chr4	35948221	36244514	protein_coding	ENSG00000047365.12	178510	33	TTD < ctrl
TXNIP	htseq_all	htseq_all - TTD_vs_ctrl	modelvar_TTD_vs_ctrl	apeglm	6155.56	-0.314798	0.151436	0.00734405	0.100777	0.99664	TXNIP	4144	chr1	145992435	145996579	protein_coding	ENSG00000265972.6	4144	8	TTD < ctrl
CAMK1D	htseq_all	htseq_all - TTD_vs_ctrl	modelvar_TTD_vs_ctrl	apeglm	685.899	-0.314488	0.210883	0.0206957	0.18857	0.724527	CAMK1D	485998	chr10	12349547	12835545	protein_coding	ENSG00000183049.13	485998	11	TTD < ctrl
EPS8L1	htseq_all	htseq_all - TTD_vs_ctrl	modelvar_TTD_vs_ctrl	apeglm	1397.17	-0.314254	0.18604	0.0155928	0.159464	0.797338	EPS8L1	15903	chr19	55072020	55087923	protein_coding	ENSG00000131037.15	15899	20	TTD < ctrl
SYT14	htseq_all	htseq_all - TTD_vs_ctrl	modelvar_TTD_vs_ctrl	apeglm	71.8985	-0.314168	0.326312	0.0303972	0.233601	0.631524	SYT14	270466	chr1	209900923	210171389	protein_coding	ENSG00000143469.20	233203	10	TTD < ctrl
SDCBP2	htseq_all	htseq_all - TTD_vs_ctrl	modelvar_TTD_vs_ctrl	apeglm	488.216	-0.314102	0.190876	0.0169392	0.16736	0.776349	SDCBP2	19230	chr20	1309909	1329139	protein_coding	ENSG00000125775.15	19230	9	TTD < ctrl
FAT2	htseq_all	htseq_all - TTD_vs_ctrl	modelvar_TTD_vs_ctrl	apeglm	7108.28	-0.314024	0.164927	0.00979659	0.1212	0.916499	FAT2	87239	chr5	151504092	151591331	protein_coding	ENSG00000086570.13	87239	24	TTD < ctrl
CDYL	htseq_all	htseq_all - TTD_vs_ctrl	modelvar_TTD_vs_ctrl	apeglm	922.789	-0.31368	0.161923	0.00992622	0.122112	0.913242	CDYL	249392	chr6	4706159	4955551	protein_coding	ENSG00000153046.18	249388	9	TTD < ctrl
SASH1	htseq_all	htseq_all - TTD_vs_ctrl	modelvar_TTD_vs_ctrl	apeglm	2377.19	-0.313568	0.179796	0.0142114	0.150891	0.821336	SASH1	279744	chr6	148272304	148552048	protein_coding	ENSG00000111961.18	209206	20	TTD < ctrl
FAM86B3P	htseq_all	htseq_all - TTD_vs_ctrl	modelvar_TTD_vs_ctrl	apeglm	18.8052	-0.313552	0.671237	0.0144513	0.152726	0.816088	FAM86B3P	16270	chr8	8228595	8244865	transcribed_unprocessed_pseudogene	ENSG00000173295.8	16270	9	TTD < ctrl
CDSN	htseq_all	htseq_all - TTD_vs_ctrl	modelvar_TTD_vs_ctrl	apeglm	3672.23	-0.313551	0.199623	0.0183279	0.175274	0.756283	CDSN	5359	chr6	31115087	31120446	protein_coding	ENSG00000204539.4	5359	2	TTD < ctrl
USP2	htseq_all	htseq_all - TTD_vs_ctrl	modelvar_TTD_vs_ctrl	apeglm	475.147	-0.312295	0.204024	0.0199613	0.184964	0.732913	USP2	26496	chr11	119355215	119381711	protein_coding	ENSG00000036672.16	26496	13	TTD < ctrl
ARL6IP1	htseq_all	htseq_all - TTD_vs_ctrl	modelvar_TTD_vs_ctrl	apeglm	549.711	-0.312062	0.189811	0.0169258	0.16736	0.776349	ARL6IP1	9903	chr16	18791669	18801572	protein_coding	ENSG00000170540.15	9880	6	TTD < ctrl
ST14	htseq_all	htseq_all - TTD_vs_ctrl	modelvar_TTD_vs_ctrl	apeglm	2248.96	-0.311889	0.184048	0.0158081	0.160198	0.795342	ST14	50580	chr11	130159782	130210362	protein_coding	ENSG00000149418.11	50580	19	TTD < ctrl
PPP4R1	htseq_all	htseq_all - TTD_vs_ctrl	modelvar_TTD_vs_ctrl	apeglm	1973.89	-0.311578	0.16754	0.0116813	0.134394	0.87162	PPP4R1	68449	chr18	9546791	9615240	protein_coding	ENSG00000154845.16	67778	20	TTD < ctrl
KLF6	htseq_all	htseq_all - TTD_vs_ctrl	modelvar_TTD_vs_ctrl	apeglm	3156.53	-0.311338	0.179918	0.0143835	0.152293	0.817319	KLF6	9285	chr10	3775996	3785281	protein_coding	ENSG00000067082.15	9284	4	TTD < ctrl
UBA7	htseq_all	htseq_all - TTD_vs_ctrl	modelvar_TTD_vs_ctrl	apeglm	151.798	-0.311264	0.312334	0.0307716	0.234979	0.62897	UBA7	8744	chr3	49805209	49813953	protein_coding	ENSG00000182179.13	8744	24	TTD < ctrl
KCTD11	htseq_all	htseq_all - TTD_vs_ctrl	modelvar_TTD_vs_ctrl	apeglm	723.114	-0.311217	0.19782	0.0188885	0.178937	0.7473	KCTD11	3055	chr17	7351889	7354944	protein_coding	ENSG00000213859.8	3050	1	TTD < ctrl
GRHL1	htseq_all	htseq_all - TTD_vs_ctrl	modelvar_TTD_vs_ctrl	apeglm	2208.22	-0.310906	0.210121	0.0205957	0.188372	0.724984	GRHL1	50584	chr2	9951693	10002277	protein_coding	ENSG00000134317.18	50584	16	TTD < ctrl
PDLIM2	htseq_all	htseq_all - TTD_vs_ctrl	modelvar_TTD_vs_ctrl	apeglm	198.321	-0.310774	0.251721	0.0279772	0.224515	0.648755	PDLIM2	19746	chr8	22578279	22598025	protein_coding	ENSG00000120913.23	17535	10	TTD < ctrl
GBP2	htseq_all	htseq_all - TTD_vs_ctrl	modelvar_TTD_vs_ctrl	apeglm	1362.39	-0.310761	0.205641	0.0208402	0.189009	0.723518	GBP2	44324	chr1	89106132	89150456	protein_coding	ENSG00000162645.13	44324	15	TTD < ctrl
ABCB10	htseq_all	htseq_all - TTD_vs_ctrl	modelvar_TTD_vs_ctrl	apeglm	175.107	-0.310514	0.216392	0.0228415	0.19927	0.700557	ABCB10	42125	chr1	229516582	229558707	protein_coding	ENSG00000135776.5	42125	13	TTD < ctrl
SOX9	htseq_all	htseq_all - TTD_vs_ctrl	modelvar_TTD_vs_ctrl	apeglm	556.633	-0.310246	0.199668	0.0196155	0.183155	0.737182	SOX9	5396	chr17	72121020	72126416	protein_coding	ENSG00000125398.8	5396	3	TTD < ctrl
GPX1	htseq_all	htseq_all - TTD_vs_ctrl	modelvar_TTD_vs_ctrl	apeglm	568.527	-0.310224	0.15843	0.00973222	0.120949	0.917398	GPX1	1177	chr3	49357176	49358353	protein_coding	ENSG00000233276.8	1177	2	TTD < ctrl
OBSL1	htseq_all	htseq_all - TTD_vs_ctrl	modelvar_TTD_vs_ctrl	apeglm	344.391	-0.309886	0.219146	0.0234736	0.203326	0.691806	OBSL1	21131	chr2	219550728	219571859	protein_coding	ENSG00000124006.15	20811	21	TTD < ctrl
PATL1	htseq_all	htseq_all - TTD_vs_ctrl	modelvar_TTD_vs_ctrl	apeglm	754.264	-0.30981	0.13915	0.00544793	0.0817574	1.08747	PATL1	32321	chr11	59636716	59669037	protein_coding	ENSG00000166889.14	32321	19	TTD < ctrl
BCAS1	htseq_all	htseq_all - TTD_vs_ctrl	modelvar_TTD_vs_ctrl	apeglm	436.127	-0.309692	0.282262	0.0306706	0.23479	0.629321	BCAS1	133817	chr20	53936777	54070594	protein_coding	ENSG00000064787.13	127053	12	TTD < ctrl
SPEG	htseq_all	htseq_all - TTD_vs_ctrl	modelvar_TTD_vs_ctrl	apeglm	72.6418	-0.308587	0.292976	0.0312979	0.237066	0.625131	SPEG	58786	chr2	219434843	219493629	protein_coding	ENSG00000072195.15	58786	41	TTD < ctrl
ATP2C2	htseq_all	htseq_all - TTD_vs_ctrl	modelvar_TTD_vs_ctrl	apeglm	561.747	-0.308018	0.212548	0.0228045	0.199168	0.700781	ATP2C2	95660	chr16	84368527	84464187	protein_coding	ENSG00000064270.13	95660	28	TTD < ctrl
HSD11B1	htseq_all	htseq_all - TTD_vs_ctrl	modelvar_TTD_vs_ctrl	apeglm	458.452	-0.307826	0.29843	0.0313627	0.237241	0.62481	HSD11B1	48771	chr1	209686178	209734949	protein_coding	ENSG00000117594.10	48769	7	TTD < ctrl
LRRC8A	htseq_all	htseq_all - TTD_vs_ctrl	modelvar_TTD_vs_ctrl	apeglm	1556.33	-0.307802	0.166643	0.0122652	0.138689	0.857957	LRRC8A	35906	chr9	128882133	128918039	protein_coding	ENSG00000136802.12	35906	4	TTD < ctrl
SLC2A12	htseq_all	htseq_all - TTD_vs_ctrl	modelvar_TTD_vs_ctrl	apeglm	49.1247	-0.307491	0.415853	0.0276542	0.223523	0.650677	SLC2A12	65043	chr6	133987581	134052624	protein_coding	ENSG00000146411.6	65043	5	TTD < ctrl
PLB1	htseq_all	htseq_all - TTD_vs_ctrl	modelvar_TTD_vs_ctrl	apeglm	106.721	-0.307446	0.282561	0.0311637	0.236276	0.62658	PLB1	186997	chr2	28457145	28644142	protein_coding	ENSG00000163803.13	148082	58	TTD < ctrl
RUNX2	htseq_all	htseq_all - TTD_vs_ctrl	modelvar_TTD_vs_ctrl	apeglm	301.743	-0.307207	0.240205	0.0276576	0.223523	0.650677	RUNX2	336192	chr6	45328157	45664349	protein_coding	ENSG00000124813.23	335622	9	TTD < ctrl
HIRA	htseq_all	htseq_all - TTD_vs_ctrl	modelvar_TTD_vs_ctrl	apeglm	98.2877	-0.307075	0.248762	0.0288906	0.227215	0.643563	HIRA	116752	chr22	19330698	19447450	protein_coding	ENSG00000100084.14	101035	25	TTD < ctrl
DOCK4	htseq_all	htseq_all - TTD_vs_ctrl	modelvar_TTD_vs_ctrl	apeglm	237.188	-0.307043	0.20296	0.0211074	0.19034	0.720471	DOCK4	480297	chr7	111726110	112206407	protein_coding	ENSG00000128512.23	480289	53	TTD < ctrl
MARCHF3	htseq_all	htseq_all - TTD_vs_ctrl	modelvar_TTD_vs_ctrl	apeglm	273.558	-0.30649	0.223144	0.0253122	0.211936	0.673795	MARCHF3	162844	chr5	126867714	127030558	protein_coding	ENSG00000173926.6	162844	5	TTD < ctrl
CD55	htseq_all	htseq_all - TTD_vs_ctrl	modelvar_TTD_vs_ctrl	apeglm	891.648	-0.306281	0.190546	0.018659	0.177474	0.750865	CD55	65272	chr1	207321532	207386804	protein_coding	ENSG00000196352.16	50050	11	TTD < ctrl
GSAP	htseq_all	htseq_all - TTD_vs_ctrl	modelvar_TTD_vs_ctrl	apeglm	59.5767	-0.306253	0.323386	0.032082	0.239902	0.619967	GSAP	105598	chr7	77310751	77416349	protein_coding	ENSG00000186088.16	105598	31	TTD < ctrl
ANXA3	htseq_all	htseq_all - TTD_vs_ctrl	modelvar_TTD_vs_ctrl	apeglm	416.951	-0.306228	0.310326	0.0317601	0.238888	0.621806	ANXA3	58704	chr4	78551747	78610451	protein_coding	ENSG00000138772.13	58677	14	TTD < ctrl
DENND2C	htseq_all	htseq_all - TTD_vs_ctrl	modelvar_TTD_vs_ctrl	apeglm	1086.08	-0.30593	0.197873	0.0204589	0.187572	0.726833	DENND2C	87574	chr1	114582848	114670422	protein_coding	ENSG00000175984.15	87263	21	TTD < ctrl
CNP	htseq_all	htseq_all - TTD_vs_ctrl	modelvar_TTD_vs_ctrl	apeglm	531.537	-0.305571	0.147262	0.00748945	0.102328	0.990006	CNP	10977	chr17	41966763	41977740	protein_coding	ENSG00000173786.17	10945	4	TTD < ctrl
CCDC85C	htseq_all	htseq_all - TTD_vs_ctrl	modelvar_TTD_vs_ctrl	apeglm	1094.51	-0.305037	0.194065	0.0197748	0.183774	0.735716	CCDC85C	104017	chr14	99500190	99604207	protein_coding	ENSG00000205476.9	104017	6	TTD < ctrl
TACSTD2	htseq_all	htseq_all - TTD_vs_ctrl	modelvar_TTD_vs_ctrl	apeglm	6937.72	-0.304984	0.182296	0.0167918	0.166841	0.777696	TACSTD2	1819	chr1	58575433	58577252	protein_coding	ENSG00000184292.7	1819	1	TTD < ctrl
SLC22A23	htseq_all	htseq_all - TTD_vs_ctrl	modelvar_TTD_vs_ctrl	apeglm	1788.27	-0.303817	0.150021	0.00871635	0.113874	0.943574	SLC22A23	188088	chr6	3268962	3457050	protein_coding	ENSG00000137266.15	188077	12	TTD < ctrl
TMEM117	htseq_all	htseq_all - TTD_vs_ctrl	modelvar_TTD_vs_ctrl	apeglm	319.771	-0.303307	0.209839	0.0237956	0.205184	0.687857	TMEM117	553795	chr12	43835967	44389762	protein_coding	ENSG00000139173.10	553677	8	TTD < ctrl
FOXO4	htseq_all	htseq_all - TTD_vs_ctrl	modelvar_TTD_vs_ctrl	apeglm	368.307	-0.302657	0.161388	0.0120823	0.137507	0.861675	FOXO4	7681	chrX	71095851	71103532	protein_coding	ENSG00000184481.17	7681	4	TTD < ctrl
OTUD1	htseq_all	htseq_all - TTD_vs_ctrl	modelvar_TTD_vs_ctrl	apeglm	153.583	-0.302047	0.24556	0.0299658	0.23158	0.635298	OTUD1	3302	chr10	23439075	23442377	protein_coding	ENSG00000165312.7	3302	1	TTD < ctrl
FMNL2	htseq_all	htseq_all - TTD_vs_ctrl	modelvar_TTD_vs_ctrl	apeglm	802.124	-0.301447	0.168081	0.0137313	0.147674	0.830697	FMNL2	314652	chr2	152335174	152649826	protein_coding	ENSG00000157827.20	314652	26	TTD < ctrl
NUDT4	htseq_all	htseq_all - TTD_vs_ctrl	modelvar_TTD_vs_ctrl	apeglm	907.436	-0.301437	0.157938	0.0113922	0.13229	0.878473	NUDT4	30263	chr12	93377883	93408146	protein_coding	ENSG00000173598.14	30263	6	TTD < ctrl
INF2	htseq_all	htseq_all - TTD_vs_ctrl	modelvar_TTD_vs_ctrl	apeglm	588.619	-0.30107	0.157027	0.0112459	0.131103	0.882388	INF2	41389	chr14	104681146	104722535	protein_coding	ENSG00000203485.14	32929	23	TTD < ctrl
ARHGEF18	htseq_all	htseq_all - TTD_vs_ctrl	modelvar_TTD_vs_ctrl	apeglm	556.156	-0.300775	0.163532	0.0131825	0.144348	0.840589	ARHGEF18	123548	chr19	7348937	7472485	protein_coding	ENSG00000104880.19	123541	29	TTD < ctrl
MFAP5	htseq_all	htseq_all - TTD_vs_ctrl	modelvar_TTD_vs_ctrl	apeglm	428.692	-0.300494	0.200625	0.0223055	0.19642	0.706815	MFAP5	25542	chr12	8637346	8662888	protein_coding	ENSG00000197614.11	24727	11	TTD < ctrl
SQSTM1	htseq_all	htseq_all - TTD_vs_ctrl	modelvar_TTD_vs_ctrl	apeglm	1453.68	-0.300204	0.127433	0.00424025	0.0696053	1.15736	SQSTM1	31680	chr5	179806398	179838078	protein_coding	ENSG00000161011.20	18818	8	TTD < ctrl
KLF3	htseq_all	htseq_all - TTD_vs_ctrl	modelvar_TTD_vs_ctrl	apeglm	2974.2	-0.299954	0.152135	0.0101236	0.123311	0.908998	KLF3	37320	chr4	38664197	38701517	protein_coding	ENSG00000109787.13	37318	6	TTD < ctrl
FHDC1	htseq_all	htseq_all - TTD_vs_ctrl	modelvar_TTD_vs_ctrl	apeglm	532.729	-0.299707	0.215266	0.0260151	0.215878	0.665792	FHDC1	43348	chr4	152936323	152979671	protein_coding	ENSG00000137460.10	43348	12	TTD < ctrl
DUSP10	htseq_all	htseq_all - TTD_vs_ctrl	modelvar_TTD_vs_ctrl	apeglm	224.022	-0.299503	0.191436	0.0209085	0.189303	0.722843	DUSP10	40665	chr1	221701424	221742089	protein_coding	ENSG00000143507.18	40665	4	TTD < ctrl
PRICKLE2	htseq_all	htseq_all - TTD_vs_ctrl	modelvar_TTD_vs_ctrl	apeglm	940.205	-0.299113	0.187597	0.0200253	0.185122	0.732541	PRICKLE2	353240	chr3	64092236	64445476	protein_coding	ENSG00000163637.13	351536	9	TTD < ctrl
CAB39	htseq_all	htseq_all - TTD_vs_ctrl	modelvar_TTD_vs_ctrl	apeglm	1784.15	-0.298935	0.183755	0.0190681	0.180088	0.744516	CAB39	108233	chr2	230712842	230821075	protein_coding	ENSG00000135932.11	108233	9	TTD < ctrl
ZMIZ1	htseq_all	htseq_all - TTD_vs_ctrl	modelvar_TTD_vs_ctrl	apeglm	1252.6	-0.298849	0.145669	0.00879533	0.114446	0.941401	ZMIZ1	247553	chr10	79068966	79316519	protein_coding	ENSG00000108175.18	247553	25	TTD < ctrl
BICDL2	htseq_all	htseq_all - TTD_vs_ctrl	modelvar_TTD_vs_ctrl	apeglm	250.979	-0.298058	0.254249	0.0317662	0.238888	0.621806	BICDL2	9262	chr16	3027682	3036944	protein_coding	ENSG00000162069.16	9262	11	TTD < ctrl
FLVCR2	htseq_all	htseq_all - TTD_vs_ctrl	modelvar_TTD_vs_ctrl	apeglm	410.903	-0.298042	0.223115	0.0280358	0.224628	0.648537	FLVCR2	84594	chr14	75578620	75663214	protein_coding	ENSG00000119686.10	83630	10	TTD < ctrl
RNF149	htseq_all	htseq_all - TTD_vs_ctrl	modelvar_TTD_vs_ctrl	apeglm	820.957	-0.297622	0.193661	0.0219534	0.194985	0.709999	RNF149	37482	chr2	101271219	101308701	protein_coding	ENSG00000163162.9	37479	8	TTD < ctrl
NR1D1	htseq_all	htseq_all - TTD_vs_ctrl	modelvar_TTD_vs_ctrl	apeglm	178.721	-0.297492	0.198639	0.0233047	0.202196	0.694228	NR1D1	7796	chr17	40092793	40100589	protein_coding	ENSG00000126368.6	7796	8	TTD < ctrl
PELI1	htseq_all	htseq_all - TTD_vs_ctrl	modelvar_TTD_vs_ctrl	apeglm	1022.26	-0.297464	0.212705	0.0260649	0.216137	0.665271	PELI1	51768	chr2	64092652	64144420	protein_coding	ENSG00000197329.12	51768	7	TTD < ctrl
IL37	htseq_all	htseq_all - TTD_vs_ctrl	modelvar_TTD_vs_ctrl	apeglm	566.929	-0.297407	0.283535	0.0331945	0.244748	0.611282	IL37	7717	chr2	112911165	112918882	protein_coding	ENSG00000125571.10	7717	6	TTD < ctrl
PITX1	htseq_all	htseq_all - TTD_vs_ctrl	modelvar_TTD_vs_ctrl	apeglm	193.894	-0.297032	0.229109	0.0294338	0.229546	0.63913	PITX1	7079	chr5	135027734	135034813	protein_coding	ENSG00000069011.16	6494	4	TTD < ctrl
PDGFC	htseq_all	htseq_all - TTD_vs_ctrl	modelvar_TTD_vs_ctrl	apeglm	443.221	-0.296873	0.221432	0.0281258	0.224941	0.647931	PDGFC	211345	chr4	156760454	156971799	protein_coding	ENSG00000145431.11	211345	8	TTD < ctrl
AC074286.1	htseq_all	htseq_all - TTD_vs_ctrl	modelvar_TTD_vs_ctrl	apeglm	86.7733	-0.296689	0.258184	0.033156	0.244606	0.611533	AC074286.1	109183	chr2	177283508	177392691	lncRNA	ENSG00000213963.6	109179	9	TTD < ctrl
KLF4	htseq_all	htseq_all - TTD_vs_ctrl	modelvar_TTD_vs_ctrl	apeglm	2046.88	-0.296024	0.151603	0.0102582	0.12416	0.906017	KLF4	5630	chr9	107484852	107490482	protein_coding	ENSG00000136826.15	4917	5	TTD < ctrl
RRAGC	htseq_all	htseq_all - TTD_vs_ctrl	modelvar_TTD_vs_ctrl	apeglm	303.435	-0.295798	0.199589	0.0240667	0.205982	0.686171	RRAGC	21574	chr1	38838198	38859772	protein_coding	ENSG00000116954.8	21574	7	TTD < ctrl
MDM4	htseq_all	htseq_all - TTD_vs_ctrl	modelvar_TTD_vs_ctrl	apeglm	328.32	-0.2954	0.177926	0.0185797	0.177017	0.751985	MDM4	41741	chr1	204516379	204558120	protein_coding	ENSG00000198625.13	41740	12	TTD < ctrl
CLIP4	htseq_all	htseq_all - TTD_vs_ctrl	modelvar_TTD_vs_ctrl	apeglm	549.066	-0.295177	0.172262	0.0169891	0.167561	0.775827	CLIP4	91938	chr2	29097705	29189643	protein_coding	ENSG00000115295.20	91915	16	TTD < ctrl
TPD52	htseq_all	htseq_all - TTD_vs_ctrl	modelvar_TTD_vs_ctrl	apeglm	342.478	-0.29512	0.166308	0.015325	0.158235	0.800699	TPD52	196487	chr8	80034745	80231232	protein_coding	ENSG00000076554.16	179688	9	TTD < ctrl
PRSS8	htseq_all	htseq_all - TTD_vs_ctrl	modelvar_TTD_vs_ctrl	apeglm	1434.88	-0.294398	0.199732	0.0244765	0.208024	0.681886	PRSS8	4294	chr16	31131433	31135727	protein_coding	ENSG00000052344.16	4294	6	TTD < ctrl
PALLD	htseq_all	htseq_all - TTD_vs_ctrl	modelvar_TTD_vs_ctrl	apeglm	5166.06	-0.294197	0.128539	0.00519966	0.0790349	1.10218	PALLD	431405	chr4	168497052	168928457	protein_coding	ENSG00000129116.19	431391	22	TTD < ctrl
AMIGO2	htseq_all	htseq_all - TTD_vs_ctrl	modelvar_TTD_vs_ctrl	apeglm	223.694	-0.293999	0.353902	0.0325437	0.242209	0.61581	AMIGO2	4252	chr12	47075707	47079959	protein_coding	ENSG00000139211.7	4158	3	TTD < ctrl
KLHL2	htseq_all	htseq_all - TTD_vs_ctrl	modelvar_TTD_vs_ctrl	apeglm	267.866	-0.29394	0.218275	0.0287191	0.226995	0.643983	KLHL2	115595	chr4	165207561	165323156	protein_coding	ENSG00000109466.14	115586	15	TTD < ctrl
SMAD3	htseq_all	htseq_all - TTD_vs_ctrl	modelvar_TTD_vs_ctrl	apeglm	1020.45	-0.293928	0.141753	0.00851811	0.112493	0.948874	SMAD3	131410	chr15	67063763	67195173	protein_coding	ENSG00000166949.17	129567	9	TTD < ctrl
ACOT11	htseq_all	htseq_all - TTD_vs_ctrl	modelvar_TTD_vs_ctrl	apeglm	680.482	-0.293785	0.293387	0.0347657	0.253261	0.596432	ACOT11	96935	chr1	54542257	54639192	protein_coding	ENSG00000162390.18	90964	17	TTD < ctrl
NFKBIZ	htseq_all	htseq_all - TTD_vs_ctrl	modelvar_TTD_vs_ctrl	apeglm	964.921	-0.29294	0.210043	0.0270512	0.220695	0.656207	NFKBIZ	33031	chr3	101827991	101861022	protein_coding	ENSG00000144802.11	33029	13	TTD < ctrl
COL7A1	htseq_all	htseq_all - TTD_vs_ctrl	modelvar_TTD_vs_ctrl	apeglm	1884.96	-0.291687	0.283313	0.0355216	0.256171	0.591471	COL7A1	31256	chr3	48564073	48595329	protein_coding	ENSG00000114270.18	31256	119	TTD < ctrl
TELO2	htseq_all	htseq_all - TTD_vs_ctrl	modelvar_TTD_vs_ctrl	apeglm	155.739	-0.291473	0.203652	0.0266346	0.218374	0.6608	TELO2	17113	chr16	1493344	1510457	protein_coding	ENSG00000100726.15	17094	21	TTD < ctrl
PPARD	htseq_all	htseq_all - TTD_vs_ctrl	modelvar_TTD_vs_ctrl	apeglm	1386.5	-0.291413	0.162859	0.0153378	0.158264	0.800619	PPARD	85633	chr6	35342558	35428191	protein_coding	ENSG00000112033.14	85633	9	TTD < ctrl
SEC14L1	htseq_all	htseq_all - TTD_vs_ctrl	modelvar_TTD_vs_ctrl	apeglm	693.804	-0.291042	0.162485	0.0152956	0.158229	0.800714	SEC14L1	128352	chr17	77088749	77217101	protein_coding	ENSG00000129657.16	128053	20	TTD < ctrl
PLEC	htseq_all	htseq_all - TTD_vs_ctrl	modelvar_TTD_vs_ctrl	apeglm	11486.3	-0.291042	0.131629	0.00627682	0.089931	1.04609	PLEC	61581	chr8	143915153	143976734	protein_coding	ENSG00000178209.16	61581	33	TTD < ctrl
ADIPOR1	htseq_all	htseq_all - TTD_vs_ctrl	modelvar_TTD_vs_ctrl	apeglm	2258.12	-0.290782	0.141328	0.00902888	0.115757	0.936452	ADIPOR1	17746	chr1	202940826	202958572	protein_coding	ENSG00000159346.13	17480	8	TTD < ctrl
GPT2	htseq_all	htseq_all - TTD_vs_ctrl	modelvar_TTD_vs_ctrl	apeglm	744.971	-0.290295	0.25876	0.0356759	0.256932	0.590183	GPT2	46927	chr16	46884362	46931289	protein_coding	ENSG00000166123.14	46927	12	TTD < ctrl
ATP6V1H	htseq_all	htseq_all - TTD_vs_ctrl	modelvar_TTD_vs_ctrl	apeglm	790.011	-0.289854	0.164379	0.0162178	0.162792	0.788366	ATP6V1H	128015	chr8	53715543	53843558	protein_coding	ENSG00000047249.18	128001	14	TTD < ctrl
USP28	htseq_all	htseq_all - TTD_vs_ctrl	modelvar_TTD_vs_ctrl	apeglm	311.909	-0.289267	0.172892	0.0190728	0.180088	0.744516	USP28	77696	chr11	113797874	113875570	protein_coding	ENSG00000048028.11	77696	25	TTD < ctrl
UBE3B	htseq_all	htseq_all - TTD_vs_ctrl	modelvar_TTD_vs_ctrl	apeglm	1009.42	-0.288853	0.142498	0.00974316	0.12099	0.917252	UBE3B	59303	chr12	109477402	109536705	protein_coding	ENSG00000151148.14	59303	29	TTD < ctrl
SLC22A4	htseq_all	htseq_all - TTD_vs_ctrl	modelvar_TTD_vs_ctrl	apeglm	40.4434	-0.288779	0.377803	0.0321007	0.239928	0.619919	SLC22A4	49796	chr5	132294394	132344190	protein_coding	ENSG00000197208.6	49796	10	TTD < ctrl
IDE	htseq_all	htseq_all - TTD_vs_ctrl	modelvar_TTD_vs_ctrl	apeglm	5663.48	-0.288472	0.218162	0.0284884	0.225979	0.645932	IDE	122412	chr10	92451684	92574096	protein_coding	ENSG00000119912.18	122409	26	TTD < ctrl
SDK2	htseq_all	htseq_all - TTD_vs_ctrl	modelvar_TTD_vs_ctrl	apeglm	663.065	-0.288322	0.177446	0.0206964	0.18857	0.724527	SDK2	310061	chr17	73334384	73644445	protein_coding	ENSG00000069188.17	310061	45	TTD < ctrl
PLEKHG6	htseq_all	htseq_all - TTD_vs_ctrl	modelvar_TTD_vs_ctrl	apeglm	40.9178	-0.288187	0.375868	0.032388	0.241277	0.617484	PLEKHG6	18070	chr12	6310436	6328506	protein_coding	ENSG00000008323.16	18069	16	TTD < ctrl
PMAIP1	htseq_all	htseq_all - TTD_vs_ctrl	modelvar_TTD_vs_ctrl	apeglm	310.666	-0.288149	0.198562	0.0264533	0.218026	0.661491	PMAIP1	4309	chr18	59899996	59904305	protein_coding	ENSG00000141682.12	4309	3	TTD < ctrl
CA12	htseq_all	htseq_all - TTD_vs_ctrl	modelvar_TTD_vs_ctrl	apeglm	3081.86	-0.288017	0.13617	0.0081105	0.108561	0.964326	CA12	60468	chr15	63321378	63381846	protein_coding	ENSG00000074410.14	60468	11	TTD < ctrl
ARHGEF2	htseq_all	htseq_all - TTD_vs_ctrl	modelvar_TTD_vs_ctrl	apeglm	362.409	-0.287858	0.166285	0.0174261	0.169775	0.770127	ARHGEF2	60219	chr1	155946851	156007070	protein_coding	ENSG00000116584.20	55709	26	TTD < ctrl
REXO2	htseq_all	htseq_all - TTD_vs_ctrl	modelvar_TTD_vs_ctrl	apeglm	577.065	-0.286667	0.181494	0.022495	0.196872	0.705816	REXO2	10844	chr11	114439435	114450279	protein_coding	ENSG00000076043.11	10812	7	TTD < ctrl
WDR83	htseq_all	htseq_all - TTD_vs_ctrl	modelvar_TTD_vs_ctrl	apeglm	257.161	-0.286493	0.19749	0.0268939	0.219856	0.657861	WDR83	9030	chr19	12666802	12675832	protein_coding	ENSG00000123154.12	9025	11	TTD < ctrl
LYPD5	htseq_all	htseq_all - TTD_vs_ctrl	modelvar_TTD_vs_ctrl	apeglm	4759.25	-0.285823	0.199018	0.0275088	0.222823	0.652039	LYPD5	41332	chr19	43785874	43827206	protein_coding	ENSG00000159871.15	34811	6	TTD < ctrl
CEACAM19	htseq_all	htseq_all - TTD_vs_ctrl	modelvar_TTD_vs_ctrl	apeglm	518.538	-0.285686	0.208477	0.0297216	0.230765	0.636829	CEACAM19	22081	chr19	44662278	44684359	protein_coding	ENSG00000186567.13	12903	8	TTD < ctrl
PTPN3	htseq_all	htseq_all - TTD_vs_ctrl	modelvar_TTD_vs_ctrl	apeglm	1607.53	-0.28556	0.131933	0.00739178	0.101256	0.99458	PTPN3	122847	chr9	109375466	109498313	protein_coding	ENSG00000070159.14	122619	26	TTD < ctrl
FGD3	htseq_all	htseq_all - TTD_vs_ctrl	modelvar_TTD_vs_ctrl	apeglm	124.183	-0.285559	0.224114	0.0329179	0.243587	0.613346	FGD3	88713	chr9	92947523	93036236	protein_coding	ENSG00000127084.19	88710	18	TTD < ctrl
HLA-A	htseq_all	htseq_all - TTD_vs_ctrl	modelvar_TTD_vs_ctrl	apeglm	1951.86	-0.285433	0.172734	0.0200134	0.185122	0.732541	HLA-A	4624	chr6	29941260	29945884	protein_coding	ENSG00000206503.13	4624	10	TTD < ctrl
PARP6	htseq_all	htseq_all - TTD_vs_ctrl	modelvar_TTD_vs_ctrl	apeglm	218.88	-0.285328	0.219278	0.0319612	0.239565	0.620577	PARP6	31818	chr15	72241181	72272999	protein_coding	ENSG00000137817.17	31373	24	TTD < ctrl
TMC6	htseq_all	htseq_all - TTD_vs_ctrl	modelvar_TTD_vs_ctrl	apeglm	309.797	-0.28485	0.310096	0.0369646	0.261928	0.581818	TMC6	25010	chr17	78107397	78132407	protein_coding	ENSG00000141524.17	21358	20	TTD < ctrl
SPRY2	htseq_all	htseq_all - TTD_vs_ctrl	modelvar_TTD_vs_ctrl	apeglm	184.738	-0.284711	0.288977	0.0378803	0.265549	0.575856	SPRY2	5150	chr13	80335976	80341126	protein_coding	ENSG00000136158.12	5150	2	TTD < ctrl
LRRC4	htseq_all	htseq_all - TTD_vs_ctrl	modelvar_TTD_vs_ctrl	apeglm	22.0919	-0.284625	0.606377	0.0125472	0.139778	0.85456	LRRC4	5036	chr7	128027071	128032107	protein_coding	ENSG00000128594.8	4366	3	TTD < ctrl
TLNRD1	htseq_all	htseq_all - TTD_vs_ctrl	modelvar_TTD_vs_ctrl	apeglm	93.837	-0.284561	0.280343	0.0380673	0.266269	0.574679	TLNRD1	4865	chr15	81000923	81005788	protein_coding	ENSG00000140406.4	4865	1	TTD < ctrl
FJX1	htseq_all	htseq_all - TTD_vs_ctrl	modelvar_TTD_vs_ctrl	apeglm	144.065	-0.284398	0.223556	0.0321424	0.240013	0.619765	FJX1	2405	chr11	35618460	35620865	protein_coding	ENSG00000179431.7	2405	2	TTD < ctrl
KCTD2	htseq_all	htseq_all - TTD_vs_ctrl	modelvar_TTD_vs_ctrl	apeglm	505.111	-0.284396	0.161215	0.0170156	0.167561	0.775827	KCTD2	33314	chr17	75032575	75065889	protein_coding	ENSG00000180901.11	30651	8	TTD < ctrl
GRPEL2	htseq_all	htseq_all - TTD_vs_ctrl	modelvar_TTD_vs_ctrl	apeglm	554.315	-0.284106	0.160258	0.0170082	0.167561	0.775827	GRPEL2	9153	chr5	149345430	149354583	protein_coding	ENSG00000164284.15	9084	4	TTD < ctrl
NHSL1	htseq_all	htseq_all - TTD_vs_ctrl	modelvar_TTD_vs_ctrl	apeglm	701.884	-0.28403	0.140483	0.01024	0.12416	0.906017	NHSL1	270528	chr6	138422043	138692571	protein_coding	ENSG00000135540.11	245506	8	TTD < ctrl
STN1	htseq_all	htseq_all - TTD_vs_ctrl	modelvar_TTD_vs_ctrl	apeglm	568.396	-0.283964	0.141261	0.0105331	0.125588	0.901052	STN1	40615	chr10	103877569	103918184	protein_coding	ENSG00000107960.11	40615	11	TTD < ctrl
MINPP1	htseq_all	htseq_all - TTD_vs_ctrl	modelvar_TTD_vs_ctrl	apeglm	786.207	-0.28395	0.211206	0.0307148	0.234812	0.62928	MINPP1	48586	chr10	87504875	87553461	protein_coding	ENSG00000107789.16	48568	5	TTD < ctrl
VPS13D	htseq_all	htseq_all - TTD_vs_ctrl	modelvar_TTD_vs_ctrl	apeglm	3986.05	-0.283786	0.127927	0.00661249	0.0935812	1.02881	VPS13D	282017	chr1	12230030	12512047	protein_coding	ENSG00000048707.15	282017	70	TTD < ctrl
RP11-582E3.6	htseq_all	htseq_all - TTD_vs_ctrl	modelvar_TTD_vs_ctrl	apeglm	118.587	-0.283571	0.247692	0.0368976	0.261928	0.581818	RP11-582E3.6	1860	chr12	27037100	27038960	lncRNA	ENSG00000275764.1	1860	1	TTD < ctrl
FGD6	htseq_all	htseq_all - TTD_vs_ctrl	modelvar_TTD_vs_ctrl	apeglm	862.643	-0.283027	0.14353	0.011393	0.13229	0.878473	FGD6	140733	chr12	95076749	95217482	protein_coding	ENSG00000180263.14	140718	21	TTD < ctrl
PGBD5	htseq_all	htseq_all - TTD_vs_ctrl	modelvar_TTD_vs_ctrl	apeglm	262.606	-0.282707	0.27087	0.0379701	0.266	0.575119	PGBD5	111842	chr1	230314490	230426332	protein_coding	ENSG00000177614.11	111842	7	TTD < ctrl
MICAL2	htseq_all	htseq_all - TTD_vs_ctrl	modelvar_TTD_vs_ctrl	apeglm	1764.22	-0.282601	0.13777	0.00982069	0.121369	0.915892	MICAL2	265136	chr11	12094008	12359144	protein_coding	ENSG00000133816.18	196323	35	TTD < ctrl
ABL2	htseq_all	htseq_all - TTD_vs_ctrl	modelvar_TTD_vs_ctrl	apeglm	855.165	-0.282413	0.171537	0.0210889	0.190282	0.720603	ABL2	130354	chr1	179099330	179229684	protein_coding	ENSG00000143322.21	130347	13	TTD < ctrl
ZNFX1	htseq_all	htseq_all - TTD_vs_ctrl	modelvar_TTD_vs_ctrl	apeglm	2301.59	-0.282201	0.122961	0.00554294	0.0825073	1.08351	ZNFX1	40480	chr20	49237946	49278426	protein_coding	ENSG00000124201.15	40480	15	TTD < ctrl
BCL10	htseq_all	htseq_all - TTD_vs_ctrl	modelvar_TTD_vs_ctrl	apeglm	467.544	-0.28214	0.183043	0.0245981	0.208658	0.680565	BCL10	10856	chr1	85265776	85276632	protein_coding	ENSG00000142867.14	10856	3	TTD < ctrl
TCIM	htseq_all	htseq_all - TTD_vs_ctrl	modelvar_TTD_vs_ctrl	apeglm	252.46	-0.282123	0.431232	0.0263521	0.217532	0.662476	TCIM	1828	chr8	40153482	40155310	protein_coding	ENSG00000176907.5	1828	1	TTD < ctrl
DICER1	htseq_all	htseq_all - TTD_vs_ctrl	modelvar_TTD_vs_ctrl	apeglm	2532.83	-0.282071	0.172471	0.0214245	0.191344	0.718185	DICER1	71782	chr14	95086228	95158010	protein_coding	ENSG00000100697.15	71766	29	TTD < ctrl
MAP3K9	htseq_all	htseq_all - TTD_vs_ctrl	modelvar_TTD_vs_ctrl	apeglm	751.859	-0.282031	0.206008	0.0307077	0.234812	0.62928	MAP3K9	87008	chr14	70722526	70809534	protein_coding	ENSG00000006432.16	86987	13	TTD < ctrl
TBL1X	htseq_all	htseq_all - TTD_vs_ctrl	modelvar_TTD_vs_ctrl	apeglm	908.296	-0.281168	0.1368	0.00970144	0.120733	0.918175	TBL1X	277717	chrX	9463320	9741037	protein_coding	ENSG00000101849.18	256420	18	TTD < ctrl
ABCA9	htseq_all	htseq_all - TTD_vs_ctrl	modelvar_TTD_vs_ctrl	apeglm	75.2653	-0.280857	0.373491	0.0326669	0.242668	0.614987	ABCA9	86461	chr17	68974488	69060949	protein_coding	ENSG00000154258.17	86439	39	TTD < ctrl
IDH2	htseq_all	htseq_all - TTD_vs_ctrl	modelvar_TTD_vs_ctrl	apeglm	1013.04	-0.280389	0.134398	0.00894749	0.115463	0.937558	IDH2	19432	chr15	90083045	90102477	protein_coding	ENSG00000182054.10	19423	11	TTD < ctrl
CDK5R1	htseq_all	htseq_all - TTD_vs_ctrl	modelvar_TTD_vs_ctrl	apeglm	309.301	-0.279248	0.225566	0.0354592	0.256117	0.591562	CDK5R1	4260	chr17	32486993	32491253	protein_coding	ENSG00000176749.9	4260	3	TTD < ctrl
PARP4	htseq_all	htseq_all - TTD_vs_ctrl	modelvar_TTD_vs_ctrl	apeglm	914.167	-0.279189	0.156916	0.0171754	0.168514	0.773363	PARP4	91847	chr13	24420931	24512778	protein_coding	ENSG00000102699.6	91847	34	TTD < ctrl
SAMHD1	htseq_all	htseq_all - TTD_vs_ctrl	modelvar_TTD_vs_ctrl	apeglm	971.335	-0.279053	0.307314	0.0409024	0.276791	0.557848	SAMHD1	61664	chr20	36890229	36951893	protein_coding	ENSG00000101347.11	61517	17	TTD < ctrl
POLR2A	htseq_all	htseq_all - TTD_vs_ctrl	modelvar_TTD_vs_ctrl	apeglm	4929.96	-0.278751	0.120675	0.00547937	0.0818695	1.08688	POLR2A	30250	chr17	7484366	7514616	protein_coding	ENSG00000181222.19	30250	30	TTD < ctrl
DNAJA4	htseq_all	htseq_all - TTD_vs_ctrl	modelvar_TTD_vs_ctrl	apeglm	442.877	-0.278515	0.195631	0.0295166	0.229705	0.63883	DNAJA4	18110	chr15	78264086	78282196	protein_coding	ENSG00000140403.13	18110	8	TTD < ctrl
DUSP7	htseq_all	htseq_all - TTD_vs_ctrl	modelvar_TTD_vs_ctrl	apeglm	1822.78	-0.278446	0.184087	0.0264919	0.218117	0.661311	DUSP7	7652	chr3	52048919	52056571	protein_coding	ENSG00000164086.10	7652	3	TTD < ctrl
PKIA	htseq_all	htseq_all - TTD_vs_ctrl	modelvar_TTD_vs_ctrl	apeglm	114.128	-0.278353	0.240259	0.0380446	0.266228	0.574746	PKIA	88927	chr8	78516340	78605267	protein_coding	ENSG00000171033.13	88927	4	TTD < ctrl
NDUFV2P1	htseq_all	htseq_all - TTD_vs_ctrl	modelvar_TTD_vs_ctrl	apeglm	28.5698	-0.278273	0.473414	0.0215602	0.192338	0.715934	NDUFV2P1	906	chr19	53223973	53224879	processed_pseudogene	ENSG00000267809.1	906	1	TTD < ctrl
SYNJ1	htseq_all	htseq_all - TTD_vs_ctrl	modelvar_TTD_vs_ctrl	apeglm	216.784	-0.27812	0.191131	0.0286078	0.226547	0.644842	SYNJ1	99281	chr21	32628759	32728040	protein_coding	ENSG00000159082.18	99281	33	TTD < ctrl
CTSD	htseq_all	htseq_all - TTD_vs_ctrl	modelvar_TTD_vs_ctrl	apeglm	1187	-0.278094	0.205851	0.0322847	0.240786	0.618369	CTSD	11821	chr11	1752752	1764573	protein_coding	ENSG00000117984.15	11818	9	TTD < ctrl
DSG2	htseq_all	htseq_all - TTD_vs_ctrl	modelvar_TTD_vs_ctrl	apeglm	1356.09	-0.277936	0.229139	0.0363511	0.259547	0.585783	DSG2	50831	chr18	31498177	31549008	protein_coding	ENSG00000046604.14	50831	15	TTD < ctrl
KCTD4	htseq_all	htseq_all - TTD_vs_ctrl	modelvar_TTD_vs_ctrl	apeglm	244.295	-0.277907	0.252913	0.039151	0.270219	0.568284	KCTD4	8192	chr13	45192853	45201045	protein_coding	ENSG00000180332.7	8192	2	TTD < ctrl
SVIL	htseq_all	htseq_all - TTD_vs_ctrl	modelvar_TTD_vs_ctrl	apeglm	2999.38	-0.277177	0.161591	0.019364	0.181667	0.740723	SVIL	279621	chr10	29457338	29736959	protein_coding	ENSG00000197321.15	279598	39	TTD < ctrl
SMURF1	htseq_all	htseq_all - TTD_vs_ctrl	modelvar_TTD_vs_ctrl	apeglm	793.017	-0.277142	0.157614	0.0179641	0.17284	0.762356	SMURF1	116668	chr7	99027440	99144108	protein_coding	ENSG00000198742.10	116668	19	TTD < ctrl
RP11-22B23.1	htseq_all	htseq_all - TTD_vs_ctrl	modelvar_TTD_vs_ctrl	apeglm	30.4916	-0.277116	0.425451	0.0270747	0.220727	0.656144	RP11-22B23.1	36006	chr12	9277235	9313241	unprocessed_pseudogene	ENSG00000111788.10	36006	29	TTD < ctrl
RAB3B	htseq_all	htseq_all - TTD_vs_ctrl	modelvar_TTD_vs_ctrl	apeglm	660.581	-0.276713	0.210007	0.0344366	0.251559	0.59936	RAB3B	82744	chr1	51907956	51990700	protein_coding	ENSG00000169213.7	82744	5	TTD < ctrl
KIF13B	htseq_all	htseq_all - TTD_vs_ctrl	modelvar_TTD_vs_ctrl	apeglm	1802.36	-0.276676	0.224267	0.0365911	0.26067	0.583909	KIF13B	195846	chr8	29067278	29263124	protein_coding	ENSG00000197892.13	195792	40	TTD < ctrl
FOXP1	htseq_all	htseq_all - TTD_vs_ctrl	modelvar_TTD_vs_ctrl	apeglm	260.584	-0.276652	0.197486	0.0310469	0.235843	0.627378	FOXP1	629281	chr3	70954708	71583989	protein_coding	ENSG00000114861.23	629274	23	TTD < ctrl
SRSF5	htseq_all	htseq_all - TTD_vs_ctrl	modelvar_TTD_vs_ctrl	apeglm	3802.65	-0.276584	0.122511	0.00628559	0.089931	1.04609	SRSF5	45105	chr14	69726900	69772005	protein_coding	ENSG00000100650.16	45104	9	TTD < ctrl
IL32	htseq_all	htseq_all - TTD_vs_ctrl	modelvar_TTD_vs_ctrl	apeglm	113.861	-0.276314	0.406149	0.0291836	0.228609	0.640906	IL32	16895	chr16	3065297	3082192	protein_coding	ENSG00000008517.19	16551	8	TTD < ctrl
GAK	htseq_all	htseq_all - TTD_vs_ctrl	modelvar_TTD_vs_ctrl	apeglm	881.085	-0.275898	0.165354	0.0210101	0.189679	0.72198	GAK	83097	chr4	849276	932373	protein_coding	ENSG00000178950.17	83095	28	TTD < ctrl
MAPK7	htseq_all	htseq_all - TTD_vs_ctrl	modelvar_TTD_vs_ctrl	apeglm	437.987	-0.275669	0.165251	0.021207	0.1906	0.719877	MAPK7	5823	chr17	19377721	19383544	protein_coding	ENSG00000166484.20	5822	7	TTD < ctrl
KCTD15	htseq_all	htseq_all - TTD_vs_ctrl	modelvar_TTD_vs_ctrl	apeglm	753.164	-0.275485	0.148362	0.0149762	0.156218	0.80627	KCTD15	19830	chr19	33795933	33815763	protein_coding	ENSG00000153885.15	18901	8	TTD < ctrl
GFPT2	htseq_all	htseq_all - TTD_vs_ctrl	modelvar_TTD_vs_ctrl	apeglm	245.286	-0.275477	0.39467	0.0314901	0.238066	0.623303	GFPT2	52638	chr5	180300698	180353336	protein_coding	ENSG00000131459.13	52638	19	TTD < ctrl
KDM2B	htseq_all	htseq_all - TTD_vs_ctrl	modelvar_TTD_vs_ctrl	apeglm	483.151	-0.275127	0.162944	0.0206074	0.188372	0.724984	KDM2B	151927	chr12	121429096	121581023	protein_coding	ENSG00000089094.19	151927	23	TTD < ctrl
DENND2B	htseq_all	htseq_all - TTD_vs_ctrl	modelvar_TTD_vs_ctrl	apeglm	1133.88	-0.274709	0.183553	0.0282405	0.225166	0.647496	DENND2B	217600	chr11	8693351	8910951	protein_coding	ENSG00000166444.19	217600	23	TTD < ctrl
PRSS22	htseq_all	htseq_all - TTD_vs_ctrl	modelvar_TTD_vs_ctrl	apeglm	23.5519	-0.273922	0.821399	0.00241937	0.0476281	1.32214	PRSS22	5440	chr16	2852730	2858170	protein_coding	ENSG00000005001.10	5440	6	TTD < ctrl
IRF6	htseq_all	htseq_all - TTD_vs_ctrl	modelvar_TTD_vs_ctrl	apeglm	3495.63	-0.27391	0.192066	0.0298368	0.231378	0.635678	IRF6	20558	chr1	209785617	209806175	protein_coding	ENSG00000117595.12	20552	9	TTD < ctrl
SOCS3	htseq_all	htseq_all - TTD_vs_ctrl	modelvar_TTD_vs_ctrl	apeglm	377.436	-0.273767	0.367844	0.0341071	0.249729	0.60253	SOCS3	3299	chr17	78356778	78360077	protein_coding	ENSG00000184557.4	3299	2	TTD < ctrl
TPST2	htseq_all	htseq_all - TTD_vs_ctrl	modelvar_TTD_vs_ctrl	apeglm	455.295	-0.273535	0.196662	0.0321689	0.240098	0.619612	TPST2	74721	chr22	26521996	26596717	protein_coding	ENSG00000128294.16	70971	8	TTD < ctrl
HMCN2	htseq_all	htseq_all - TTD_vs_ctrl	modelvar_TTD_vs_ctrl	apeglm	33.4354	-0.273376	0.50281	0.0177059	0.171504	0.765726	HMCN2	168363	chr9	130265760	130434123	protein_coding	ENSG00000148357.17	168363	98	TTD < ctrl
LCE2A	htseq_all	htseq_all - TTD_vs_ctrl	modelvar_TTD_vs_ctrl	apeglm	3184.28	-0.273256	0.216117	0.036513	0.260351	0.584441	LCE2A	1097	chr1	152698345	152699442	protein_coding	ENSG00000187173.4	1097	2	TTD < ctrl
NBPF14	htseq_all	htseq_all - TTD_vs_ctrl	modelvar_TTD_vs_ctrl	apeglm	495.101	-0.272945	0.164954	0.022378	0.19642	0.706815	NBPF14	148357	chr1	148531385	148679742	protein_coding	ENSG00000270629.6	86097	71	TTD < ctrl
SLURP1	htseq_all	htseq_all - TTD_vs_ctrl	modelvar_TTD_vs_ctrl	apeglm	345.451	-0.272581	0.286164	0.0419024	0.280675	0.551796	SLURP1	1457	chr8	142740949	142742406	protein_coding	ENSG00000126233.2	1457	3	TTD < ctrl
CXXC5	htseq_all	htseq_all - TTD_vs_ctrl	modelvar_TTD_vs_ctrl	apeglm	326.126	-0.272401	0.181439	0.0281604	0.224941	0.647931	CXXC5	36583	chr5	139647299	139683882	protein_coding	ENSG00000171604.12	35533	3	TTD < ctrl
GPAT4	htseq_all	htseq_all - TTD_vs_ctrl	modelvar_TTD_vs_ctrl	apeglm	616.617	-0.271941	0.14176	0.0138561	0.148198	0.829158	GPAT4	47814	chr8	41577187	41625001	protein_coding	ENSG00000158669.11	46801	13	TTD < ctrl
RASAL1	htseq_all	htseq_all - TTD_vs_ctrl	modelvar_TTD_vs_ctrl	apeglm	382.349	-0.271815	0.215901	0.0372696	0.263134	0.579823	RASAL1	37420	chr12	113098819	113136239	protein_coding	ENSG00000111344.11	37405	22	TTD < ctrl
DOT1L	htseq_all	htseq_all - TTD_vs_ctrl	modelvar_TTD_vs_ctrl	apeglm	502.627	-0.271684	0.151467	0.0173042	0.169064	0.77195	DOT1L	68645	chr19	2163933	2232578	protein_coding	ENSG00000104885.18	68645	28	TTD < ctrl
SLC25A28	htseq_all	htseq_all - TTD_vs_ctrl	modelvar_TTD_vs_ctrl	apeglm	374.259	-0.271626	0.191904	0.0315727	0.238451	0.622601	SLC25A28	10087	chr10	99610522	99620609	protein_coding	ENSG00000155287.11	9917	4	TTD < ctrl
KLK11	htseq_all	htseq_all - TTD_vs_ctrl	modelvar_TTD_vs_ctrl	apeglm	3140.26	-0.271481	0.197551	0.034052	0.249557	0.60283	KLK11	5823	chr19	51022216	51028039	protein_coding	ENSG00000167757.14	5808	6	TTD < ctrl
PLEKHG3	htseq_all	htseq_all - TTD_vs_ctrl	modelvar_TTD_vs_ctrl	apeglm	992.172	-0.271249	0.14923	0.0168967	0.16736	0.776349	PLEKHG3	46147	chr14	64704102	64750249	protein_coding	ENSG00000126822.18	45825	17	TTD < ctrl
SEMA6D	htseq_all	htseq_all - TTD_vs_ctrl	modelvar_TTD_vs_ctrl	apeglm	218.315	-0.271187	0.229808	0.0401105	0.273919	0.562378	SEMA6D	590127	chr15	47184101	47774228	protein_coding	ENSG00000137872.17	590120	20	TTD < ctrl
GALNT6	htseq_all	htseq_all - TTD_vs_ctrl	modelvar_TTD_vs_ctrl	apeglm	2478.56	-0.271027	0.17532	0.0265605	0.218374	0.6608	GALNT6	41620	chr12	51351247	51392867	protein_coding	ENSG00000139629.16	40154	12	TTD < ctrl
MDFI	htseq_all	htseq_all - TTD_vs_ctrl	modelvar_TTD_vs_ctrl	apeglm	378.688	-0.27029	0.233304	0.0401792	0.273919	0.562378	MDFI	17362	chr6	41636882	41654244	protein_coding	ENSG00000112559.15	17226	6	TTD < ctrl
ATP2A2	htseq_all	htseq_all - TTD_vs_ctrl	modelvar_TTD_vs_ctrl	apeglm	3842.27	-0.270231	0.127841	0.00920269	0.117036	0.931679	ATP2A2	70337	chr12	110280756	110351093	protein_coding	ENSG00000174437.18	69974	21	TTD < ctrl
CDC42EP4	htseq_all	htseq_all - TTD_vs_ctrl	modelvar_TTD_vs_ctrl	apeglm	350.562	-0.270201	0.170562	0.0252634	0.211639	0.674404	CDC42EP4	28381	chr17	73283624	73312005	protein_coding	ENSG00000179604.10	28377	3	TTD < ctrl
FRMD4B	htseq_all	htseq_all - TTD_vs_ctrl	modelvar_TTD_vs_ctrl	apeglm	1864.88	-0.270113	0.154357	0.0190922	0.180088	0.744516	FRMD4B	373801	chr3	69168782	69542583	protein_coding	ENSG00000114541.15	254832	23	TTD < ctrl
EGFR	htseq_all	htseq_all - TTD_vs_ctrl	modelvar_TTD_vs_ctrl	apeglm	7107.27	-0.270001	0.126122	0.00864456	0.113311	0.945728	EGFR	192611	chr7	55019017	55211628	protein_coding	ENSG00000146648.20	192611	28	TTD < ctrl
C6orf132	htseq_all	htseq_all - TTD_vs_ctrl	modelvar_TTD_vs_ctrl	apeglm	3171.74	-0.269829	0.137041	0.0125017	0.13962	0.855052	C6orf132	41501	chr6	42101119	42142620	protein_coding	ENSG00000188112.9	41501	5	TTD < ctrl
WWP2	htseq_all	htseq_all - TTD_vs_ctrl	modelvar_TTD_vs_ctrl	apeglm	613.03	-0.269333	0.143295	0.0153055	0.158229	0.800714	WWP2	179413	chr16	69762328	69941741	protein_coding	ENSG00000198373.13	179407	24	TTD < ctrl
WDFY3	htseq_all	htseq_all - TTD_vs_ctrl	modelvar_TTD_vs_ctrl	apeglm	1984.12	-0.269248	0.136423	0.0124609	0.139579	0.855179	WDFY3	297093	chr4	84669597	84966690	protein_coding	ENSG00000163625.16	297093	68	TTD < ctrl
ELMOD1	htseq_all	htseq_all - TTD_vs_ctrl	modelvar_TTD_vs_ctrl	apeglm	593.362	-0.269206	0.251424	0.0428568	0.283434	0.547547	ELMOD1	75688	chr11	107591091	107666779	protein_coding	ENSG00000110675.13	75632	13	TTD < ctrl
WWTR1	htseq_all	htseq_all - TTD_vs_ctrl	modelvar_TTD_vs_ctrl	apeglm	1383.22	-0.269024	0.192377	0.0329292	0.243587	0.613346	WWTR1	219479	chr3	149517235	149736714	protein_coding	ENSG00000018408.15	186038	8	TTD < ctrl
WWC1	htseq_all	htseq_all - TTD_vs_ctrl	modelvar_TTD_vs_ctrl	apeglm	1365.89	-0.268608	0.165203	0.0241931	0.206773	0.684507	WWC1	180658	chr5	168291645	168472303	protein_coding	ENSG00000113645.15	180658	23	TTD < ctrl
RASEF	htseq_all	htseq_all - TTD_vs_ctrl	modelvar_TTD_vs_ctrl	apeglm	287.67	-0.268012	0.199245	0.0353719	0.255857	0.592003	RASEF	83587	chr9	82979590	83063177	protein_coding	ENSG00000165105.10	83552	17	TTD < ctrl
TRIB3	htseq_all	htseq_all - TTD_vs_ctrl	modelvar_TTD_vs_ctrl	apeglm	197.145	-0.268009	0.211584	0.0382246	0.266544	0.574231	TRIB3	34724	chr20	362835	397559	protein_coding	ENSG00000101255.12	28551	5	TTD < ctrl
STK17A	htseq_all	htseq_all - TTD_vs_ctrl	modelvar_TTD_vs_ctrl	apeglm	441.946	-0.267999	0.204688	0.0367627	0.261423	0.582655	STK17A	67955	chr7	43582758	43650713	protein_coding	ENSG00000164543.7	67639	9	TTD < ctrl
ATXN7	htseq_all	htseq_all - TTD_vs_ctrl	modelvar_TTD_vs_ctrl	apeglm	669.195	-0.267538	0.138327	0.0138489	0.148198	0.829158	ATXN7	140307	chr3	63863155	64003462	protein_coding	ENSG00000163635.20	139595	13	TTD < ctrl
KRT6A	htseq_all	htseq_all - TTD_vs_ctrl	modelvar_TTD_vs_ctrl	apeglm	256978	-0.267487	0.247308	0.0428602	0.283434	0.547547	KRT6A	6081	chr12	52487176	52493257	protein_coding	ENSG00000205420.11	6081	9	TTD < ctrl
AP5B1	htseq_all	htseq_all - TTD_vs_ctrl	modelvar_TTD_vs_ctrl	apeglm	384.78	-0.266226	0.175451	0.0288692	0.227215	0.643563	AP5B1	7078	chr11	65773898	65780976	protein_coding	ENSG00000254470.3	7078	2	TTD < ctrl
ESPN	htseq_all	htseq_all - TTD_vs_ctrl	modelvar_TTD_vs_ctrl	apeglm	118.576	-0.266221	0.242845	0.0436895	0.286574	0.542763	ESPN	36591	chr1	6424776	6461367	protein_coding	ENSG00000187017.17	36168	13	TTD < ctrl
AHNAK	htseq_all	htseq_all - TTD_vs_ctrl	modelvar_TTD_vs_ctrl	apeglm	48839.8	-0.265304	0.118353	0.00812505	0.108664	0.963914	AHNAK	122693	chr11	62433542	62556235	protein_coding	ENSG00000124942.14	113250	6	TTD < ctrl
TMEM143	htseq_all	htseq_all - TTD_vs_ctrl	modelvar_TTD_vs_ctrl	apeglm	28.3838	-0.265011	0.427795	0.0255804	0.213616	0.670366	TMEM143	31703	chr19	48332356	48364059	protein_coding	ENSG00000161558.11	31698	8	TTD < ctrl
NT5C2	htseq_all	htseq_all - TTD_vs_ctrl	modelvar_TTD_vs_ctrl	apeglm	1445.62	-0.264935	0.147589	0.0184605	0.176222	0.75394	NT5C2	190420	chr10	103087185	103277605	protein_coding	ENSG00000076685.19	189441	21	TTD < ctrl
PDCD1LG2	htseq_all	htseq_all - TTD_vs_ctrl	modelvar_TTD_vs_ctrl	apeglm	62.1353	-0.26461	0.295993	0.0441744	0.288796	0.539409	PDCD1LG2	60751	chr9	5510531	5571282	protein_coding	ENSG00000197646.8	60751	7	TTD < ctrl
OSBP2	htseq_all	htseq_all - TTD_vs_ctrl	modelvar_TTD_vs_ctrl	apeglm	155.64	-0.264449	0.217328	0.041326	0.277874	0.556152	OSBP2	214042	chr22	30693782	30907824	protein_coding	ENSG00000184792.16	213618	15	TTD < ctrl
MAPK3	htseq_all	htseq_all - TTD_vs_ctrl	modelvar_TTD_vs_ctrl	apeglm	1178.01	-0.264215	0.193988	0.0358698	0.257858	0.588619	MAPK3	9401	chr16	30114105	30123506	protein_coding	ENSG00000102882.12	9203	9	TTD < ctrl
ABCA1	htseq_all	htseq_all - TTD_vs_ctrl	modelvar_TTD_vs_ctrl	apeglm	823.276	-0.264163	0.251697	0.0448617	0.290978	0.53614	ABCA1	147149	chr9	104781006	104928155	protein_coding	ENSG00000165029.17	147149	50	TTD < ctrl
PTPN4	htseq_all	htseq_all - TTD_vs_ctrl	modelvar_TTD_vs_ctrl	apeglm	513.109	-0.264116	0.140706	0.0159248	0.160959	0.793285	PTPN4	224977	chr2	119759922	119984899	protein_coding	ENSG00000088179.9	224977	27	TTD < ctrl
DUSP16	htseq_all	htseq_all - TTD_vs_ctrl	modelvar_TTD_vs_ctrl	apeglm	517.051	-0.264096	0.188731	0.0343135	0.250797	0.600677	DUSP16	89581	chr12	12473282	12562863	protein_coding	ENSG00000111266.9	89581	7	TTD < ctrl
PROS1	htseq_all	htseq_all - TTD_vs_ctrl	modelvar_TTD_vs_ctrl	apeglm	505.891	-0.262659	0.213235	0.040678	0.276078	0.558968	PROS1	106952	chr3	93873051	93980003	protein_coding	ENSG00000184500.16	106879	16	TTD < ctrl
FAM83A	htseq_all	htseq_all - TTD_vs_ctrl	modelvar_TTD_vs_ctrl	apeglm	1920.08	-0.262473	0.198283	0.0379998	0.266032	0.575066	FAM83A	31119	chr8	123178960	123210079	protein_coding	ENSG00000147689.16	31032	6	TTD < ctrl
PIAS1	htseq_all	htseq_all - TTD_vs_ctrl	modelvar_TTD_vs_ctrl	apeglm	1553.77	-0.26232	0.125356	0.0105254	0.125588	0.901052	PIAS1	144294	chr15	68054309	68198603	protein_coding	ENSG00000033800.14	139532	15	TTD < ctrl
TMEM154	htseq_all	htseq_all - TTD_vs_ctrl	modelvar_TTD_vs_ctrl	apeglm	3858.64	-0.262191	0.15448	0.0223726	0.19642	0.706815	TMEM154	61384	chr4	152618628	152680012	protein_coding	ENSG00000170006.12	61369	7	TTD < ctrl
GBP6	htseq_all	htseq_all - TTD_vs_ctrl	modelvar_TTD_vs_ctrl	apeglm	126.44	-0.262069	0.274925	0.0458531	0.293951	0.531725	GBP6	24101	chr1	89364059	89388160	protein_coding	ENSG00000183347.15	24101	11	TTD < ctrl
EFR3A	htseq_all	htseq_all - TTD_vs_ctrl	modelvar_TTD_vs_ctrl	apeglm	1316.53	-0.261917	0.159245	0.0246039	0.208658	0.680565	EFR3A	109549	chr8	131904093	132013642	protein_coding	ENSG00000132294.15	109549	23	TTD < ctrl
PTAFR	htseq_all	htseq_all - TTD_vs_ctrl	modelvar_TTD_vs_ctrl	apeglm	284.023	-0.261903	0.29841	0.0439289	0.287905	0.54075	PTAFR	46770	chr1	28147166	28193936	protein_coding	ENSG00000169403.12	46770	3	TTD < ctrl
IL1RAP	htseq_all	htseq_all - TTD_vs_ctrl	modelvar_TTD_vs_ctrl	apeglm	978.168	-0.261853	0.132644	0.0132775	0.144752	0.839375	IL1RAP	145699	chr3	190514051	190659750	protein_coding	ENSG00000196083.10	145648	13	TTD < ctrl
MEF2A	htseq_all	htseq_all - TTD_vs_ctrl	modelvar_TTD_vs_ctrl	apeglm	1032.25	-0.261833	0.149983	0.0212982	0.190971	0.719032	MEF2A	151049	chr15	99565417	99716466	protein_coding	ENSG00000068305.17	150766	12	TTD < ctrl
ASPHD2	htseq_all	htseq_all - TTD_vs_ctrl	modelvar_TTD_vs_ctrl	apeglm	75.3829	-0.261301	0.266003	0.0464849	0.295946	0.528787	ASPHD2	15755	chr22	26429260	26445015	protein_coding	ENSG00000128203.7	15755	4	TTD < ctrl
ERO1A	htseq_all	htseq_all - TTD_vs_ctrl	modelvar_TTD_vs_ctrl	apeglm	748.275	-0.261246	0.172228	0.0301259	0.232534	0.633513	ERO1A	55985	chr14	52639915	52695900	protein_coding	ENSG00000197930.13	55643	16	TTD < ctrl
TSKS	htseq_all	htseq_all - TTD_vs_ctrl	modelvar_TTD_vs_ctrl	apeglm	34.5457	-0.261015	0.396844	0.0299179	0.231467	0.635511	TSKS	23553	chr19	49739753	49763306	protein_coding	ENSG00000126467.11	23546	11	TTD < ctrl
MT2A	htseq_all	htseq_all - TTD_vs_ctrl	modelvar_TTD_vs_ctrl	apeglm	11775.8	-0.261004	0.288071	0.045001	0.291667	0.535113	MT2A	913	chr16	56608584	56609497	protein_coding	ENSG00000125148.7	913	3	TTD < ctrl
SGK1	htseq_all	htseq_all - TTD_vs_ctrl	modelvar_TTD_vs_ctrl	apeglm	1844.78	-0.260911	0.179556	0.0329212	0.243587	0.613346	SGK1	148864	chr6	134169248	134318112	protein_coding	ENSG00000118515.12	148856	14	TTD < ctrl
PRDM11	htseq_all	htseq_all - TTD_vs_ctrl	modelvar_TTD_vs_ctrl	apeglm	187.884	-0.260784	0.24157	0.0457618	0.293944	0.531736	PRDM11	139304	chr11	45095806	45235110	protein_coding	ENSG00000019485.14	129102	8	TTD < ctrl
NIPAL4	htseq_all	htseq_all - TTD_vs_ctrl	modelvar_TTD_vs_ctrl	apeglm	2292.87	-0.260505	0.17565	0.0317149	0.238852	0.621872	NIPAL4	14509	chr5	157460213	157474722	protein_coding	ENSG00000172548.15	14509	7	TTD < ctrl
SPRR1A	htseq_all	htseq_all - TTD_vs_ctrl	modelvar_TTD_vs_ctrl	apeglm	23627.5	-0.260416	0.261116	0.0442109	0.288816	0.539378	SPRR1A	269	chr1	152985231	152985500	protein_coding	ENSG00000169474.4	269	1	TTD < ctrl
TGIF1	htseq_all	htseq_all - TTD_vs_ctrl	modelvar_TTD_vs_ctrl	apeglm	594.042	-0.260302	0.152671	0.0225167	0.196872	0.705816	TGIF1	48370	chr18	3411608	3459978	protein_coding	ENSG00000177426.22	46479	4	TTD < ctrl
MIDN	htseq_all	htseq_all - TTD_vs_ctrl	modelvar_TTD_vs_ctrl	apeglm	769.022	-0.259812	0.203851	0.0410913	0.277471	0.556782	MIDN	10590	chr19	1248553	1259143	protein_coding	ENSG00000167470.13	10587	9	TTD < ctrl
IRAG1	htseq_all	htseq_all - TTD_vs_ctrl	modelvar_TTD_vs_ctrl	apeglm	105.793	-0.259683	0.231917	0.0458535	0.293951	0.531725	IRAG1	120897	chr11	10573091	10693988	protein_coding	ENSG00000072952.20	120897	21	TTD < ctrl
SERPINE1	htseq_all	htseq_all - TTD_vs_ctrl	modelvar_TTD_vs_ctrl	apeglm	1829.8	-0.259533	0.234141	0.0456697	0.293833	0.5319	SERPINE1	12143	chr7	101127104	101139247	protein_coding	ENSG00000106366.9	12143	9	TTD < ctrl
NPLOC4	htseq_all	htseq_all - TTD_vs_ctrl	modelvar_TTD_vs_ctrl	apeglm	1302.43	-0.259153	0.140332	0.0174963	0.1701	0.769296	NPLOC4	91578	chr17	81556887	81648465	protein_coding	ENSG00000182446.14	80225	17	TTD < ctrl
BPIFC	htseq_all	htseq_all - TTD_vs_ctrl	modelvar_TTD_vs_ctrl	apeglm	1100.69	-0.259026	0.187633	0.0366072	0.26067	0.583909	BPIFC	50637	chr22	32413847	32464484	protein_coding	ENSG00000184459.9	50637	17	TTD < ctrl
TBC1D2	htseq_all	htseq_all - TTD_vs_ctrl	modelvar_TTD_vs_ctrl	apeglm	777.815	-0.258754	0.176063	0.0325258	0.242189	0.615845	TBC1D2	56638	chr9	98199011	98255649	protein_coding	ENSG00000095383.20	56638	13	TTD < ctrl
PPP1R26	htseq_all	htseq_all - TTD_vs_ctrl	modelvar_TTD_vs_ctrl	apeglm	159.199	-0.258055	0.197574	0.0402572	0.273919	0.562378	PPP1R26	9814	chr9	135479079	135488893	protein_coding	ENSG00000196422.11	9814	5	TTD < ctrl
SH3BP2	htseq_all	htseq_all - TTD_vs_ctrl	modelvar_TTD_vs_ctrl	apeglm	489.497	-0.258047	0.208	0.0426068	0.283434	0.547547	SH3BP2	48027	chr4	2793071	2841098	protein_coding	ENSG00000087266.17	48011	14	TTD < ctrl
RP11-774O3.3	htseq_all	htseq_all - TTD_vs_ctrl	modelvar_TTD_vs_ctrl	apeglm	46.0658	-0.257794	0.348784	0.0382063	0.266534	0.574248	RP11-774O3.3	3248	chr4	8355090	8358338	lncRNA	ENSG00000251615.3	3248	1	TTD < ctrl
ITGB4	htseq_all	htseq_all - TTD_vs_ctrl	modelvar_TTD_vs_ctrl	apeglm	7768.5	-0.257583	0.206218	0.0420837	0.281056	0.551207	ITGB4	36490	chr17	75721328	75757818	protein_coding	ENSG00000132470.14	36359	40	TTD < ctrl
DOP1B	htseq_all	htseq_all - TTD_vs_ctrl	modelvar_TTD_vs_ctrl	apeglm	650.366	-0.257565	0.155875	0.0252325	0.211493	0.674705	DOP1B	137492	chr21	36156782	36294274	protein_coding	ENSG00000142197.12	129739	37	TTD < ctrl
TJP3	htseq_all	htseq_all - TTD_vs_ctrl	modelvar_TTD_vs_ctrl	apeglm	38.3399	-0.25736	0.38019	0.0322916	0.240786	0.618369	TJP3	42451	chr19	3708362	3750813	protein_coding	ENSG00000105289.15	42429	21	TTD < ctrl
SLC35A3	htseq_all	htseq_all - TTD_vs_ctrl	modelvar_TTD_vs_ctrl	apeglm	245.312	-0.257147	0.203356	0.0420579	0.281002	0.55129	SLC35A3	66283	chr1	99969351	100035634	protein_coding	ENSG00000117620.15	65638	9	TTD < ctrl
TSPAN14	htseq_all	htseq_all - TTD_vs_ctrl	modelvar_TTD_vs_ctrl	apeglm	1819.21	-0.256992	0.171771	0.0311293	0.236242	0.626643	TSPAN14	78958	chr10	80454166	80533124	protein_coding	ENSG00000108219.15	78957	12	TTD < ctrl
PANX1	htseq_all	htseq_all - TTD_vs_ctrl	modelvar_TTD_vs_ctrl	apeglm	902.948	-0.25694	0.173781	0.0329202	0.243587	0.613346	PANX1	53127	chr11	94128841	94181968	protein_coding	ENSG00000110218.9	53127	5	TTD < ctrl
FOXC1	htseq_all	htseq_all - TTD_vs_ctrl	modelvar_TTD_vs_ctrl	apeglm	522.441	-0.256244	0.222599	0.0457986	0.293944	0.531736	FOXC1	3982	chr6	1609915	1613897	protein_coding	ENSG00000054598.9	3982	1	TTD < ctrl
CRAT	htseq_all	htseq_all - TTD_vs_ctrl	modelvar_TTD_vs_ctrl	apeglm	294.843	-0.255864	0.202775	0.0425015	0.28289	0.548382	CRAT	17047	chr9	129094142	129111189	protein_coding	ENSG00000095321.18	16649	15	TTD < ctrl
KBTBD2	htseq_all	htseq_all - TTD_vs_ctrl	modelvar_TTD_vs_ctrl	apeglm	398.891	-0.255661	0.159861	0.027862	0.224086	0.649584	KBTBD2	25959	chr7	32868172	32894131	protein_coding	ENSG00000170852.11	23588	4	TTD < ctrl
DLG5	htseq_all	htseq_all - TTD_vs_ctrl	modelvar_TTD_vs_ctrl	apeglm	1916.83	-0.255103	0.123184	0.0113337	0.131995	0.879442	DLG5	135964	chr10	77790791	77926755	protein_coding	ENSG00000151208.17	135964	32	TTD < ctrl
MRPS30-DT	htseq_all	htseq_all - TTD_vs_ctrl	modelvar_TTD_vs_ctrl	apeglm	31.6028	-0.254733	0.462918	0.0176815	0.171376	0.76605	MRPS30-DT	66357	chr5	44742420	44808777	lncRNA	ENSG00000251141.6	63877	5	TTD < ctrl
SEMA4B	htseq_all	htseq_all - TTD_vs_ctrl	modelvar_TTD_vs_ctrl	apeglm	1576.9	-0.254696	0.21522	0.0457316	0.293944	0.531736	SEMA4B	69075	chr15	90160604	90229679	protein_coding	ENSG00000185033.14	57182	15	TTD < ctrl
AGO4	htseq_all	htseq_all - TTD_vs_ctrl	modelvar_TTD_vs_ctrl	apeglm	342.422	-0.2543	0.171257	0.033312	0.245291	0.610319	AGO4	49874	chr1	35808016	35857890	protein_coding	ENSG00000134698.11	49874	18	TTD < ctrl
KLHDC8B	htseq_all	htseq_all - TTD_vs_ctrl	modelvar_TTD_vs_ctrl	apeglm	543.229	-0.254233	0.197475	0.0406693	0.276078	0.558968	KLHDC8B	4888	chr3	49171598	49176486	protein_coding	ENSG00000185909.15	4888	6	TTD < ctrl
GTPBP2	htseq_all	htseq_all - TTD_vs_ctrl	modelvar_TTD_vs_ctrl	apeglm	537.571	-0.254083	0.187277	0.0389598	0.26953	0.569393	GTPBP2	23948	chr6	43605316	43629264	protein_coding	ENSG00000172432.19	16851	12	TTD < ctrl
PLEKHG5	htseq_all	htseq_all - TTD_vs_ctrl	modelvar_TTD_vs_ctrl	apeglm	785.561	-0.254041	0.192832	0.040188	0.273919	0.562378	PLEKHG5	52952	chr1	6467122	6520074	protein_coding	ENSG00000171680.23	52887	22	TTD < ctrl
RASAL2	htseq_all	htseq_all - TTD_vs_ctrl	modelvar_TTD_vs_ctrl	apeglm	1026.04	-0.253928	0.145244	0.0221377	0.195779	0.708233	RASAL2	390043	chr1	178094104	178484147	protein_coding	ENSG00000075391.17	384746	18	TTD < ctrl
IKZF2	htseq_all	htseq_all - TTD_vs_ctrl	modelvar_TTD_vs_ctrl	apeglm	290.368	-0.253543	0.16328	0.0304402	0.233705	0.631332	IKZF2	152736	chr2	212999691	213152427	protein_coding	ENSG00000030419.17	151918	9	TTD < ctrl
RP11-367F23.2	htseq_all	htseq_all - TTD_vs_ctrl	modelvar_TTD_vs_ctrl	apeglm	53.7116	-0.253511	0.389913	0.0301813	0.232828	0.632965	RP11-367F23.2	4952	chr9	90996949	91001901	lncRNA	ENSG00000260454.2	4952	4	TTD < ctrl
TP53I11	htseq_all	htseq_all - TTD_vs_ctrl	modelvar_TTD_vs_ctrl	apeglm	163.262	-0.253236	0.34709	0.0383188	0.266928	0.573607	TP53I11	65403	chr11	44885903	44951306	protein_coding	ENSG00000175274.19	65386	10	TTD < ctrl
CSF1	htseq_all	htseq_all - TTD_vs_ctrl	modelvar_TTD_vs_ctrl	apeglm	1195.64	-0.25295	0.228694	0.048837	0.304663	0.516181	CSF1	20750	chr1	109910242	109930992	protein_coding	ENSG00000184371.14	20143	9	TTD < ctrl
ROBO4	htseq_all	htseq_all - TTD_vs_ctrl	modelvar_TTD_vs_ctrl	apeglm	19.4862	-0.251448	0.511386	0.00991984	0.122112	0.913242	ROBO4	14809	chr11	124883691	124898500	protein_coding	ENSG00000154133.15	14174	18	TTD < ctrl
NCKAP5	htseq_all	htseq_all - TTD_vs_ctrl	modelvar_TTD_vs_ctrl	apeglm	479.621	-0.250967	0.146549	0.0235944	0.203925	0.690529	NCKAP5	896675	chr2	132671788	133568463	protein_coding	ENSG00000176771.17	896675	21	TTD < ctrl
SECISBP2L	htseq_all	htseq_all - TTD_vs_ctrl	modelvar_TTD_vs_ctrl	apeglm	1239.76	-0.250812	0.181729	0.0400696	0.273919	0.562378	SECISBP2L	57971	chr15	48988476	49046447	protein_coding	ENSG00000138593.9	57808	18	TTD < ctrl
ZFYVE1	htseq_all	htseq_all - TTD_vs_ctrl	modelvar_TTD_vs_ctrl	apeglm	419.347	-0.250498	0.171919	0.035381	0.255857	0.592003	ZFYVE1	57680	chr14	72969451	73027131	protein_coding	ENSG00000165861.14	57679	13	TTD < ctrl
FAM89A	htseq_all	htseq_all - TTD_vs_ctrl	modelvar_TTD_vs_ctrl	apeglm	340.699	-0.250281	0.19784	0.0447107	0.290739	0.536497	FAM89A	21296	chr1	231018958	231040254	protein_coding	ENSG00000182118.8	21296	3	TTD < ctrl
SP140L	htseq_all	htseq_all - TTD_vs_ctrl	modelvar_TTD_vs_ctrl	apeglm	259.449	-0.249999	0.196072	0.0445909	0.290079	0.537483	SP140L	76548	chr2	230327184	230403732	protein_coding	ENSG00000185404.17	76539	19	TTD < ctrl
COL4A5	htseq_all	htseq_all - TTD_vs_ctrl	modelvar_TTD_vs_ctrl	apeglm	948.813	-0.249992	0.205374	0.0465666	0.296254	0.528335	COL4A5	257707	chrX	108439838	108697545	protein_coding	ENSG00000188153.14	257707	53	TTD < ctrl
LINC01322	htseq_all	htseq_all - TTD_vs_ctrl	modelvar_TTD_vs_ctrl	apeglm	307.914	-0.249648	0.183537	0.0407644	0.276212	0.558757	LINC01322	639590	chr3	165206929	165846519	lncRNA	ENSG00000244128.7	385980	9	TTD < ctrl
MXD1	htseq_all	htseq_all - TTD_vs_ctrl	modelvar_TTD_vs_ctrl	apeglm	657.62	-0.249632	0.171346	0.0361047	0.259193	0.586377	MXD1	45257	chr2	69897688	69942945	protein_coding	ENSG00000059728.11	40571	8	TTD < ctrl
UBE2G1	htseq_all	htseq_all - TTD_vs_ctrl	modelvar_TTD_vs_ctrl	apeglm	796.981	-0.249505	0.163326	0.032641	0.242642	0.615034	UBE2G1	97416	chr17	4269259	4366675	protein_coding	ENSG00000132388.13	97416	7	TTD < ctrl
ARHGEF3	htseq_all	htseq_all - TTD_vs_ctrl	modelvar_TTD_vs_ctrl	apeglm	562.373	-0.24928	0.149149	0.026076	0.216137	0.665271	ARHGEF3	351911	chr3	56727418	57079329	protein_coding	ENSG00000163947.12	351890	13	TTD < ctrl
AMBRA1	htseq_all	htseq_all - TTD_vs_ctrl	modelvar_TTD_vs_ctrl	apeglm	494.99	-0.248779	0.175815	0.0383472	0.266928	0.573607	AMBRA1	197711	chr11	46396414	46594125	protein_coding	ENSG00000110497.15	197609	19	TTD < ctrl
ZFYVE26	htseq_all	htseq_all - TTD_vs_ctrl	modelvar_TTD_vs_ctrl	apeglm	748.949	-0.248778	0.138024	0.0206568	0.188426	0.724859	ZFYVE26	89216	chr14	67727374	67816590	protein_coding	ENSG00000072121.17	70068	42	TTD < ctrl
KPRP	htseq_all	htseq_all - TTD_vs_ctrl	modelvar_TTD_vs_ctrl	apeglm	11471	-0.248769	0.223033	0.0511198	0.312129	0.505666	KPRP	2491	chr1	152759561	152762052	protein_coding	ENSG00000203786.6	2491	1	TTD < ctrl
C6orf62	htseq_all	htseq_all - TTD_vs_ctrl	modelvar_TTD_vs_ctrl	apeglm	1089.92	-0.248759	0.149177	0.0263165	0.217351	0.662837	C6orf62	15137	chr6	24704861	24719998	protein_coding	ENSG00000112308.13	14293	5	TTD < ctrl
STAT2	htseq_all	htseq_all - TTD_vs_ctrl	modelvar_TTD_vs_ctrl	apeglm	1171.22	-0.248641	0.136104	0.0194945	0.18224	0.739355	STAT2	18570	chr12	56341597	56360167	protein_coding	ENSG00000170581.14	18554	24	TTD < ctrl
TP63	htseq_all	htseq_all - TTD_vs_ctrl	modelvar_TTD_vs_ctrl	apeglm	5567.05	-0.248238	0.136506	0.0207199	0.188675	0.724285	TP63	265887	chr3	189631389	189897276	protein_coding	ENSG00000073282.14	265887	14	TTD < ctrl
ZZEF1	htseq_all	htseq_all - TTD_vs_ctrl	modelvar_TTD_vs_ctrl	apeglm	1260.84	-0.247699	0.125749	0.0148564	0.155255	0.808955	ZZEF1	138585	chr17	4004445	4143030	protein_coding	ENSG00000074755.15	138585	55	TTD < ctrl
FAM160A1	htseq_all	htseq_all - TTD_vs_ctrl	modelvar_TTD_vs_ctrl	apeglm	2148.34	-0.247664	0.150258	0.0270882	0.220727	0.656144	FAM160A1	261327	chr4	151409176	151670503	protein_coding	ENSG00000164142.16	261327	14	TTD < ctrl
EOGT	htseq_all	htseq_all - TTD_vs_ctrl	modelvar_TTD_vs_ctrl	apeglm	482.695	-0.2475	0.154147	0.029536	0.229705	0.63883	EOGT	38467	chr3	68975217	69013684	protein_coding	ENSG00000163378.14	38459	18	TTD < ctrl
XRRA1	htseq_all	htseq_all - TTD_vs_ctrl	modelvar_TTD_vs_ctrl	apeglm	111.241	-0.247376	0.240873	0.0529666	0.317489	0.498272	XRRA1	141461	chr11	74807739	74949200	protein_coding	ENSG00000166435.16	141441	19	TTD < ctrl
CD59	htseq_all	htseq_all - TTD_vs_ctrl	modelvar_TTD_vs_ctrl	apeglm	2169.8	-0.24719	0.163011	0.0337713	0.24796	0.605619	CD59	33469	chr11	33703010	33736479	protein_coding	ENSG00000085063.17	33413	6	TTD < ctrl
AMFR	htseq_all	htseq_all - TTD_vs_ctrl	modelvar_TTD_vs_ctrl	apeglm	672.329	-0.247157	0.154705	0.0298943	0.231425	0.63559	AMFR	64093	chr16	56361452	56425545	protein_coding	ENSG00000159461.15	64093	14	TTD < ctrl
ODF3B	htseq_all	htseq_all - TTD_vs_ctrl	modelvar_TTD_vs_ctrl	apeglm	39.219	-0.246997	0.380161	0.0309071	0.235573	0.627874	ODF3B	2796	chr22	50529710	50532506	protein_coding	ENSG00000177989.14	2112	7	TTD < ctrl
NMI	htseq_all	htseq_all - TTD_vs_ctrl	modelvar_TTD_vs_ctrl	apeglm	365.433	-0.246832	0.184383	0.0428192	0.283434	0.547547	NMI	19424	chr2	151270470	151289894	protein_coding	ENSG00000123609.11	19198	8	TTD < ctrl
DIAPH1	htseq_all	htseq_all - TTD_vs_ctrl	modelvar_TTD_vs_ctrl	apeglm	2370.02	-0.24665	0.127378	0.0160934	0.162144	0.790099	DIAPH1	104039	chr5	141515016	141619055	protein_coding	ENSG00000131504.17	104034	29	TTD < ctrl
KRT23	htseq_all	htseq_all - TTD_vs_ctrl	modelvar_TTD_vs_ctrl	apeglm	3803.78	-0.24656	0.20815	0.0462785	0.294988	0.530196	KRT23	14946	chr17	40922700	40937646	protein_coding	ENSG00000108244.17	14946	9	TTD < ctrl
STAT3	htseq_all	htseq_all - TTD_vs_ctrl	modelvar_TTD_vs_ctrl	apeglm	7183.16	-0.246528	0.197799	0.0471024	0.298315	0.525324	STAT3	75216	chr17	42313324	42388540	protein_coding	ENSG00000168610.16	75128	25	TTD < ctrl
NMRK1	htseq_all	htseq_all - TTD_vs_ctrl	modelvar_TTD_vs_ctrl	apeglm	271.633	-0.246057	0.20272	0.0485899	0.30348	0.517869	NMRK1	27644	chr9	75060573	75088217	protein_coding	ENSG00000106733.21	27617	10	TTD < ctrl
CDKL5	htseq_all	htseq_all - TTD_vs_ctrl	modelvar_TTD_vs_ctrl	apeglm	229.884	-0.246023	0.17639	0.0412376	0.277515	0.556713	CDKL5	228046	chrX	18425583	18653629	protein_coding	ENSG00000008086.13	228042	22	TTD < ctrl
FAXDC2	htseq_all	htseq_all - TTD_vs_ctrl	modelvar_TTD_vs_ctrl	apeglm	1003.71	-0.245973	0.166624	0.0362242	0.259282	0.586228	FAXDC2	40760	chr5	154818492	154859252	protein_coding	ENSG00000170271.11	34768	9	TTD < ctrl
VPS50	htseq_all	htseq_all - TTD_vs_ctrl	modelvar_TTD_vs_ctrl	apeglm	530.73	-0.245928	0.160558	0.0334872	0.246302	0.608532	VPS50	128783	chr7	93232340	93361123	protein_coding	ENSG00000004766.17	128781	29	TTD < ctrl
MBOAT2	htseq_all	htseq_all - TTD_vs_ctrl	modelvar_TTD_vs_ctrl	apeglm	1860.94	-0.245837	0.182939	0.0428413	0.283434	0.547547	MBOAT2	151019	chr2	8852690	9003709	protein_coding	ENSG00000143797.12	150994	13	TTD < ctrl
CMTR2	htseq_all	htseq_all - TTD_vs_ctrl	modelvar_TTD_vs_ctrl	apeglm	319.184	-0.24563	0.192392	0.0461252	0.294562	0.530824	CMTR2	8326	chr16	71281389	71289715	protein_coding	ENSG00000180917.18	8220	3	TTD < ctrl
CRYL1	htseq_all	htseq_all - TTD_vs_ctrl	modelvar_TTD_vs_ctrl	apeglm	230.895	-0.245541	0.217253	0.0515725	0.3132	0.504179	CRYL1	122207	chr13	20403666	20525873	protein_coding	ENSG00000165475.15	122199	10	TTD < ctrl
JADE2	htseq_all	htseq_all - TTD_vs_ctrl	modelvar_TTD_vs_ctrl	apeglm	457.135	-0.245315	0.225212	0.0521576	0.314938	0.501775	JADE2	58918	chr5	134524312	134583230	protein_coding	ENSG00000043143.22	57557	13	TTD < ctrl
C3	htseq_all	htseq_all - TTD_vs_ctrl	modelvar_TTD_vs_ctrl	apeglm	6108.43	-0.245214	0.259023	0.0543688	0.322258	0.491797	C3	52858	chr19	6677704	6730562	protein_coding	ENSG00000125730.17	42946	41	TTD < ctrl
ATF7IP	htseq_all	htseq_all - TTD_vs_ctrl	modelvar_TTD_vs_ctrl	apeglm	2388.18	-0.244815	0.154142	0.0316981	0.238839	0.621895	ATF7IP	137255	chr12	14365676	14502931	protein_coding	ENSG00000171681.13	137248	15	TTD < ctrl
SRD5A1	htseq_all	htseq_all - TTD_vs_ctrl	modelvar_TTD_vs_ctrl	apeglm	412.213	-0.244748	0.195567	0.0476058	0.30018	0.522618	SRD5A1	40959	chr5	6633427	6674386	protein_coding	ENSG00000145545.12	40946	6	TTD < ctrl
RAP2B	htseq_all	htseq_all - TTD_vs_ctrl	modelvar_TTD_vs_ctrl	apeglm	981.405	-0.244735	0.196368	0.0477568	0.300773	0.521761	RAP2B	8401	chr3	153162226	153170627	protein_coding	ENSG00000181467.5	8401	1	TTD < ctrl
RNF103	htseq_all	htseq_all - TTD_vs_ctrl	modelvar_TTD_vs_ctrl	apeglm	474.244	-0.244004	0.199784	0.0493021	0.306115	0.514116	RNF103	20468	chr2	86603398	86623866	protein_coding	ENSG00000239305.7	20467	5	TTD < ctrl
KDSR	htseq_all	htseq_all - TTD_vs_ctrl	modelvar_TTD_vs_ctrl	apeglm	1158.75	-0.243893	0.175583	0.0417088	0.27984	0.55309	KDSR	39502	chr18	63327726	63367228	protein_coding	ENSG00000119537.18	39480	11	TTD < ctrl
MEGF10	htseq_all	htseq_all - TTD_vs_ctrl	modelvar_TTD_vs_ctrl	apeglm	60.7019	-0.243687	0.387124	0.0278114	0.223964	0.649821	MEGF10	174941	chr5	127290796	127465737	protein_coding	ENSG00000145794.17	170426	26	TTD < ctrl
SPINK7	htseq_all	htseq_all - TTD_vs_ctrl	modelvar_TTD_vs_ctrl	apeglm	132.209	-0.243192	0.389383	0.0277876	0.22396	0.64983	SPINK7	3503	chr5	148312419	148315922	protein_coding	ENSG00000145879.11	3496	4	TTD < ctrl
MFSD9	htseq_all	htseq_all - TTD_vs_ctrl	modelvar_TTD_vs_ctrl	apeglm	178.637	-0.243084	0.186866	0.0463787	0.295389	0.529606	MFSD9	22258	chr2	102714630	102736888	protein_coding	ENSG00000135953.11	22258	7	TTD < ctrl
XIAP	htseq_all	htseq_all - TTD_vs_ctrl	modelvar_TTD_vs_ctrl	apeglm	1178.02	-0.243064	0.169591	0.0392125	0.27045	0.567914	XIAP	54252	chrX	123859724	123913976	protein_coding	ENSG00000101966.13	54164	7	TTD < ctrl
SUCO	htseq_all	htseq_all - TTD_vs_ctrl	modelvar_TTD_vs_ctrl	apeglm	1123.87	-0.243058	0.184312	0.0451862	0.292315	0.534149	SUCO	79484	chr1	172532349	172611833	protein_coding	ENSG00000094975.14	79484	24	TTD < ctrl
AGO3	htseq_all	htseq_all - TTD_vs_ctrl	modelvar_TTD_vs_ctrl	apeglm	422.112	-0.242784	0.17677	0.0424657	0.282771	0.548565	AGO3	141782	chr1	35930718	36072500	protein_coding	ENSG00000126070.20	141395	21	TTD < ctrl
OSMR	htseq_all	htseq_all - TTD_vs_ctrl	modelvar_TTD_vs_ctrl	apeglm	1291.69	-0.24247	0.150263	0.0304339	0.233705	0.631332	OSMR	99738	chr5	38845858	38945596	protein_coding	ENSG00000145623.13	89629	18	TTD < ctrl
ATG13	htseq_all	htseq_all - TTD_vs_ctrl	modelvar_TTD_vs_ctrl	apeglm	1092.36	-0.24238	0.150867	0.0320625	0.239883	0.620001	ATG13	57291	chr11	46617527	46674818	protein_coding	ENSG00000175224.17	57222	19	TTD < ctrl
ANKFY1	htseq_all	htseq_all - TTD_vs_ctrl	modelvar_TTD_vs_ctrl	apeglm	1515.85	-0.24175	0.143188	0.0268127	0.219432	0.6587	ANKFY1	100174	chr17	4163821	4263995	protein_coding	ENSG00000185722.18	100158	26	TTD < ctrl
QSOX1	htseq_all	htseq_all - TTD_vs_ctrl	modelvar_TTD_vs_ctrl	apeglm	1794.42	-0.241087	0.142631	0.0265588	0.218374	0.6608	QSOX1	49161	chr1	180154869	180204030	protein_coding	ENSG00000116260.17	49161	13	TTD < ctrl
DEFB1	htseq_all	htseq_all - TTD_vs_ctrl	modelvar_TTD_vs_ctrl	apeglm	245.958	-0.240963	0.338585	0.0385454	0.267835	0.572132	DEFB1	7344	chr8	6870592	6877936	protein_coding	ENSG00000164825.4	7344	2	TTD < ctrl
ACTN1	htseq_all	htseq_all - TTD_vs_ctrl	modelvar_TTD_vs_ctrl	apeglm	5072.11	-0.240864	0.174012	0.0393391	0.270941	0.567125	ACTN1	105312	chr14	68874128	68979440	protein_coding	ENSG00000072110.16	105297	23	TTD < ctrl
ADPRHL1	htseq_all	htseq_all - TTD_vs_ctrl	modelvar_TTD_vs_ctrl	apeglm	52.8844	-0.240685	0.300265	0.0497269	0.307304	0.512432	ADPRHL1	53914	chr13	113399610	113453524	protein_coding	ENSG00000153531.14	53914	8	TTD < ctrl
RASA1	htseq_all	htseq_all - TTD_vs_ctrl	modelvar_TTD_vs_ctrl	apeglm	857.687	-0.240668	0.13672	0.0236827	0.204476	0.689357	RASA1	124048	chr5	87267883	87391931	protein_coding	ENSG00000145715.15	124033	26	TTD < ctrl
GNPTAB	htseq_all	htseq_all - TTD_vs_ctrl	modelvar_TTD_vs_ctrl	apeglm	900.105	-0.240599	0.135365	0.0230953	0.201041	0.696715	GNPTAB	85460	chr12	101745499	101830959	protein_coding	ENSG00000111670.16	85460	21	TTD < ctrl
FSCN1	htseq_all	htseq_all - TTD_vs_ctrl	modelvar_TTD_vs_ctrl	apeglm	1188.3	-0.240585	0.145244	0.0286296	0.226547	0.644842	FSCN1	13839	chr7	5592816	5606655	protein_coding	ENSG00000075618.18	13839	5	TTD < ctrl
ATP6V1B2	htseq_all	htseq_all - TTD_vs_ctrl	modelvar_TTD_vs_ctrl	apeglm	1210.9	-0.240389	0.158511	0.0358429	0.257782	0.588747	ATP6V1B2	29438	chr8	20197381	20226819	protein_coding	ENSG00000147416.11	24315	14	TTD < ctrl
MCTP2	htseq_all	htseq_all - TTD_vs_ctrl	modelvar_TTD_vs_ctrl	apeglm	427.999	-0.240327	0.146148	0.0292287	0.22885	0.64045	MCTP2	252414	chr15	94231538	94483952	protein_coding	ENSG00000140563.15	248681	24	TTD < ctrl
NUDT19	htseq_all	htseq_all - TTD_vs_ctrl	modelvar_TTD_vs_ctrl	apeglm	210.744	-0.240064	0.196237	0.0509715	0.311705	0.506257	NUDT19	21971	chr19	32691821	32713792	protein_coding	ENSG00000213965.4	21971	3	TTD < ctrl
JAK1	htseq_all	htseq_all - TTD_vs_ctrl	modelvar_TTD_vs_ctrl	apeglm	2237.14	-0.239961	0.141185	0.0266285	0.218374	0.6608	JAK1	234525	chr1	64833229	65067754	protein_coding	ENSG00000162434.13	234487	27	TTD < ctrl
BAG3	htseq_all	htseq_all - TTD_vs_ctrl	modelvar_TTD_vs_ctrl	apeglm	2564.21	-0.239823	0.159882	0.0368625	0.261928	0.581818	BAG3	26439	chr10	119651380	119677819	protein_coding	ENSG00000151929.10	26439	5	TTD < ctrl
SLC30A1	htseq_all	htseq_all - TTD_vs_ctrl	modelvar_TTD_vs_ctrl	apeglm	1666.52	-0.239666	0.208286	0.0534877	0.318949	0.496279	SLC30A1	7593	chr1	211571568	211579161	protein_coding	ENSG00000170385.10	7593	2	TTD < ctrl
C15orf39	htseq_all	htseq_all - TTD_vs_ctrl	modelvar_TTD_vs_ctrl	apeglm	207.566	-0.239666	0.201807	0.0526124	0.316394	0.499771	C15orf39	16526	chr15	75195643	75212169	protein_coding	ENSG00000167173.19	13277	4	TTD < ctrl
SLC35E1	htseq_all	htseq_all - TTD_vs_ctrl	modelvar_TTD_vs_ctrl	apeglm	740.41	-0.239594	0.162584	0.0387256	0.268616	0.570869	SLC35E1	22584	chr19	16549831	16572415	protein_coding	ENSG00000127526.15	22578	6	TTD < ctrl
ZXDC	htseq_all	htseq_all - TTD_vs_ctrl	modelvar_TTD_vs_ctrl	apeglm	311.784	-0.239114	0.171333	0.0427869	0.283434	0.547547	ZXDC	38290	chr3	126437601	126475891	protein_coding	ENSG00000070476.15	38290	10	TTD < ctrl
LMO7	htseq_all	htseq_all - TTD_vs_ctrl	modelvar_TTD_vs_ctrl	apeglm	3020.13	-0.238419	0.200908	0.0539514	0.320867	0.493675	LMO7	239436	chr13	75620434	75859870	protein_coding	ENSG00000136153.20	239436	32	TTD < ctrl
TRIO	htseq_all	htseq_all - TTD_vs_ctrl	modelvar_TTD_vs_ctrl	apeglm	1654.16	-0.238164	0.123447	0.0189986	0.179838	0.745118	TRIO	388786	chr5	14143342	14532128	protein_coding	ENSG00000038382.20	366862	57	TTD < ctrl
RAC1	htseq_all	htseq_all - TTD_vs_ctrl	modelvar_TTD_vs_ctrl	apeglm	3344.51	-0.238104	0.144041	0.0287786	0.227018	0.643939	RAC1	29440	chr7	6374527	6403967	protein_coding	ENSG00000136238.18	29440	7	TTD < ctrl
H2BC5	htseq_all	htseq_all - TTD_vs_ctrl	modelvar_TTD_vs_ctrl	apeglm	408.256	-0.238044	0.149844	0.03278	0.24328	0.613894	H2BC5	13203	chr6	26158146	26171349	protein_coding	ENSG00000158373.8	13203	2	TTD < ctrl
B3GNT5	htseq_all	htseq_all - TTD_vs_ctrl	modelvar_TTD_vs_ctrl	apeglm	1242.66	-0.237799	0.193367	0.0511838	0.312158	0.505626	B3GNT5	45251	chr3	183253253	183298504	protein_coding	ENSG00000176597.12	42958	3	TTD < ctrl
PLXNA1	htseq_all	htseq_all - TTD_vs_ctrl	modelvar_TTD_vs_ctrl	apeglm	2296.69	-0.237544	0.14138	0.0281497	0.224941	0.647931	PLXNA1	54696	chr3	126982693	127037389	protein_coding	ENSG00000114554.12	54274	32	TTD < ctrl
MFSD14B	htseq_all	htseq_all - TTD_vs_ctrl	modelvar_TTD_vs_ctrl	apeglm	935.191	-0.23713	0.145481	0.0305212	0.234099	0.6306	MFSD14B	86473	chr9	94374569	94461042	protein_coding	ENSG00000148110.16	86473	12	TTD < ctrl
GAA	htseq_all	htseq_all - TTD_vs_ctrl	modelvar_TTD_vs_ctrl	apeglm	409.971	-0.237046	0.22468	0.0576383	0.332553	0.478139	GAA	18325	chr17	80101556	80119881	protein_coding	ENSG00000171298.13	18300	21	TTD < ctrl
OXSR1	htseq_all	htseq_all - TTD_vs_ctrl	modelvar_TTD_vs_ctrl	apeglm	891.629	-0.236985	0.1557	0.0364387	0.260055	0.584934	OXSR1	90395	chr3	38165089	38255484	protein_coding	ENSG00000172939.9	89947	18	TTD < ctrl
RASSF3	htseq_all	htseq_all - TTD_vs_ctrl	modelvar_TTD_vs_ctrl	apeglm	203.633	-0.236784	0.213976	0.0571031	0.330775	0.480467	RASSF3	190563	chr12	64507001	64697564	protein_coding	ENSG00000153179.13	187911	6	TTD < ctrl
SLC11A2	htseq_all	htseq_all - TTD_vs_ctrl	modelvar_TTD_vs_ctrl	apeglm	1468.86	-0.236698	0.188839	0.0513258	0.312532	0.505106	SLC11A2	49165	chr12	50979401	51028566	protein_coding	ENSG00000110911.17	48458	18	TTD < ctrl
CLASP1	htseq_all	htseq_all - TTD_vs_ctrl	modelvar_TTD_vs_ctrl	apeglm	1404.4	-0.236224	0.140397	0.0283546	0.225695	0.646479	CLASP1	311700	chr2	121337776	121649476	protein_coding	ENSG00000074054.20	311700	40	TTD < ctrl
CCDC15	htseq_all	htseq_all - TTD_vs_ctrl	modelvar_TTD_vs_ctrl	apeglm	94.6396	-0.236189	0.229632	0.0592393	0.33741	0.471843	CCDC15	87368	chr11	124954121	125041489	protein_coding	ENSG00000149548.15	87366	16	TTD < ctrl
RNF44	htseq_all	htseq_all - TTD_vs_ctrl	modelvar_TTD_vs_ctrl	apeglm	560.549	-0.235817	0.152755	0.0357517	0.25736	0.589459	RNF44	11313	chr5	176526712	176538025	protein_coding	ENSG00000146083.12	10690	11	TTD < ctrl
SMIM14	htseq_all	htseq_all - TTD_vs_ctrl	modelvar_TTD_vs_ctrl	apeglm	1104.92	-0.23576	0.153356	0.0376355	0.264184	0.578094	SMIM14	92566	chr4	39546336	39638902	protein_coding	ENSG00000163683.12	92529	5	TTD < ctrl
SLC25A25	htseq_all	htseq_all - TTD_vs_ctrl	modelvar_TTD_vs_ctrl	apeglm	313.508	-0.235749	0.226608	0.058725	0.335883	0.473811	SLC25A25	41044	chr9	128068201	128109245	protein_coding	ENSG00000148339.13	41043	12	TTD < ctrl
RP4-529N6.2	htseq_all	htseq_all - TTD_vs_ctrl	modelvar_TTD_vs_ctrl	apeglm	128.071	-0.235486	0.292362	0.0517814	0.313759	0.503404	RP4-529N6.2	3133	chr6	4599287	4602420	lncRNA	ENSG00000260673.1	3133	2	TTD < ctrl
KDM6B	htseq_all	htseq_all - TTD_vs_ctrl	modelvar_TTD_vs_ctrl	apeglm	921.745	-0.235462	0.163386	0.0417424	0.27984	0.55309	KDM6B	20579	chr17	7834217	7854796	protein_coding	ENSG00000132510.11	20579	24	TTD < ctrl
MTHFR	htseq_all	htseq_all - TTD_vs_ctrl	modelvar_TTD_vs_ctrl	apeglm	767.944	-0.235297	0.135988	0.0262136	0.216806	0.663929	MTHFR	20732	chr1	11785723	11806455	protein_coding	ENSG00000177000.13	20241	13	TTD < ctrl
STK10	htseq_all	htseq_all - TTD_vs_ctrl	modelvar_TTD_vs_ctrl	apeglm	920.784	-0.235263	0.182136	0.049888	0.307818	0.511706	STK10	146145	chr5	172042079	172188224	protein_coding	ENSG00000072786.13	146145	19	TTD < ctrl
C16orf91	htseq_all	htseq_all - TTD_vs_ctrl	modelvar_TTD_vs_ctrl	apeglm	75.7666	-0.235075	0.243908	0.0599184	0.339494	0.469167	C16orf91	1004	chr16	1419752	1420756	protein_coding	ENSG00000174109.5	1004	2	TTD < ctrl
WI2-85898F10.1	htseq_all	htseq_all - TTD_vs_ctrl	modelvar_TTD_vs_ctrl	apeglm	34.9132	-0.234703	0.417698	0.0177662	0.171772	0.765047	WI2-85898F10.1	15439	chr22	45875999	45891438	lncRNA	ENSG00000235091.2	15310	4	TTD < ctrl
TINAGL1	htseq_all	htseq_all - TTD_vs_ctrl	modelvar_TTD_vs_ctrl	apeglm	94.7673	-0.234588	0.277737	0.0555464	0.326181	0.486542	TINAGL1	11201	chr1	31576485	31587686	protein_coding	ENSG00000142910.16	11197	12	TTD < ctrl
MAB21L3	htseq_all	htseq_all - TTD_vs_ctrl	modelvar_TTD_vs_ctrl	apeglm	225.424	-0.234296	0.168886	0.0451718	0.292315	0.534149	MAB21L3	26750	chr1	116111399	116138149	protein_coding	ENSG00000173212.5	26750	8	TTD < ctrl
MAP2K3	htseq_all	htseq_all - TTD_vs_ctrl	modelvar_TTD_vs_ctrl	apeglm	781.278	-0.234011	0.13312	0.0252139	0.211449	0.674795	MAP2K3	30560	chr17	21284672	21315232	protein_coding	ENSG00000034152.19	30541	14	TTD < ctrl
FEZ1	htseq_all	htseq_all - TTD_vs_ctrl	modelvar_TTD_vs_ctrl	apeglm	271.656	-0.233871	0.172222	0.0469772	0.29788	0.525959	FEZ1	149687	chr11	125442881	125592568	protein_coding	ENSG00000149557.14	149629	12	TTD < ctrl
HS3ST3B1	htseq_all	htseq_all - TTD_vs_ctrl	modelvar_TTD_vs_ctrl	apeglm	161.693	-0.233575	0.257197	0.0596063	0.338454	0.4705	HS3ST3B1	48323	chr17	14301081	14349404	protein_coding	ENSG00000125430.9	48323	3	TTD < ctrl
IRX3	htseq_all	htseq_all - TTD_vs_ctrl	modelvar_TTD_vs_ctrl	apeglm	589.225	-0.233104	0.195362	0.0558183	0.327045	0.485392	IRX3	3483	chr16	54283304	54286787	protein_coding	ENSG00000177508.12	3483	4	TTD < ctrl
MAP3K8	htseq_all	htseq_all - TTD_vs_ctrl	modelvar_TTD_vs_ctrl	apeglm	238.859	-0.233009	0.2259	0.0605465	0.341706	0.466347	MAP3K8	27812	chr10	30434021	30461833	protein_coding	ENSG00000107968.10	27812	9	TTD < ctrl
SMIM19	htseq_all	htseq_all - TTD_vs_ctrl	modelvar_TTD_vs_ctrl	apeglm	148.182	-0.232845	0.198428	0.0561017	0.327599	0.484658	SMIM19	14040	chr8	42541155	42555195	protein_coding	ENSG00000176209.12	14038	4	TTD < ctrl
PIM3	htseq_all	htseq_all - TTD_vs_ctrl	modelvar_TTD_vs_ctrl	apeglm	299.924	-0.232641	0.272507	0.0571017	0.330775	0.480467	PIM3	3304	chr22	49960768	49964072	protein_coding	ENSG00000198355.5	3300	6	TTD < ctrl
MYD88	htseq_all	htseq_all - TTD_vs_ctrl	modelvar_TTD_vs_ctrl	apeglm	738.574	-0.23248	0.18539	0.0532155	0.318046	0.49751	MYD88	4544	chr3	38138478	38143022	protein_coding	ENSG00000172936.16	4544	5	TTD < ctrl
DOCK9	htseq_all	htseq_all - TTD_vs_ctrl	modelvar_TTD_vs_ctrl	apeglm	3675.14	-0.232403	0.150976	0.0370159	0.261928	0.581818	DOCK9	293196	chr13	98793429	99086625	protein_coding	ENSG00000088387.20	292916	57	TTD < ctrl
TUFT1	htseq_all	htseq_all - TTD_vs_ctrl	modelvar_TTD_vs_ctrl	apeglm	2478.35	-0.231882	0.148286	0.0356427	0.25681	0.590389	TUFT1	43278	chr1	151540305	151583583	protein_coding	ENSG00000143367.16	43278	13	TTD < ctrl
TET3	htseq_all	htseq_all - TTD_vs_ctrl	modelvar_TTD_vs_ctrl	apeglm	1658.13	-0.231703	0.121918	0.0205736	0.188319	0.725106	TET3	123266	chr2	73984910	74108176	protein_coding	ENSG00000187605.16	123266	12	TTD < ctrl
BAIAP2L1	htseq_all	htseq_all - TTD_vs_ctrl	modelvar_TTD_vs_ctrl	apeglm	724.321	-0.231251	0.145939	0.0348484	0.253552	0.595933	BAIAP2L1	109440	chr7	98291650	98401090	protein_coding	ENSG00000006453.14	109440	14	TTD < ctrl
MYO5A	htseq_all	htseq_all - TTD_vs_ctrl	modelvar_TTD_vs_ctrl	apeglm	2124.01	-0.23083	0.13828	0.0303357	0.233356	0.631981	MYO5A	221767	chr15	52307283	52529050	protein_coding	ENSG00000197535.15	221767	42	TTD < ctrl
IPP	htseq_all	htseq_all - TTD_vs_ctrl	modelvar_TTD_vs_ctrl	apeglm	280.388	-0.230645	0.196866	0.0582555	0.334387	0.47575	IPP	56329	chr1	45694324	45750653	protein_coding	ENSG00000197429.11	56326	10	TTD < ctrl
GNE	htseq_all	htseq_all - TTD_vs_ctrl	modelvar_TTD_vs_ctrl	apeglm	209.472	-0.230491	0.19223	0.0570591	0.330763	0.480483	GNE	62601	chr9	36214441	36277042	protein_coding	ENSG00000159921.20	62537	12	TTD < ctrl
DIRC3	htseq_all	htseq_all - TTD_vs_ctrl	modelvar_TTD_vs_ctrl	apeglm	194.411	-0.230151	0.246705	0.0624227	0.347794	0.458678	DIRC3	472574	chr2	217284019	217756593	lncRNA	ENSG00000231672.8	437426	12	TTD < ctrl
EVPL	htseq_all	htseq_all - TTD_vs_ctrl	modelvar_TTD_vs_ctrl	apeglm	6316.87	-0.230085	0.185315	0.0545542	0.322752	0.491131	EVPL	22804	chr17	76004502	76027306	protein_coding	ENSG00000167880.8	20461	22	TTD < ctrl
NBEAL2	htseq_all	htseq_all - TTD_vs_ctrl	modelvar_TTD_vs_ctrl	apeglm	3244.59	-0.229899	0.190331	0.0547362	0.323416	0.490239	NBEAL2	30038	chr3	46979666	47009704	protein_coding	ENSG00000160796.18	30035	54	TTD < ctrl
MEGF9	htseq_all	htseq_all - TTD_vs_ctrl	modelvar_TTD_vs_ctrl	apeglm	960.286	-0.229721	0.154319	0.0408932	0.276791	0.557848	MEGF9	113659	chr9	120600811	120714470	protein_coding	ENSG00000106780.9	113659	6	TTD < ctrl
CLEC16A	htseq_all	htseq_all - TTD_vs_ctrl	modelvar_TTD_vs_ctrl	apeglm	861.326	-0.22959	0.151572	0.0393204	0.270941	0.567125	CLEC16A	237622	chr16	10944564	11182186	protein_coding	ENSG00000038532.16	237622	24	TTD < ctrl
GTF2IRD1	htseq_all	htseq_all - TTD_vs_ctrl	modelvar_TTD_vs_ctrl	apeglm	520.488	-0.229454	0.176659	0.0535956	0.319231	0.495895	GTF2IRD1	148815	chr7	74453790	74602605	protein_coding	ENSG00000006704.11	148800	27	TTD < ctrl
GBE1	htseq_all	htseq_all - TTD_vs_ctrl	modelvar_TTD_vs_ctrl	apeglm	483.454	-0.229317	0.174822	0.0517467	0.313759	0.503404	GBE1	271942	chr3	81489703	81761645	protein_coding	ENSG00000114480.13	271942	16	TTD < ctrl
FTH1	htseq_all	htseq_all - TTD_vs_ctrl	modelvar_TTD_vs_ctrl	apeglm	16384.4	-0.229213	0.16019	0.0440086	0.288189	0.540323	FTH1	7916	chr11	61959718	61967634	protein_coding	ENSG00000167996.16	7913	5	TTD < ctrl
POF1B	htseq_all	htseq_all - TTD_vs_ctrl	modelvar_TTD_vs_ctrl	apeglm	15657.7	-0.229143	0.18238	0.0550909	0.324833	0.48834	POF1B	102321	chrX	85277396	85379717	protein_coding	ENSG00000124429.18	102269	17	TTD < ctrl
CAMK2D	htseq_all	htseq_all - TTD_vs_ctrl	modelvar_TTD_vs_ctrl	apeglm	1018.83	-0.228898	0.151936	0.0399962	0.273705	0.562717	CAMK2D	343873	chr4	113418054	113761927	protein_coding	ENSG00000145349.18	343130	21	TTD < ctrl
DIP2B	htseq_all	htseq_all - TTD_vs_ctrl	modelvar_TTD_vs_ctrl	apeglm	1441.25	-0.22873	0.145674	0.0362811	0.259282	0.586228	DIP2B	243672	chr12	50504985	50748657	protein_coding	ENSG00000066084.13	243672	38	TTD < ctrl
GABARAPL2	htseq_all	htseq_all - TTD_vs_ctrl	modelvar_TTD_vs_ctrl	apeglm	2084.46	-0.228655	0.1983	0.0626506	0.34839	0.457934	GABARAPL2	11506	chr16	75566375	75577881	protein_coding	ENSG00000034713.8	11502	4	TTD < ctrl
MINDY1	htseq_all	htseq_all - TTD_vs_ctrl	modelvar_TTD_vs_ctrl	apeglm	702.145	-0.228531	0.149276	0.038845	0.268972	0.570294	MINDY1	12289	chr1	150996086	151008375	protein_coding	ENSG00000143409.16	11530	11	TTD < ctrl
CMTR1	htseq_all	htseq_all - TTD_vs_ctrl	modelvar_TTD_vs_ctrl	apeglm	433.701	-0.227665	0.151878	0.0409523	0.277011	0.557503	CMTR1	49608	chr6	37433219	37482827	protein_coding	ENSG00000137200.13	48287	24	TTD < ctrl
SPRR2D	htseq_all	htseq_all - TTD_vs_ctrl	modelvar_TTD_vs_ctrl	apeglm	15884.8	-0.227602	0.26818	0.066551	0.359593	0.444189	SPRR2D	2199	chr1	153039732	153041931	protein_coding	ENSG00000163216.7	2187	3	TTD < ctrl
MIEF2	htseq_all	htseq_all - TTD_vs_ctrl	modelvar_TTD_vs_ctrl	apeglm	97.0653	-0.227435	0.232086	0.0648471	0.354707	0.45013	MIEF2	5955	chr17	18260597	18266552	protein_coding	ENSG00000177427.13	5890	4	TTD < ctrl
RP11-158H18.2	htseq_all	htseq_all - TTD_vs_ctrl	modelvar_TTD_vs_ctrl	apeglm	40.4891	-0.227112	0.298797	0.0525172	0.316263	0.499951	RP11-158H18.2	5745	chr9	83063398	83069143	lncRNA	ENSG00000286451.1	5745	2	TTD < ctrl
DYNC1H1	htseq_all	htseq_all - TTD_vs_ctrl	modelvar_TTD_vs_ctrl	apeglm	11014.9	-0.227092	0.120604	0.0240308	0.205982	0.686171	DYNC1H1	91870	chr14	101964573	102056443	protein_coding	ENSG00000197102.14	91870	79	TTD < ctrl
LIMS1	htseq_all	htseq_all - TTD_vs_ctrl	modelvar_TTD_vs_ctrl	apeglm	1138.29	-0.226887	0.136241	0.0316	0.238451	0.622601	LIMS1	152891	chr2	108534355	108687246	protein_coding	ENSG00000169756.16	152883	10	TTD < ctrl
USP31	htseq_all	htseq_all - TTD_vs_ctrl	modelvar_TTD_vs_ctrl	apeglm	445.071	-0.226861	0.150832	0.0411325	0.277471	0.556782	USP31	88046	chr16	23061406	23149452	protein_coding	ENSG00000103404.15	88046	16	TTD < ctrl
KALRN	htseq_all	htseq_all - TTD_vs_ctrl	modelvar_TTD_vs_ctrl	apeglm	88.7269	-0.226821	0.302772	0.0527353	0.316801	0.499214	KALRN	692956	chr3	124033369	124726325	protein_coding	ENSG00000160145.16	692956	60	TTD < ctrl
KIAA1109	htseq_all	htseq_all - TTD_vs_ctrl	modelvar_TTD_vs_ctrl	apeglm	2664.61	-0.226808	0.129536	0.0270564	0.220695	0.656207	KIAA1109	210427	chr4	122152331	122362758	protein_coding	ENSG00000138688.16	210421	88	TTD < ctrl
SPINT1	htseq_all	htseq_all - TTD_vs_ctrl	modelvar_TTD_vs_ctrl	apeglm	2565.74	-0.226752	0.155923	0.0441534	0.288778	0.539435	SPINT1	14189	chr15	40844018	40858207	protein_coding	ENSG00000166145.15	14189	11	TTD < ctrl
HECTD1	htseq_all	htseq_all - TTD_vs_ctrl	modelvar_TTD_vs_ctrl	apeglm	5748.16	-0.226544	0.162462	0.0478121	0.301001	0.521432	HECTD1	107692	chr14	31100112	31207804	protein_coding	ENSG00000092148.13	107686	45	TTD < ctrl
XCR1	htseq_all	htseq_all - TTD_vs_ctrl	modelvar_TTD_vs_ctrl	apeglm	481.036	-0.226155	0.233364	0.0652195	0.355391	0.449293	XCR1	68835	chr3	46016990	46085825	protein_coding	ENSG00000173578.9	68835	6	TTD < ctrl
UBE2E1	htseq_all	htseq_all - TTD_vs_ctrl	modelvar_TTD_vs_ctrl	apeglm	1142.31	-0.225788	0.140108	0.0349218	0.253769	0.595562	UBE2E1	85685	chr3	23805955	23891640	protein_coding	ENSG00000170142.12	85685	6	TTD < ctrl
PTPN14	htseq_all	htseq_all - TTD_vs_ctrl	modelvar_TTD_vs_ctrl	apeglm	2861.18	-0.225657	0.138033	0.0334989	0.246302	0.608532	PTPN14	203749	chr1	214348700	214552449	protein_coding	ENSG00000152104.12	202902	19	TTD < ctrl
SLC22A15	htseq_all	htseq_all - TTD_vs_ctrl	modelvar_TTD_vs_ctrl	apeglm	190.201	-0.225649	0.218531	0.0655004	0.356054	0.448484	SLC22A15	93541	chr1	115976513	116070054	protein_coding	ENSG00000163393.13	93541	12	TTD < ctrl
TMEM54	htseq_all	htseq_all - TTD_vs_ctrl	modelvar_TTD_vs_ctrl	apeglm	856.963	-0.225335	0.256563	0.0683986	0.366028	0.436486	TMEM54	6844	chr1	32894594	32901438	protein_coding	ENSG00000121900.19	6794	6	TTD < ctrl
ACOX3	htseq_all	htseq_all - TTD_vs_ctrl	modelvar_TTD_vs_ctrl	apeglm	251.624	-0.225219	0.216927	0.065452	0.356054	0.448484	ACOX3	74441	chr4	8366282	8440723	protein_coding	ENSG00000087008.16	74441	18	TTD < ctrl
PSME4	htseq_all	htseq_all - TTD_vs_ctrl	modelvar_TTD_vs_ctrl	apeglm	1227.51	-0.225098	0.156513	0.0457914	0.293944	0.531736	PSME4	106924	chr2	53864069	53970993	protein_coding	ENSG00000068878.15	106924	47	TTD < ctrl
PKP2	htseq_all	htseq_all - TTD_vs_ctrl	modelvar_TTD_vs_ctrl	apeglm	260.352	-0.224714	0.183544	0.0589298	0.33679	0.472641	PKP2	106022	chr12	32790755	32896777	protein_coding	ENSG00000057294.16	106022	14	TTD < ctrl
FCHSD1	htseq_all	htseq_all - TTD_vs_ctrl	modelvar_TTD_vs_ctrl	apeglm	1220.51	-0.224693	0.197668	0.0632716	0.350455	0.455368	FCHSD1	12116	chr5	141639302	141651418	protein_coding	ENSG00000197948.11	12116	20	TTD < ctrl
CTD-3099C6.13	htseq_all	htseq_all - TTD_vs_ctrl	modelvar_TTD_vs_ctrl	apeglm	146.375	-0.224639	0.249606	0.0648759	0.354742	0.450088	CTD-3099C6.13	40086	chr19	52650447	52690533	protein_coding	ENSG00000269825.2	40086	4	TTD < ctrl
KSR1	htseq_all	htseq_all - TTD_vs_ctrl	modelvar_TTD_vs_ctrl	apeglm	259.027	-0.224638	0.18918	0.060842	0.342518	0.465317	KSR1	169968	chr17	27456470	27626438	protein_coding	ENSG00000141068.14	169965	22	TTD < ctrl
ACKR3	htseq_all	htseq_all - TTD_vs_ctrl	modelvar_TTD_vs_ctrl	apeglm	202.723	-0.224478	0.297599	0.0527882	0.316868	0.499122	ACKR3	14567	chr2	236567787	236582354	protein_coding	ENSG00000144476.6	13310	2	TTD < ctrl
SRRM3	htseq_all	htseq_all - TTD_vs_ctrl	modelvar_TTD_vs_ctrl	apeglm	55.7792	-0.224394	0.290822	0.0555269	0.326181	0.486542	SRRM3	85392	chr7	76201896	76287288	protein_coding	ENSG00000177679.16	85391	15	TTD < ctrl
NFIA	htseq_all	htseq_all - TTD_vs_ctrl	modelvar_TTD_vs_ctrl	apeglm	977.167	-0.224301	0.142615	0.0373954	0.263669	0.578941	NFIA	597529	chr1	60865259	61462788	protein_coding	ENSG00000162599.17	592679	14	TTD < ctrl
AGAP4	htseq_all	htseq_all - TTD_vs_ctrl	modelvar_TTD_vs_ctrl	apeglm	36.2249	-0.224261	0.306714	0.0502021	0.308672	0.510503	AGAP4	28262	chr10	45825613	45853875	protein_coding	ENSG00000188234.14	26535	10	TTD < ctrl
PPP4R1L	htseq_all	htseq_all - TTD_vs_ctrl	modelvar_TTD_vs_ctrl	apeglm	68.0629	-0.223881	0.248801	0.0655843	0.356274	0.448216	PPP4R1L	80511	chr20	58228940	58309451	transcribed_unprocessed_pseudogene	ENSG00000124224.17	80504	18	TTD < ctrl
LINC01094	htseq_all	htseq_all - TTD_vs_ctrl	modelvar_TTD_vs_ctrl	apeglm	397.926	-0.223641	0.195409	0.0633435	0.350607	0.455179	LINC01094	44405	chr4	78638780	78683185	lncRNA	ENSG00000251442.6	43914	5	TTD < ctrl
CHIC2	htseq_all	htseq_all - TTD_vs_ctrl	modelvar_TTD_vs_ctrl	apeglm	412.281	-0.222926	0.202511	0.0632415	0.350455	0.455368	CHIC2	54816	chr4	54009789	54064605	protein_coding	ENSG00000109220.11	54816	6	TTD < ctrl
MAFG	htseq_all	htseq_all - TTD_vs_ctrl	modelvar_TTD_vs_ctrl	apeglm	271.417	-0.222746	0.157982	0.0485697	0.303474	0.517878	MAFG	9465	chr17	81918270	81927735	protein_coding	ENSG00000197063.11	9465	4	TTD < ctrl
CPEB3	htseq_all	htseq_all - TTD_vs_ctrl	modelvar_TTD_vs_ctrl	apeglm	145.941	-0.222698	0.20194	0.0658083	0.356933	0.447413	CPEB3	244386	chr10	92046692	92291078	protein_coding	ENSG00000107864.15	244386	10	TTD < ctrl
ACVR1B	htseq_all	htseq_all - TTD_vs_ctrl	modelvar_TTD_vs_ctrl	apeglm	883.665	-0.222567	0.144907	0.041175	0.277471	0.556782	ACVR1B	45379	chr12	51951699	51997078	protein_coding	ENSG00000135503.13	45379	10	TTD < ctrl
TRERF1	htseq_all	htseq_all - TTD_vs_ctrl	modelvar_TTD_vs_ctrl	apeglm	590.887	-0.222105	0.170518	0.0581916	0.334339	0.475812	TRERF1	227120	chr6	42224931	42452051	protein_coding	ENSG00000124496.12	227120	18	TTD < ctrl
PHACTR4	htseq_all	htseq_all - TTD_vs_ctrl	modelvar_TTD_vs_ctrl	apeglm	1426.21	-0.222023	0.146415	0.0419364	0.280784	0.551628	PHACTR4	130782	chr1	28369582	28500364	protein_coding	ENSG00000204138.13	130624	17	TTD < ctrl
ARHGEF5	htseq_all	htseq_all - TTD_vs_ctrl	modelvar_TTD_vs_ctrl	apeglm	811.054	-0.221989	0.15002	0.0442248	0.288816	0.539378	ARHGEF5	25344	chr7	144355288	144380632	protein_coding	ENSG00000050327.15	25230	15	TTD < ctrl
NPAS2	htseq_all	htseq_all - TTD_vs_ctrl	modelvar_TTD_vs_ctrl	apeglm	719.734	-0.221869	0.16731	0.054262	0.322232	0.491831	NPAS2	176690	chr2	100820139	100996829	protein_coding	ENSG00000170485.17	176690	21	TTD < ctrl
JARID2	htseq_all	htseq_all - TTD_vs_ctrl	modelvar_TTD_vs_ctrl	apeglm	1017.55	-0.221772	0.169033	0.0553179	0.32587	0.486956	JARID2	275973	chr6	15246069	15522042	protein_coding	ENSG00000008083.14	275973	18	TTD < ctrl
GRB7	htseq_all	htseq_all - TTD_vs_ctrl	modelvar_TTD_vs_ctrl	apeglm	209.857	-0.221328	0.19745	0.0665593	0.359593	0.444189	GRB7	9364	chr17	39737927	39747291	protein_coding	ENSG00000141738.14	9347	15	TTD < ctrl
LINC00504	htseq_all	htseq_all - TTD_vs_ctrl	modelvar_TTD_vs_ctrl	apeglm	113.848	-0.221266	0.23644	0.0689534	0.367933	0.434232	LINC00504	417704	chr4	14470465	14888169	lncRNA	ENSG00000248360.7	417704	7	TTD < ctrl
NLRP1	htseq_all	htseq_all - TTD_vs_ctrl	modelvar_TTD_vs_ctrl	apeglm	691.138	-0.22092	0.15498	0.0482266	0.302047	0.519925	NLRP1	119997	chr17	5499427	5619424	protein_coding	ENSG00000091592.16	85082	18	TTD < ctrl
FZD7	htseq_all	htseq_all - TTD_vs_ctrl	modelvar_TTD_vs_ctrl	apeglm	130.326	-0.220893	0.268784	0.062866	0.349064	0.457094	FZD7	4586	chr2	202033855	202038441	protein_coding	ENSG00000155760.3	4586	1	TTD < ctrl
PLEKHG4	htseq_all	htseq_all - TTD_vs_ctrl	modelvar_TTD_vs_ctrl	apeglm	119.896	-0.220866	0.277692	0.0601619	0.340386	0.468028	PLEKHG4	11989	chr16	67277510	67289499	protein_coding	ENSG00000196155.13	11969	22	TTD < ctrl
PPP2CA	htseq_all	htseq_all - TTD_vs_ctrl	modelvar_TTD_vs_ctrl	apeglm	1771.77	-0.220784	0.17213	0.0575142	0.332489	0.478223	PPP2CA	31741	chr5	134194332	134226073	protein_coding	ENSG00000113575.10	31741	7	TTD < ctrl
KCTD20	htseq_all	htseq_all - TTD_vs_ctrl	modelvar_TTD_vs_ctrl	apeglm	1170.61	-0.220703	0.15815	0.0508014	0.311171	0.507001	KCTD20	48376	chr6	36442767	36491143	protein_coding	ENSG00000112078.14	48376	8	TTD < ctrl
CCNL1	htseq_all	htseq_all - TTD_vs_ctrl	modelvar_TTD_vs_ctrl	apeglm	579.177	-0.220698	0.166315	0.056056	0.327599	0.484658	CCNL1	14252	chr3	157146508	157160760	protein_coding	ENSG00000163660.12	14252	13	TTD < ctrl
LAP3	htseq_all	htseq_all - TTD_vs_ctrl	modelvar_TTD_vs_ctrl	apeglm	996.528	-0.220598	0.147668	0.0438812	0.287712	0.541042	LAP3	30774	chr4	17577198	17607972	protein_coding	ENSG00000002549.13	30772	13	TTD < ctrl
GCNT3	htseq_all	htseq_all - TTD_vs_ctrl	modelvar_TTD_vs_ctrl	apeglm	34.5566	-0.220421	0.33438	0.0386837	0.26856	0.570958	GCNT3	45364	chr15	59594875	59640239	protein_coding	ENSG00000140297.13	23708	6	TTD < ctrl
USP25	htseq_all	htseq_all - TTD_vs_ctrl	modelvar_TTD_vs_ctrl	apeglm	945.195	-0.220403	0.152797	0.0474621	0.299394	0.523757	USP25	150082	chr21	15729982	15880064	protein_coding	ENSG00000155313.16	150082	26	TTD < ctrl
CREBBP	htseq_all	htseq_all - TTD_vs_ctrl	modelvar_TTD_vs_ctrl	apeglm	2249.03	-0.220327	0.125558	0.028083	0.224892	0.648026	CREBBP	155659	chr16	3725054	3880713	protein_coding	ENSG00000005339.15	155659	31	TTD < ctrl
LRRK2	htseq_all	htseq_all - TTD_vs_ctrl	modelvar_TTD_vs_ctrl	apeglm	324.667	-0.220288	0.221524	0.0701258	0.370466	0.431252	LRRK2	172541	chr12	40196744	40369285	protein_coding	ENSG00000188906.17	144288	51	TTD < ctrl
WSB2	htseq_all	htseq_all - TTD_vs_ctrl	modelvar_TTD_vs_ctrl	apeglm	660.895	-0.220162	0.154649	0.048831	0.304663	0.516181	WSB2	29743	chr12	118032687	118062430	protein_coding	ENSG00000176871.9	28517	9	TTD < ctrl
NIPAL2	htseq_all	htseq_all - TTD_vs_ctrl	modelvar_TTD_vs_ctrl	apeglm	1253.12	-0.220106	0.145374	0.0429086	0.283513	0.547426	NIPAL2	104567	chr8	98189826	98294393	protein_coding	ENSG00000104361.10	104560	12	TTD < ctrl
MORC3	htseq_all	htseq_all - TTD_vs_ctrl	modelvar_TTD_vs_ctrl	apeglm	850.706	-0.220039	0.163151	0.0538085	0.320379	0.494336	MORC3	65959	chr21	36320189	36386148	protein_coding	ENSG00000159256.13	56435	17	TTD < ctrl
OCRL	htseq_all	htseq_all - TTD_vs_ctrl	modelvar_TTD_vs_ctrl	apeglm	637.663	-0.21991	0.145785	0.04324	0.284926	0.545268	OCRL	52712	chrX	129539849	129592561	protein_coding	ENSG00000122126.17	52297	25	TTD < ctrl
ANXA11	htseq_all	htseq_all - TTD_vs_ctrl	modelvar_TTD_vs_ctrl	apeglm	1055.4	-0.219881	0.147084	0.0440301	0.28821	0.540291	ANXA11	54683	chr10	80150889	80205572	protein_coding	ENSG00000122359.18	54683	17	TTD < ctrl
JMY	htseq_all	htseq_all - TTD_vs_ctrl	modelvar_TTD_vs_ctrl	apeglm	1628.9	-0.219743	0.208069	0.0687577	0.367242	0.435047	JMY	91080	chr5	79236131	79327211	protein_coding	ENSG00000152409.9	91080	11	TTD < ctrl
FMN1	htseq_all	htseq_all - TTD_vs_ctrl	modelvar_TTD_vs_ctrl	apeglm	381.867	-0.219497	0.174819	0.0606034	0.341783	0.466249	FMN1	429170	chr15	32765544	33194714	protein_coding	ENSG00000248905.10	429170	21	TTD < ctrl
TNFRSF25	htseq_all	htseq_all - TTD_vs_ctrl	modelvar_TTD_vs_ctrl	apeglm	89.4073	-0.219349	0.291771	0.0554918	0.326102	0.486646	TNFRSF25	5389	chr1	6460786	6466175	protein_coding	ENSG00000215788.11	5387	10	TTD < ctrl
SNX30	htseq_all	htseq_all - TTD_vs_ctrl	modelvar_TTD_vs_ctrl	apeglm	403.111	-0.219215	0.157221	0.0513133	0.312532	0.505106	SNX30	130911	chr9	112750760	112881671	protein_coding	ENSG00000148158.17	124227	9	TTD < ctrl
CXCL16	htseq_all	htseq_all - TTD_vs_ctrl	modelvar_TTD_vs_ctrl	apeglm	266.604	-0.219022	0.185386	0.0645467	0.354473	0.450417	CXCL16	6395	chr17	4733533	4739928	protein_coding	ENSG00000161921.17	6395	6	TTD < ctrl
KMT2C	htseq_all	htseq_all - TTD_vs_ctrl	modelvar_TTD_vs_ctrl	apeglm	3248.6	-0.218626	0.124631	0.0282198	0.225166	0.647496	KMT2C	301722	chr7	152134922	152436644	protein_coding	ENSG00000055609.21	301078	60	TTD < ctrl
CALCOCO1	htseq_all	htseq_all - TTD_vs_ctrl	modelvar_TTD_vs_ctrl	apeglm	3518.03	-0.218606	0.159652	0.0532509	0.318064	0.497485	CALCOCO1	19228	chr12	53708517	53727745	protein_coding	ENSG00000012822.16	19228	15	TTD < ctrl
MEAK7	htseq_all	htseq_all - TTD_vs_ctrl	modelvar_TTD_vs_ctrl	apeglm	769.454	-0.218381	0.152688	0.0490657	0.305246	0.515349	MEAK7	77678	chr16	84476355	84554033	protein_coding	ENSG00000140950.16	64670	9	TTD < ctrl
BIRC6	htseq_all	htseq_all - TTD_vs_ctrl	modelvar_TTD_vs_ctrl	apeglm	2546.34	-0.218325	0.120741	0.0264817	0.218117	0.661311	BIRC6	261871	chr2	32357028	32618899	protein_coding	ENSG00000115760.14	261871	74	TTD < ctrl
NKPD1	htseq_all	htseq_all - TTD_vs_ctrl	modelvar_TTD_vs_ctrl	apeglm	453.21	-0.218301	0.206896	0.0703123	0.370508	0.431203	NKPD1	11065	chr19	45149750	45160815	protein_coding	ENSG00000179846.10	11065	5	TTD < ctrl
UBR4	htseq_all	htseq_all - TTD_vs_ctrl	modelvar_TTD_vs_ctrl	apeglm	3778.23	-0.218003	0.121998	0.0276849	0.223629	0.650472	UBR4	135756	chr1	19074510	19210266	protein_coding	ENSG00000127481.15	135756	106	TTD < ctrl
KDM7A	htseq_all	htseq_all - TTD_vs_ctrl	modelvar_TTD_vs_ctrl	apeglm	557.055	-0.217792	0.156696	0.0524132	0.315998	0.500315	KDM7A	92237	chr7	140084746	140176983	protein_coding	ENSG00000006459.11	92237	20	TTD < ctrl
DOCK6	htseq_all	htseq_all - TTD_vs_ctrl	modelvar_TTD_vs_ctrl	apeglm	1052.7	-0.217477	0.193267	0.0683813	0.366028	0.436486	DOCK6	63229	chr19	11199295	11262524	protein_coding	ENSG00000130158.14	63229	48	TTD < ctrl
TUG1	htseq_all	htseq_all - TTD_vs_ctrl	modelvar_TTD_vs_ctrl	apeglm	1984.5	-0.217427	0.16894	0.0604963	0.341678	0.466382	TUG1	10150	chr22	30969245	30979395	protein_coding	ENSG00000253352.10	10125	4	TTD < ctrl
WIPI2	htseq_all	htseq_all - TTD_vs_ctrl	modelvar_TTD_vs_ctrl	apeglm	1425.43	-0.217282	0.142116	0.0427091	0.283434	0.547547	WIPI2	43644	chr7	5190196	5233840	protein_coding	ENSG00000157954.15	43607	13	TTD < ctrl
PTPRE	htseq_all	htseq_all - TTD_vs_ctrl	modelvar_TTD_vs_ctrl	apeglm	637.363	-0.217241	0.154632	0.051564	0.3132	0.504179	PTPRE	178752	chr10	127907103	128085855	protein_coding	ENSG00000132334.17	178752	21	TTD < ctrl
IL1B	htseq_all	htseq_all - TTD_vs_ctrl	modelvar_TTD_vs_ctrl	apeglm	31.6923	-0.21706	0.37424	0.0206151	0.188372	0.724984	IL1B	7065	chr2	112829751	112836816	protein_coding	ENSG00000125538.12	7028	7	TTD < ctrl
GSDME	htseq_all	htseq_all - TTD_vs_ctrl	modelvar_TTD_vs_ctrl	apeglm	367.795	-0.216916	0.167402	0.0590304	0.337122	0.472213	GSDME	59585	chr7	24698355	24757940	protein_coding	ENSG00000105928.16	59584	10	TTD < ctrl
NCK2	htseq_all	htseq_all - TTD_vs_ctrl	modelvar_TTD_vs_ctrl	apeglm	862.697	-0.216849	0.141444	0.042867	0.283434	0.547547	NCK2	149362	chr2	105744912	105894274	protein_coding	ENSG00000071051.14	149360	5	TTD < ctrl
CERNA2	htseq_all	htseq_all - TTD_vs_ctrl	modelvar_TTD_vs_ctrl	apeglm	48.1915	-0.216827	0.271177	0.0637353	0.351937	0.453536	CERNA2	4865	chr10	84167228	84172093	lncRNA	ENSG00000285972.1	4865	2	TTD < ctrl
DCAF10	htseq_all	htseq_all - TTD_vs_ctrl	modelvar_TTD_vs_ctrl	apeglm	741.283	-0.216644	0.155683	0.0525058	0.316263	0.499951	DCAF10	67112	chr9	37800554	37867666	protein_coding	ENSG00000122741.16	67112	7	TTD < ctrl
ITGAV	htseq_all	htseq_all - TTD_vs_ctrl	modelvar_TTD_vs_ctrl	apeglm	3977.89	-0.216516	0.172671	0.0614551	0.344742	0.462506	ITGAV	90845	chr2	186590056	186680901	protein_coding	ENSG00000138448.12	90845	30	TTD < ctrl
KLF8	htseq_all	htseq_all - TTD_vs_ctrl	modelvar_TTD_vs_ctrl	apeglm	453.103	-0.216263	0.165243	0.0583958	0.334548	0.475541	KLF8	59175	chrX	56232356	56291531	protein_coding	ENSG00000102349.18	59175	7	TTD < ctrl
RASGEF1B	htseq_all	htseq_all - TTD_vs_ctrl	modelvar_TTD_vs_ctrl	apeglm	151.998	-0.216226	0.248702	0.069815	0.370347	0.431391	RASGEF1B	617851	chr4	81426393	82044244	protein_coding	ENSG00000138670.18	617004	17	TTD < ctrl
SERPINB1	htseq_all	htseq_all - TTD_vs_ctrl	modelvar_TTD_vs_ctrl	apeglm	455.744	-0.216112	0.277164	0.0611887	0.343827	0.46366	SERPINB1	9627	chr6	2832332	2841959	protein_coding	ENSG00000021355.13	9531	7	TTD < ctrl
BMPR2	htseq_all	htseq_all - TTD_vs_ctrl	modelvar_TTD_vs_ctrl	apeglm	2669.84	-0.215789	0.136371	0.0398032	0.272857	0.564065	BMPR2	191424	chr2	202376327	202567751	protein_coding	ENSG00000204217.15	191422	13	TTD < ctrl
HERC2P2	htseq_all	htseq_all - TTD_vs_ctrl	modelvar_TTD_vs_ctrl	apeglm	194.294	-0.215711	0.197413	0.0709406	0.372385	0.429008	HERC2P2	95245	chr15	22495570	22590815	transcribed_unprocessed_pseudogene	ENSG00000276550.4	84243	32	TTD < ctrl
PLXDC2	htseq_all	htseq_all - TTD_vs_ctrl	modelvar_TTD_vs_ctrl	apeglm	1137.36	-0.215282	0.156552	0.0543095	0.322258	0.491797	PLXDC2	473617	chr10	19816239	20289856	protein_coding	ENSG00000120594.17	473424	14	TTD < ctrl
RB1CC1	htseq_all	htseq_all - TTD_vs_ctrl	modelvar_TTD_vs_ctrl	apeglm	1750.56	-0.215198	0.187538	0.0690774	0.36824	0.433869	RB1CC1	123385	chr8	52622458	52745843	protein_coding	ENSG00000023287.13	91977	24	TTD < ctrl
IL1F10	htseq_all	htseq_all - TTD_vs_ctrl	modelvar_TTD_vs_ctrl	apeglm	340.389	-0.215028	0.238066	0.0722201	0.375801	0.425043	IL1F10	7873	chr2	113067970	113075843	protein_coding	ENSG00000136697.13	7873	5	TTD < ctrl
MTMR9	htseq_all	htseq_all - TTD_vs_ctrl	modelvar_TTD_vs_ctrl	apeglm	324.388	-0.214724	0.177992	0.0658025	0.356933	0.447413	MTMR9	43330	chr8	11284816	11328146	protein_coding	ENSG00000104643.10	43330	11	TTD < ctrl
BMI1	htseq_all	htseq_all - TTD_vs_ctrl	modelvar_TTD_vs_ctrl	apeglm	173.831	-0.214627	0.223235	0.0738358	0.379576	0.420701	BMI1	10385	chr10	22321099	22331484	protein_coding	ENSG00000168283.14	10385	10	TTD < ctrl
GBA2	htseq_all	htseq_all - TTD_vs_ctrl	modelvar_TTD_vs_ctrl	apeglm	538.919	-0.214548	0.168445	0.0618912	0.34596	0.460974	GBA2	12362	chr9	35736866	35749228	protein_coding	ENSG00000070610.14	12362	17	TTD < ctrl
PRR9	htseq_all	htseq_all - TTD_vs_ctrl	modelvar_TTD_vs_ctrl	apeglm	34.5852	-0.214397	0.368761	0.0207372	0.188717	0.724189	PRR9	1726	chr1	153217584	153219310	protein_coding	ENSG00000203783.5	1726	2	TTD < ctrl
CMIP	htseq_all	htseq_all - TTD_vs_ctrl	modelvar_TTD_vs_ctrl	apeglm	1374.91	-0.214178	0.157037	0.0561196	0.327599	0.484658	CMIP	266954	chr16	81444808	81711762	protein_coding	ENSG00000153815.17	266954	21	TTD < ctrl
TRIM29	htseq_all	htseq_all - TTD_vs_ctrl	modelvar_TTD_vs_ctrl	apeglm	16905.6	-0.214127	0.155844	0.0553782	0.32587	0.486956	TRIM29	74243	chr11	120111286	120185529	protein_coding	ENSG00000137699.17	47658	10	TTD < ctrl
ZBTB38	htseq_all	htseq_all - TTD_vs_ctrl	modelvar_TTD_vs_ctrl	apeglm	1875.98	-0.21412	0.157226	0.0560496	0.327599	0.484658	ZBTB38	125579	chr3	141324213	141449792	protein_coding	ENSG00000177311.12	118627	8	TTD < ctrl
ULK1	htseq_all	htseq_all - TTD_vs_ctrl	modelvar_TTD_vs_ctrl	apeglm	923.319	-0.214089	0.15199	0.0525107	0.316263	0.499951	ULK1	28528	chr12	131894622	131923150	protein_coding	ENSG00000177169.10	28528	28	TTD < ctrl
PC	htseq_all	htseq_all - TTD_vs_ctrl	modelvar_TTD_vs_ctrl	apeglm	255.965	-0.214088	0.16761	0.0619328	0.346001	0.460923	PC	109969	chr11	66848417	66958386	protein_coding	ENSG00000173599.15	109966	26	TTD < ctrl
HLA-E	htseq_all	htseq_all - TTD_vs_ctrl	modelvar_TTD_vs_ctrl	apeglm	2318.75	-0.213989	0.142175	0.0457379	0.293944	0.531736	HLA-E	4685	chr6	30489509	30494194	protein_coding	ENSG00000204592.9	4685	8	TTD < ctrl
FAM66B	htseq_all	htseq_all - TTD_vs_ctrl	modelvar_TTD_vs_ctrl	apeglm	16.8772	-0.213804	0.366628	0.0213832	0.191087	0.718768	FAM66B	56615	chr8	7298744	7355359	lncRNA	ENSG00000215374.6	56614	7	TTD < ctrl
SERTAD2	htseq_all	htseq_all - TTD_vs_ctrl	modelvar_TTD_vs_ctrl	apeglm	1149.55	-0.213731	0.137165	0.0421943	0.281557	0.550434	SERTAD2	119384	chr2	64631621	64751005	protein_coding	ENSG00000179833.4	114472	2	TTD < ctrl
TSC22D2	htseq_all	htseq_all - TTD_vs_ctrl	modelvar_TTD_vs_ctrl	apeglm	569.048	-0.213695	0.150799	0.0521473	0.314938	0.501775	TSC22D2	58096	chr3	150408335	150466431	protein_coding	ENSG00000196428.12	58096	5	TTD < ctrl
CTDP1	htseq_all	htseq_all - TTD_vs_ctrl	modelvar_TTD_vs_ctrl	apeglm	316.285	-0.213655	0.173597	0.0651312	0.355155	0.449582	CTDP1	74700	chr18	79679803	79754503	protein_coding	ENSG00000060069.18	74700	13	TTD < ctrl
NUMB	htseq_all	htseq_all - TTD_vs_ctrl	modelvar_TTD_vs_ctrl	apeglm	1088.8	-0.21364	0.152423	0.0531127	0.317904	0.497703	NUMB	183510	chr14	73275107	73458617	protein_coding	ENSG00000133961.21	183510	13	TTD < ctrl
AAK1	htseq_all	htseq_all - TTD_vs_ctrl	modelvar_TTD_vs_ctrl	apeglm	1312.27	-0.213611	0.166429	0.0614951	0.344844	0.462377	AAK1	216352	chr2	69457997	69674349	protein_coding	ENSG00000115977.21	185742	22	TTD < ctrl
FBXO34	htseq_all	htseq_all - TTD_vs_ctrl	modelvar_TTD_vs_ctrl	apeglm	325.651	-0.213592	0.178292	0.0671674	0.361572	0.441805	FBXO34	98709	chr14	55271344	55370053	protein_coding	ENSG00000178974.11	98682	5	TTD < ctrl
CKB	htseq_all	htseq_all - TTD_vs_ctrl	modelvar_TTD_vs_ctrl	apeglm	451.407	-0.213487	0.232111	0.0747707	0.382654	0.417194	CKB	3166	chr14	103519667	103522833	protein_coding	ENSG00000166165.13	3163	8	TTD < ctrl
LPAR3	htseq_all	htseq_all - TTD_vs_ctrl	modelvar_TTD_vs_ctrl	apeglm	243.804	-0.213456	0.185936	0.0700144	0.370347	0.431391	LPAR3	81604	chr1	84811602	84893206	protein_coding	ENSG00000171517.6	81604	3	TTD < ctrl
ARL5B	htseq_all	htseq_all - TTD_vs_ctrl	modelvar_TTD_vs_ctrl	apeglm	517.951	-0.213433	0.186892	0.0704597	0.370796	0.430866	ARL5B	22208	chr10	18659431	18681639	protein_coding	ENSG00000165997.5	22208	6	TTD < ctrl
VPS54	htseq_all	htseq_all - TTD_vs_ctrl	modelvar_TTD_vs_ctrl	apeglm	524.015	-0.213334	0.156677	0.056747	0.329488	0.482161	VPS54	127282	chr2	63892146	64019428	protein_coding	ENSG00000143952.20	127278	23	TTD < ctrl
LDLR	htseq_all	htseq_all - TTD_vs_ctrl	modelvar_TTD_vs_ctrl	apeglm	3610.07	-0.213133	0.148397	0.0512251	0.31229	0.505443	LDLR	44358	chr19	11089462	11133820	protein_coding	ENSG00000130164.14	44357	18	TTD < ctrl
FBXO30	htseq_all	htseq_all - TTD_vs_ctrl	modelvar_TTD_vs_ctrl	apeglm	382.212	-0.212846	0.170717	0.0646122	0.354473	0.450417	FBXO30	21293	chr6	145793502	145814795	protein_coding	ENSG00000118496.5	21293	3	TTD < ctrl
ITM2B	htseq_all	htseq_all - TTD_vs_ctrl	modelvar_TTD_vs_ctrl	apeglm	8950.64	-0.212827	0.164259	0.0605171	0.341678	0.466382	ITM2B	37745	chr13	48232612	48270357	protein_coding	ENSG00000136156.15	37151	8	TTD < ctrl
AC000123.2	htseq_all	htseq_all - TTD_vs_ctrl	modelvar_TTD_vs_ctrl	apeglm	127.985	-0.212692	0.220356	0.0758824	0.385335	0.414161	AC000123.2	4974	chr7	127359785	127364759	TEC	ENSG00000280347.1	4974	1	TTD < ctrl
GSDMC	htseq_all	htseq_all - TTD_vs_ctrl	modelvar_TTD_vs_ctrl	apeglm	325.28	-0.212689	0.208989	0.0748703	0.382727	0.417111	GSDMC	38428	chr8	129748196	129786624	protein_coding	ENSG00000147697.9	38428	14	TTD < ctrl
PAK6	htseq_all	htseq_all - TTD_vs_ctrl	modelvar_TTD_vs_ctrl	apeglm	395.176	-0.212233	0.168607	0.0646795	0.354473	0.450417	PAK6	60059	chr15	40217428	40277487	protein_coding	ENSG00000137843.12	58947	11	TTD < ctrl
POU3F1	htseq_all	htseq_all - TTD_vs_ctrl	modelvar_TTD_vs_ctrl	apeglm	231.188	-0.211972	0.202227	0.0751432	0.383429	0.416315	POU3F1	2964	chr1	38043829	38046793	protein_coding	ENSG00000185668.8	2964	1	TTD < ctrl
CASTOR2	htseq_all	htseq_all - TTD_vs_ctrl	modelvar_TTD_vs_ctrl	apeglm	314.089	-0.21184	0.16233	0.0593751	0.337748	0.471407	CASTOR2	66823	chr7	74964705	75031528	protein_coding	ENSG00000274070.2	66823	9	TTD < ctrl
WTAP	htseq_all	htseq_all - TTD_vs_ctrl	modelvar_TTD_vs_ctrl	apeglm	1228.83	-0.211663	0.190715	0.073105	0.378261	0.422208	WTAP	30734	chr6	159725585	159756319	protein_coding	ENSG00000146457.16	30734	8	TTD < ctrl
PPP1R21	htseq_all	htseq_all - TTD_vs_ctrl	modelvar_TTD_vs_ctrl	apeglm	364.992	-0.211644	0.160305	0.060501	0.341678	0.466382	PPP1R21	74793	chr2	48440598	48515391	protein_coding	ENSG00000162869.16	74622	22	TTD < ctrl
EFHD2	htseq_all	htseq_all - TTD_vs_ctrl	modelvar_TTD_vs_ctrl	apeglm	374.092	-0.211311	0.1591	0.0599641	0.339584	0.469053	EFHD2	20451	chr1	15409888	15430339	protein_coding	ENSG00000142634.13	20451	5	TTD < ctrl
SNRK	htseq_all	htseq_all - TTD_vs_ctrl	modelvar_TTD_vs_ctrl	apeglm	465.394	-0.211297	0.143761	0.0494038	0.306313	0.513835	SNRK	138252	chr3	43286512	43424764	protein_coding	ENSG00000163788.14	81413	8	TTD < ctrl
ARAP1	htseq_all	htseq_all - TTD_vs_ctrl	modelvar_TTD_vs_ctrl	apeglm	1346.8	-0.211186	0.121902	0.0317781	0.238888	0.621806	ARAP1	108530	chr11	72685069	72793599	protein_coding	ENSG00000186635.15	108530	35	TTD < ctrl
CD47	htseq_all	htseq_all - TTD_vs_ctrl	modelvar_TTD_vs_ctrl	apeglm	1229.11	-0.211123	0.149132	0.0534356	0.318759	0.496538	CD47	48771	chr3	108043091	108091862	protein_coding	ENSG00000196776.17	47940	11	TTD < ctrl
PPL	htseq_all	htseq_all - TTD_vs_ctrl	modelvar_TTD_vs_ctrl	apeglm	20051.8	-0.211065	0.16208	0.0620997	0.346513	0.46028	PPL	78234	chr16	4882507	4960741	protein_coding	ENSG00000118898.16	77169	22	TTD < ctrl
GDE1	htseq_all	htseq_all - TTD_vs_ctrl	modelvar_TTD_vs_ctrl	apeglm	1328.89	-0.210833	0.136641	0.0442464	0.288816	0.539378	GDE1	20430	chr16	19501693	19522123	protein_coding	ENSG00000006007.12	20405	6	TTD < ctrl
KAT2B	htseq_all	htseq_all - TTD_vs_ctrl	modelvar_TTD_vs_ctrl	apeglm	506.853	-0.210745	0.140124	0.0473758	0.299208	0.524027	KAT2B	113958	chr3	20040446	20154404	protein_coding	ENSG00000114166.8	113958	18	TTD < ctrl
A2ML1	htseq_all	htseq_all - TTD_vs_ctrl	modelvar_TTD_vs_ctrl	apeglm	29619.9	-0.210669	0.200709	0.0773067	0.389565	0.409421	A2ML1	64380	chr12	8822621	8887001	protein_coding	ENSG00000166535.20	54166	36	TTD < ctrl
CDC14B	htseq_all	htseq_all - TTD_vs_ctrl	modelvar_TTD_vs_ctrl	apeglm	390.528	-0.210598	0.182603	0.0718455	0.375313	0.425606	CDC14B	129602	chr9	96490241	96619843	protein_coding	ENSG00000081377.17	129589	15	TTD < ctrl
RP11-1023L17.1	htseq_all	htseq_all - TTD_vs_ctrl	modelvar_TTD_vs_ctrl	apeglm	23.589	-0.210587	0.329762	0.0370095	0.261928	0.581818	RP11-1023L17.1	80098	chr5	34164698	34244796	transcribed_unprocessed_pseudogene	ENSG00000215158.9	61969	6	TTD < ctrl
PPP2R2A	htseq_all	htseq_all - TTD_vs_ctrl	modelvar_TTD_vs_ctrl	apeglm	1467.12	-0.210431	0.167986	0.0655214	0.356054	0.448484	PPP2R2A	81172	chr8	26291508	26372680	protein_coding	ENSG00000221914.11	81172	12	TTD < ctrl
SLC31A2	htseq_all	htseq_all - TTD_vs_ctrl	modelvar_TTD_vs_ctrl	apeglm	708.394	-0.210317	0.173863	0.0686041	0.366755	0.435624	SLC31A2	13164	chr9	113150976	113164140	protein_coding	ENSG00000136867.11	13133	5	TTD < ctrl
H1-0	htseq_all	htseq_all - TTD_vs_ctrl	modelvar_TTD_vs_ctrl	apeglm	2673.62	-0.210239	0.174948	0.0681901	0.365159	0.437518	H1-0	2203	chr22	37805229	37807432	protein_coding	ENSG00000189060.6	2203	1	TTD < ctrl
FIGN	htseq_all	htseq_all - TTD_vs_ctrl	modelvar_TTD_vs_ctrl	apeglm	317.083	-0.209937	0.151847	0.0566208	0.329405	0.482269	FIGN	142616	chr2	163593396	163736012	protein_coding	ENSG00000182263.14	142616	3	TTD < ctrl
RICTOR	htseq_all	htseq_all - TTD_vs_ctrl	modelvar_TTD_vs_ctrl	apeglm	694.239	-0.209921	0.144283	0.0511719	0.312158	0.505626	RICTOR	136479	chr5	38937920	39074399	protein_coding	ENSG00000164327.13	136479	39	TTD < ctrl
ATXN7L3	htseq_all	htseq_all - TTD_vs_ctrl	modelvar_TTD_vs_ctrl	apeglm	949.788	-0.209743	0.127206	0.036973	0.261928	0.581818	ATXN7L3	8308	chr17	44191805	44200113	protein_coding	ENSG00000087152.16	8079	13	TTD < ctrl
STK38	htseq_all	htseq_all - TTD_vs_ctrl	modelvar_TTD_vs_ctrl	apeglm	1176.23	-0.209694	0.139772	0.0478433	0.301077	0.521322	STK38	53587	chr6	36493892	36547479	protein_coding	ENSG00000112079.9	53587	14	TTD < ctrl
DENND3	htseq_all	htseq_all - TTD_vs_ctrl	modelvar_TTD_vs_ctrl	apeglm	47.0237	-0.209654	0.271275	0.066081	0.357988	0.446132	DENND3	78530	chr8	141117278	141195808	protein_coding	ENSG00000105339.11	67215	23	TTD < ctrl
SOD2	htseq_all	htseq_all - TTD_vs_ctrl	modelvar_TTD_vs_ctrl	apeglm	20401.9	-0.20954	0.279072	0.0495987	0.306964	0.512912	SOD2	93460	chr6	159669069	159762529	protein_coding	ENSG00000112096.19	83410	8	TTD < ctrl
GPR1	htseq_all	htseq_all - TTD_vs_ctrl	modelvar_TTD_vs_ctrl	apeglm	449.02	-0.209467	0.168394	0.0670369	0.361186	0.442269	GPR1	42731	chr2	206175316	206218047	protein_coding	ENSG00000183671.12	42727	4	TTD < ctrl
LINC02031	htseq_all	htseq_all - TTD_vs_ctrl	modelvar_TTD_vs_ctrl	apeglm	23.248	-0.20946	0.326238	0.0384717	0.267676	0.57239	LINC02031	11666	chr3	182644214	182655880	lncRNA	ENSG00000238837.3	11666	5	TTD < ctrl
TMEM127	htseq_all	htseq_all - TTD_vs_ctrl	modelvar_TTD_vs_ctrl	apeglm	1287.96	-0.209251	0.141069	0.0494116	0.306313	0.513835	TMEM127	17483	chr2	96248514	96265997	protein_coding	ENSG00000135956.9	17483	4	TTD < ctrl
HK1	htseq_all	htseq_all - TTD_vs_ctrl	modelvar_TTD_vs_ctrl	apeglm	2043.86	-0.209039	0.129734	0.0401112	0.273919	0.562378	HK1	131900	chr10	69269984	69401884	protein_coding	ENSG00000156515.24	131900	22	TTD < ctrl
MIB2	htseq_all	htseq_all - TTD_vs_ctrl	modelvar_TTD_vs_ctrl	apeglm	189.875	-0.209003	0.204143	0.0783146	0.391602	0.407155	MIB2	15151	chr1	1615454	1630605	protein_coding	ENSG00000197530.13	15150	21	TTD < ctrl
ARHGAP40	htseq_all	htseq_all - TTD_vs_ctrl	modelvar_TTD_vs_ctrl	apeglm	135.005	-0.208981	0.209961	0.078932	0.393008	0.405599	ARHGAP40	49101	chr20	38601934	38651035	protein_coding	ENSG00000124143.10	48718	15	TTD < ctrl
TFCP2L1	htseq_all	htseq_all - TTD_vs_ctrl	modelvar_TTD_vs_ctrl	apeglm	693.495	-0.208925	0.152084	0.0569585	0.330301	0.481091	TFCP2L1	68615	chr2	121216587	121285202	protein_coding	ENSG00000115112.8	68615	15	TTD < ctrl
CYP3A5	htseq_all	htseq_all - TTD_vs_ctrl	modelvar_TTD_vs_ctrl	apeglm	59.7882	-0.20879	0.279629	0.0624738	0.347794	0.458678	CYP3A5	31804	chr7	99648194	99679998	protein_coding	ENSG00000106258.15	31802	14	TTD < ctrl
MBP	htseq_all	htseq_all - TTD_vs_ctrl	modelvar_TTD_vs_ctrl	apeglm	745.924	-0.208516	0.179117	0.0728594	0.377503	0.42308	MBP	154856	chr18	76978827	77133683	protein_coding	ENSG00000197971.16	153950	9	TTD < ctrl
USP38	htseq_all	htseq_all - TTD_vs_ctrl	modelvar_TTD_vs_ctrl	apeglm	740.347	-0.208445	0.173387	0.070345	0.370508	0.431203	USP38	38957	chr4	143184917	143223874	protein_coding	ENSG00000170185.11	38957	11	TTD < ctrl
PRRT3	htseq_all	htseq_all - TTD_vs_ctrl	modelvar_TTD_vs_ctrl	apeglm	113.487	-0.208424	0.231166	0.0779785	0.390832	0.40801	PRRT3	6866	chr3	9945542	9952408	protein_coding	ENSG00000163704.12	6866	5	TTD < ctrl
KIAA0513	htseq_all	htseq_all - TTD_vs_ctrl	modelvar_TTD_vs_ctrl	apeglm	2484.69	-0.208421	0.175012	0.0709529	0.372385	0.429008	KIAA0513	66479	chr16	85027751	85094230	protein_coding	ENSG00000135709.13	66469	13	TTD < ctrl
NCOA7	htseq_all	htseq_all - TTD_vs_ctrl	modelvar_TTD_vs_ctrl	apeglm	882.626	-0.207931	0.198178	0.0776074	0.390333	0.408564	NCOA7	150873	chr6	125781161	125932034	protein_coding	ENSG00000111912.20	149950	17	TTD < ctrl
PTPN12	htseq_all	htseq_all - TTD_vs_ctrl	modelvar_TTD_vs_ctrl	apeglm	1533.63	-0.207914	0.155025	0.0607704	0.342365	0.465511	PTPN12	102774	chr7	77537295	77640069	protein_coding	ENSG00000127947.16	102774	18	TTD < ctrl
UGCG	htseq_all	htseq_all - TTD_vs_ctrl	modelvar_TTD_vs_ctrl	apeglm	1256.74	-0.207868	0.227588	0.0841398	0.404773	0.392789	UGCG	38555	chr9	111896814	111935369	protein_coding	ENSG00000148154.10	38555	9	TTD < ctrl
ACTB	htseq_all	htseq_all - TTD_vs_ctrl	modelvar_TTD_vs_ctrl	apeglm	34108	-0.207735	0.178797	0.0788762	0.393008	0.405599	ACTB	37493	chr7	5526409	5563902	protein_coding	ENSG00000075624.17	36750	7	TTD < ctrl
MICALL2	htseq_all	htseq_all - TTD_vs_ctrl	modelvar_TTD_vs_ctrl	apeglm	156.08	-0.207661	0.208689	0.0801312	0.394738	0.403691	MICALL2	31005	chr7	1428465	1459470	protein_coding	ENSG00000164877.19	30746	17	TTD < ctrl
FBXO45	htseq_all	htseq_all - TTD_vs_ctrl	modelvar_TTD_vs_ctrl	apeglm	1913.07	-0.207653	0.212826	0.0793219	0.393572	0.404975	FBXO45	20448	chr3	196568611	196589059	protein_coding	ENSG00000174013.8	20399	3	TTD < ctrl
LRP10	htseq_all	htseq_all - TTD_vs_ctrl	modelvar_TTD_vs_ctrl	apeglm	3074.14	-0.207449	0.149532	0.05742	0.332246	0.47854	LRP10	9973	chr14	22871740	22881713	protein_coding	ENSG00000197324.9	9973	8	TTD < ctrl
GFUS	htseq_all	htseq_all - TTD_vs_ctrl	modelvar_TTD_vs_ctrl	apeglm	1210.81	-0.207158	0.237077	0.0772152	0.389306	0.409709	GFUS	5430	chr8	143612618	143618048	protein_coding	ENSG00000104522.16	4931	11	TTD < ctrl
IER3IP1	htseq_all	htseq_all - TTD_vs_ctrl	modelvar_TTD_vs_ctrl	apeglm	151.017	-0.207143	0.228059	0.0793818	0.393622	0.404921	IER3IP1	23530	chr18	47152834	47176364	protein_coding	ENSG00000134049.6	23530	3	TTD < ctrl
PPP2R3A	htseq_all	htseq_all - TTD_vs_ctrl	modelvar_TTD_vs_ctrl	apeglm	1338.44	-0.206923	0.130949	0.0432677	0.28499	0.545171	PPP2R3A	182166	chr3	135965728	136147894	protein_coding	ENSG00000073711.11	182166	14	TTD < ctrl
TXNRD1	htseq_all	htseq_all - TTD_vs_ctrl	modelvar_TTD_vs_ctrl	apeglm	848.64	-0.206909	0.160089	0.0646062	0.354473	0.450417	TXNRD1	134528	chr12	104215779	104350307	protein_coding	ENSG00000198431.16	134528	18	TTD < ctrl
PTPN13	htseq_all	htseq_all - TTD_vs_ctrl	modelvar_TTD_vs_ctrl	apeglm	4083.97	-0.206819	0.119937	0.0333336	0.245315	0.610275	PTPN13	220856	chr4	86594315	86815171	protein_coding	ENSG00000163629.13	220856	48	TTD < ctrl
CHST15	htseq_all	htseq_all - TTD_vs_ctrl	modelvar_TTD_vs_ctrl	apeglm	322.768	-0.206817	0.220089	0.0803092	0.395122	0.403268	CHST15	85930	chr10	124007668	124093598	protein_coding	ENSG00000182022.18	85930	8	TTD < ctrl
EPG5	htseq_all	htseq_all - TTD_vs_ctrl	modelvar_TTD_vs_ctrl	apeglm	1144.44	-0.20668	0.152837	0.0610168	0.343013	0.464689	EPG5	119720	chr18	45847609	45967329	protein_coding	ENSG00000152223.15	119720	44	TTD < ctrl
AIF1L	htseq_all	htseq_all - TTD_vs_ctrl	modelvar_TTD_vs_ctrl	apeglm	463.906	-0.206583	0.222676	0.0813629	0.397868	0.400261	AIF1L	26676	chr9	131096476	131123152	protein_coding	ENSG00000126878.13	26676	7	TTD < ctrl
UBE3C	htseq_all	htseq_all - TTD_vs_ctrl	modelvar_TTD_vs_ctrl	apeglm	2165.12	-0.206354	0.125793	0.0394135	0.271126	0.566828	UBE3C	130454	chr7	157138916	157269370	protein_coding	ENSG00000009335.18	130444	23	TTD < ctrl
EFL1	htseq_all	htseq_all - TTD_vs_ctrl	modelvar_TTD_vs_ctrl	apeglm	533.247	-0.206221	0.166684	0.0699135	0.370347	0.431391	EFL1	132501	chr15	82130233	82262734	protein_coding	ENSG00000140598.15	132501	20	TTD < ctrl
MTMR3	htseq_all	htseq_all - TTD_vs_ctrl	modelvar_TTD_vs_ctrl	apeglm	1077.61	-0.206014	0.134725	0.0472612	0.298962	0.524385	MTMR3	147699	chr22	29883169	30030868	protein_coding	ENSG00000100330.16	147697	20	TTD < ctrl
PLEKHA8	htseq_all	htseq_all - TTD_vs_ctrl	modelvar_TTD_vs_ctrl	apeglm	510.553	-0.205959	0.178055	0.0745986	0.382254	0.417647	PLEKHA8	103079	chr7	30027404	30130483	protein_coding	ENSG00000106086.20	102077	18	TTD < ctrl
ZNF561	htseq_all	htseq_all - TTD_vs_ctrl	modelvar_TTD_vs_ctrl	apeglm	1083.56	-0.205782	0.135405	0.0479819	0.301139	0.521233	ZNF561	16556	chr19	9604680	9621236	protein_coding	ENSG00000171469.11	16552	7	TTD < ctrl
PPP1R15B	htseq_all	htseq_all - TTD_vs_ctrl	modelvar_TTD_vs_ctrl	apeglm	1226.15	-0.205424	0.135064	0.048208	0.302047	0.519925	PPP1R15B	8436	chr1	204403381	204411817	protein_coding	ENSG00000158615.9	8436	2	TTD < ctrl
ACSL4	htseq_all	htseq_all - TTD_vs_ctrl	modelvar_TTD_vs_ctrl	apeglm	1409.25	-0.205374	0.180687	0.0768706	0.388798	0.410276	ACSL4	109159	chrX	109624244	109733403	protein_coding	ENSG00000068366.21	92066	17	TTD < ctrl
ANKRD13A	htseq_all	htseq_all - TTD_vs_ctrl	modelvar_TTD_vs_ctrl	apeglm	1350.95	-0.205344	0.148549	0.0592516	0.33741	0.471843	ANKRD13A	40577	chr12	109999186	110039763	protein_coding	ENSG00000076513.17	40333	15	TTD < ctrl
SRRM2	htseq_all	htseq_all - TTD_vs_ctrl	modelvar_TTD_vs_ctrl	apeglm	9491.52	-0.205035	0.111253	0.0279925	0.224515	0.648755	SRRM2	19912	chr16	2752626	2772538	protein_coding	ENSG00000167978.17	18774	15	TTD < ctrl
GEN1	htseq_all	htseq_all - TTD_vs_ctrl	modelvar_TTD_vs_ctrl	apeglm	209.743	-0.204944	0.194056	0.0812292	0.397868	0.400261	GEN1	35088	chr2	17753858	17788946	protein_coding	ENSG00000178295.15	35083	14	TTD < ctrl
TEC	htseq_all	htseq_all - TTD_vs_ctrl	modelvar_TTD_vs_ctrl	apeglm	123.034	-0.204886	0.24777	0.0762497	0.386456	0.4129	TEC	134055	chr4	48135783	48269838	protein_coding	ENSG00000135605.13	134055	18	TTD < ctrl
CSK	htseq_all	htseq_all - TTD_vs_ctrl	modelvar_TTD_vs_ctrl	apeglm	809.637	-0.20487	0.147871	0.0588694	0.336567	0.472929	CSK	21117	chr15	74782080	74803197	protein_coding	ENSG00000103653.17	21117	15	TTD < ctrl
PTPRK	htseq_all	htseq_all - TTD_vs_ctrl	modelvar_TTD_vs_ctrl	apeglm	1166.34	-0.204678	0.13342	0.0472445	0.298962	0.524385	PTPRK	551831	chr6	127968785	128520616	protein_coding	ENSG00000152894.15	551814	34	TTD < ctrl
DNM2	htseq_all	htseq_all - TTD_vs_ctrl	modelvar_TTD_vs_ctrl	apeglm	2850.14	-0.204537	0.14979	0.06052	0.341678	0.466382	DNM2	115433	chr19	10718055	10833488	protein_coding	ENSG00000079805.19	113824	21	TTD < ctrl
CHROMR	htseq_all	htseq_all - TTD_vs_ctrl	modelvar_TTD_vs_ctrl	apeglm	143.769	-0.204057	0.212082	0.083436	0.403351	0.394317	CHROMR	26608	chr2	178413635	178440243	lncRNA	ENSG00000223960.7	26608	5	TTD < ctrl
RNASE7	htseq_all	htseq_all - TTD_vs_ctrl	modelvar_TTD_vs_ctrl	apeglm	3352.95	-0.204021	0.213124	0.0793744	0.393622	0.404921	RNASE7	1918	chr14	21042316	21044234	protein_coding	ENSG00000165799.5	1918	3	TTD < ctrl
TBC1D22B	htseq_all	htseq_all - TTD_vs_ctrl	modelvar_TTD_vs_ctrl	apeglm	280.538	-0.203721	0.174961	0.0775139	0.389987	0.40895	TBC1D22B	75198	chr6	37257772	37332970	protein_coding	ENSG00000065491.8	75198	13	TTD < ctrl
IMPA2	htseq_all	htseq_all - TTD_vs_ctrl	modelvar_TTD_vs_ctrl	apeglm	967.971	-0.203709	0.150116	0.0618006	0.345866	0.461092	IMPA2	49852	chr18	11981025	12030877	protein_coding	ENSG00000141401.12	49479	8	TTD < ctrl
KANK1	htseq_all	htseq_all - TTD_vs_ctrl	modelvar_TTD_vs_ctrl	apeglm	2105.55	-0.203543	0.12282	0.0385097	0.267823	0.572153	KANK1	275815	chr9	470291	746106	protein_coding	ENSG00000107104.20	275814	16	TTD < ctrl
AMMECR1	htseq_all	htseq_all - TTD_vs_ctrl	modelvar_TTD_vs_ctrl	apeglm	1146.47	-0.203288	0.194375	0.080013	0.394507	0.403945	AMMECR1	246132	chrX	110194186	110440318	protein_coding	ENSG00000101935.11	243880	10	TTD < ctrl
MT-TW	htseq_all	htseq_all - TTD_vs_ctrl	modelvar_TTD_vs_ctrl	apeglm	704.507	-0.203279	0.188895	0.080886	0.396899	0.40132	MT-TW	67	chrM	5512	5579	Mt_tRNA	ENSG00000210117.1	67	1	TTD < ctrl
NFIL3	htseq_all	htseq_all - TTD_vs_ctrl	modelvar_TTD_vs_ctrl	apeglm	584.389	-0.203083	0.205938	0.0834674	0.403379	0.394287	NFIL3	14787	chr9	91409045	91423832	protein_coding	ENSG00000165030.4	14787	2	TTD < ctrl
IRF2BP2	htseq_all	htseq_all - TTD_vs_ctrl	modelvar_TTD_vs_ctrl	apeglm	1462.31	-0.202742	0.155481	0.0664651	0.359453	0.444358	IRF2BP2	5909	chr1	234604269	234610178	protein_coding	ENSG00000168264.11	5909	2	TTD < ctrl
LHPP	htseq_all	htseq_all - TTD_vs_ctrl	modelvar_TTD_vs_ctrl	apeglm	129.44	-0.20266	0.211328	0.0847791	0.406734	0.39069	LHPP	156065	chr10	124461823	124617888	protein_coding	ENSG00000107902.14	152318	7	TTD < ctrl
FAM25C	htseq_all	htseq_all - TTD_vs_ctrl	modelvar_TTD_vs_ctrl	apeglm	16.8493	-0.202407	0.370563	0.00983513	0.121369	0.915892	FAM25C	4469	chr10	47995322	47999791	protein_coding	ENSG00000276430.3	4469	3	TTD < ctrl
HOMER2	htseq_all	htseq_all - TTD_vs_ctrl	modelvar_TTD_vs_ctrl	apeglm	1456.57	-0.201846	0.180568	0.0802494	0.39505	0.403348	HOMER2	149207	chr15	82836946	82986153	protein_coding	ENSG00000103942.13	121907	9	TTD < ctrl
RP11-95D17.1	htseq_all	htseq_all - TTD_vs_ctrl	modelvar_TTD_vs_ctrl	apeglm	51.5525	-0.201828	0.256202	0.0748218	0.382654	0.417194	RP11-95D17.1	3230	chr2	9936360	9939590	lncRNA	ENSG00000269973.1	3230	1	TTD < ctrl
VPS35L	htseq_all	htseq_all - TTD_vs_ctrl	modelvar_TTD_vs_ctrl	apeglm	724.332	-0.201492	0.143364	0.0592313	0.33741	0.471843	VPS35L	151553	chr16	19555240	19706793	protein_coding	ENSG00000103544.15	145748	31	TTD < ctrl
MYO5B	htseq_all	htseq_all - TTD_vs_ctrl	modelvar_TTD_vs_ctrl	apeglm	1871.99	-0.201485	0.193989	0.0839517	0.404237	0.393364	MYO5B	372358	chr18	49822789	50195147	protein_coding	ENSG00000167306.20	372358	40	TTD < ctrl
NPIPB5	htseq_all	htseq_all - TTD_vs_ctrl	modelvar_TTD_vs_ctrl	apeglm	124.329	-0.201415	0.194781	0.0849773	0.407314	0.390071	NPIPB5	57400	chr16	22479121	22536521	protein_coding	ENSG00000243716.10	57392	23	TTD < ctrl
ZBED4	htseq_all	htseq_all - TTD_vs_ctrl	modelvar_TTD_vs_ctrl	apeglm	664.051	-0.201355	0.151537	0.0655126	0.356054	0.448484	ZBED4	36236	chr22	49853844	49890080	protein_coding	ENSG00000100426.7	36236	2	TTD < ctrl
SKP1	htseq_all	htseq_all - TTD_vs_ctrl	modelvar_TTD_vs_ctrl	apeglm	763.018	-0.201318	0.156001	0.0684548	0.366136	0.436357	SKP1	28029	chr5	134148935	134176964	protein_coding	ENSG00000113558.19	28015	7	TTD < ctrl
TRIM38	htseq_all	htseq_all - TTD_vs_ctrl	modelvar_TTD_vs_ctrl	apeglm	857.398	-0.201272	0.146409	0.0624689	0.347794	0.458678	TRIM38	28429	chr6	25962802	25991231	protein_coding	ENSG00000112343.11	28429	8	TTD < ctrl
STOM	htseq_all	htseq_all - TTD_vs_ctrl	modelvar_TTD_vs_ctrl	apeglm	2458.58	-0.201011	0.176412	0.0806042	0.396081	0.402217	STOM	31317	chr9	121338987	121370304	protein_coding	ENSG00000148175.13	31316	7	TTD < ctrl
TULP4	htseq_all	htseq_all - TTD_vs_ctrl	modelvar_TTD_vs_ctrl	apeglm	1899.95	-0.200871	0.143252	0.0595134	0.338261	0.470748	TULP4	279592	chr6	158232236	158511828	protein_coding	ENSG00000130338.13	199363	14	TTD < ctrl
NEDD1	htseq_all	htseq_all - TTD_vs_ctrl	modelvar_TTD_vs_ctrl	apeglm	442.899	-0.200526	0.186481	0.0842014	0.404843	0.392714	NEDD1	46556	chr12	96907224	96953780	protein_coding	ENSG00000139350.12	46523	16	TTD < ctrl
TLCD3A	htseq_all	htseq_all - TTD_vs_ctrl	modelvar_TTD_vs_ctrl	apeglm	405.181	-0.200394	0.181017	0.0823441	0.400702	0.397178	TLCD3A	10556	chr17	732412	742968	protein_coding	ENSG00000167695.15	10372	5	TTD < ctrl
GTF2IP4	htseq_all	htseq_all - TTD_vs_ctrl	modelvar_TTD_vs_ctrl	apeglm	232.992	-0.200366	0.169305	0.077775	0.390431	0.408456	GTF2IP4	52345	chr7	73154938	73207283	transcribed_processed_pseudogene	ENSG00000233369.7	52345	24	TTD < ctrl
NECTIN1	htseq_all	htseq_all - TTD_vs_ctrl	modelvar_TTD_vs_ctrl	apeglm	4997.6	-0.200002	0.144301	0.0613508	0.344302	0.463061	NECTIN1	105792	chr11	119623408	119729200	protein_coding	ENSG00000110400.11	90455	8	TTD < ctrl
BCL2L11	htseq_all	htseq_all - TTD_vs_ctrl	modelvar_TTD_vs_ctrl	apeglm	176.791	-0.199987	0.185197	0.0847432	0.406708	0.390718	BCL2L11	49067	chr2	111119378	111168445	protein_coding	ENSG00000153094.24	47531	6	TTD < ctrl
NEDD4L	htseq_all	htseq_all - TTD_vs_ctrl	modelvar_TTD_vs_ctrl	apeglm	544.879	-0.199867	0.16461	0.0755216	0.384368	0.415253	NEDD4L	357314	chr18	58044226	58401540	protein_coding	ENSG00000049759.20	357313	31	TTD < ctrl
DISP2	htseq_all	htseq_all - TTD_vs_ctrl	modelvar_TTD_vs_ctrl	apeglm	25.0018	-0.199623	0.313005	0.0407005	0.276078	0.558968	DISP2	20402	chr15	40358219	40378621	protein_coding	ENSG00000140323.6	20402	8	TTD < ctrl
STK24	htseq_all	htseq_all - TTD_vs_ctrl	modelvar_TTD_vs_ctrl	apeglm	2625.66	-0.199352	0.125667	0.0454815	0.293338	0.532632	STK24	132755	chr13	98445185	98577940	protein_coding	ENSG00000102572.15	131922	11	TTD < ctrl
RMND5A	htseq_all	htseq_all - TTD_vs_ctrl	modelvar_TTD_vs_ctrl	apeglm	1508.76	-0.198932	0.163902	0.0764506	0.387226	0.412036	RMND5A	57750	chr2	86720291	86778041	protein_coding	ENSG00000153561.13	57750	9	TTD < ctrl
ZBTB39	htseq_all	htseq_all - TTD_vs_ctrl	modelvar_TTD_vs_ctrl	apeglm	160.311	-0.198715	0.18155	0.0848074	0.406746	0.390676	ZBTB39	7710	chr12	56998836	57006546	protein_coding	ENSG00000166860.3	7710	2	TTD < ctrl
GALNT12	htseq_all	htseq_all - TTD_vs_ctrl	modelvar_TTD_vs_ctrl	apeglm	22.9538	-0.198388	0.311183	0.0412012	0.277471	0.556782	GALNT12	42411	chr9	98807670	98850081	protein_coding	ENSG00000119514.7	42411	10	TTD < ctrl
BRAF	htseq_all	htseq_all - TTD_vs_ctrl	modelvar_TTD_vs_ctrl	apeglm	678.515	-0.198387	0.156095	0.0726105	0.376766	0.423928	BRAF	205602	chr7	140719327	140924929	protein_coding	ENSG00000157764.14	205592	21	TTD < ctrl
CELSR1	htseq_all	htseq_all - TTD_vs_ctrl	modelvar_TTD_vs_ctrl	apeglm	1683.73	-0.198374	0.192275	0.0858717	0.40959	0.387651	CELSR1	176786	chr22	46360834	46537620	protein_coding	ENSG00000075275.18	176786	35	TTD < ctrl
NFASC	htseq_all	htseq_all - TTD_vs_ctrl	modelvar_TTD_vs_ctrl	apeglm	360.671	-0.198346	0.218986	0.0883695	0.416626	0.380254	NFASC	194171	chr1	204828651	205022822	protein_coding	ENSG00000163531.17	194170	30	TTD < ctrl
SLC38A1	htseq_all	htseq_all - TTD_vs_ctrl	modelvar_TTD_vs_ctrl	apeglm	3746.05	-0.1983	0.143291	0.0627017	0.348519	0.457773	SLC38A1	86954	chr12	46183063	46270017	protein_coding	ENSG00000111371.16	85980	18	TTD < ctrl
LINS1	htseq_all	htseq_all - TTD_vs_ctrl	modelvar_TTD_vs_ctrl	apeglm	198.708	-0.198194	0.199952	0.0890565	0.418119	0.3787	LINS1	43861	chr15	100559369	100603230	protein_coding	ENSG00000140471.17	35260	7	TTD < ctrl
FMN2	htseq_all	htseq_all - TTD_vs_ctrl	modelvar_TTD_vs_ctrl	apeglm	33.3617	-0.198065	0.279259	0.0632391	0.350455	0.455368	FMN2	460839	chr1	240014348	240475187	protein_coding	ENSG00000155816.21	383304	18	TTD < ctrl
SIDT2	htseq_all	htseq_all - TTD_vs_ctrl	modelvar_TTD_vs_ctrl	apeglm	489.553	-0.197914	0.185939	0.086863	0.412476	0.384602	SIDT2	18709	chr11	117178736	117197445	protein_coding	ENSG00000149577.16	18699	27	TTD < ctrl
STEAP3	htseq_all	htseq_all - TTD_vs_ctrl	modelvar_TTD_vs_ctrl	apeglm	829.916	-0.197864	0.166225	0.0790951	0.393064	0.405537	STEAP3	41821	chr2	119223831	119265652	protein_coding	ENSG00000115107.20	41821	6	TTD < ctrl
LINC00294	htseq_all	htseq_all - TTD_vs_ctrl	modelvar_TTD_vs_ctrl	apeglm	136.55	-0.197844	0.202921	0.0900558	0.419664	0.377098	LINC00294	3305	chr11	33076149	33079454	lncRNA	ENSG00000280798.1	3305	1	TTD < ctrl
TATDN2	htseq_all	htseq_all - TTD_vs_ctrl	modelvar_TTD_vs_ctrl	apeglm	89.0077	-0.197822	0.212007	0.0874351	0.413671	0.383345	TATDN2	33195	chr3	10248023	10281218	protein_coding	ENSG00000157014.11	33193	8	TTD < ctrl
RHPN2	htseq_all	htseq_all - TTD_vs_ctrl	modelvar_TTD_vs_ctrl	apeglm	27.0366	-0.197796	0.304313	0.045657	0.293833	0.5319	RHPN2	86296	chr19	32978592	33064888	protein_coding	ENSG00000131941.8	86296	15	TTD < ctrl
ERBB3	htseq_all	htseq_all - TTD_vs_ctrl	modelvar_TTD_vs_ctrl	apeglm	2124.02	-0.197647	0.14777	0.0650392	0.355123	0.449621	ERBB3	26706	chr12	56076799	56103505	protein_coding	ENSG00000065361.17	23612	29	TTD < ctrl
RBM26-AS1	htseq_all	htseq_all - TTD_vs_ctrl	modelvar_TTD_vs_ctrl	apeglm	39.0629	-0.197621	0.277663	0.0643667	0.354039	0.450948	RBM26-AS1	21024	chr13	79406293	79427317	lncRNA	ENSG00000227354.7	21016	7	TTD < ctrl
DYRK3	htseq_all	htseq_all - TTD_vs_ctrl	modelvar_TTD_vs_ctrl	apeglm	183.54	-0.197607	0.19354	0.0891	0.418164	0.378654	DYRK3	48883	chr1	206635536	206684419	protein_coding	ENSG00000143479.18	48691	5	TTD < ctrl
MAPK6	htseq_all	htseq_all - TTD_vs_ctrl	modelvar_TTD_vs_ctrl	apeglm	2814.41	-0.197556	0.156696	0.0734292	0.37892	0.421452	MAPK6	115269	chr15	51952106	52067375	protein_coding	ENSG00000069956.13	93959	6	TTD < ctrl
CFAP70	htseq_all	htseq_all - TTD_vs_ctrl	modelvar_TTD_vs_ctrl	apeglm	29.9721	-0.197458	0.296494	0.0510233	0.311853	0.50605	CFAP70	105100	chr10	73253759	73358859	protein_coding	ENSG00000156042.18	105100	28	TTD < ctrl
ANTXR2	htseq_all	htseq_all - TTD_vs_ctrl	modelvar_TTD_vs_ctrl	apeglm	742.498	-0.197427	0.203089	0.0891719	0.418164	0.378654	ANTXR2	224308	chr4	79901146	80125454	protein_coding	ENSG00000163297.18	172083	18	TTD < ctrl
PGS1	htseq_all	htseq_all - TTD_vs_ctrl	modelvar_TTD_vs_ctrl	apeglm	142.679	-0.197405	0.198884	0.0893733	0.41886	0.377932	PGS1	46465	chr17	78378649	78425114	protein_coding	ENSG00000087157.19	46010	10	TTD < ctrl
ANO7L1	htseq_all	htseq_all - TTD_vs_ctrl	modelvar_TTD_vs_ctrl	apeglm	84.6468	-0.197187	0.228153	0.0879177	0.415238	0.381702	ANO7L1	12118	chr1	16215909	16228027	transcribed_unprocessed_pseudogene	ENSG00000237276.8	11558	17	TTD < ctrl
TP73	htseq_all	htseq_all - TTD_vs_ctrl	modelvar_TTD_vs_ctrl	apeglm	220.139	-0.197114	0.185825	0.0873308	0.413588	0.383432	TP73	83685	chr1	3652516	3736201	protein_coding	ENSG00000078900.15	83685	14	TTD < ctrl
GSE1	htseq_all	htseq_all - TTD_vs_ctrl	modelvar_TTD_vs_ctrl	apeglm	1067.64	-0.197067	0.159573	0.0767631	0.388435	0.410682	GSE1	506679	chr16	85169525	85676204	protein_coding	ENSG00000131149.19	464607	16	TTD < ctrl
FAM160B2	htseq_all	htseq_all - TTD_vs_ctrl	modelvar_TTD_vs_ctrl	apeglm	545.579	-0.196807	0.168254	0.0815447	0.398103	0.400004	FAM160B2	15761	chr8	22089150	22104911	protein_coding	ENSG00000158863.22	15761	18	TTD < ctrl
GCA	htseq_all	htseq_all - TTD_vs_ctrl	modelvar_TTD_vs_ctrl	apeglm	136.9	-0.196627	0.198163	0.0906067	0.419786	0.376972	GCA	52755	chr2	162318840	162371595	protein_coding	ENSG00000115271.11	42064	8	TTD < ctrl
CBL	htseq_all	htseq_all - TTD_vs_ctrl	modelvar_TTD_vs_ctrl	apeglm	576.761	-0.196548	0.136158	0.0584865	0.334862	0.475134	CBL	107628	chr11	119206298	119313926	protein_coding	ENSG00000110395.7	107502	18	TTD < ctrl
GALNT1	htseq_all	htseq_all - TTD_vs_ctrl	modelvar_TTD_vs_ctrl	apeglm	1920.99	-0.196457	0.142908	0.0643362	0.353995	0.451003	GALNT1	130717	chr18	35581117	35711834	protein_coding	ENSG00000141429.14	130094	12	TTD < ctrl
TANC1	htseq_all	htseq_all - TTD_vs_ctrl	modelvar_TTD_vs_ctrl	apeglm	1870.98	-0.195578	0.151089	0.0718483	0.375313	0.425606	TANC1	264019	chr2	158968640	159232659	protein_coding	ENSG00000115183.15	264019	27	TTD < ctrl
NECTIN2	htseq_all	htseq_all - TTD_vs_ctrl	modelvar_TTD_vs_ctrl	apeglm	490.261	-0.195485	0.148961	0.0705996	0.37127	0.43031	NECTIN2	43048	chr19	44846175	44889223	protein_coding	ENSG00000130202.10	42926	9	TTD < ctrl
CHRNB1	htseq_all	htseq_all - TTD_vs_ctrl	modelvar_TTD_vs_ctrl	apeglm	89.3227	-0.194991	0.222271	0.0902358	0.419667	0.377095	CHRNB1	12649	chr17	7445061	7457710	protein_coding	ENSG00000170175.11	12649	11	TTD < ctrl
CUX1	htseq_all	htseq_all - TTD_vs_ctrl	modelvar_TTD_vs_ctrl	apeglm	3844.56	-0.194606	0.150055	0.0726965	0.376971	0.423692	CUX1	468054	chr7	101815904	102283958	protein_coding	ENSG00000257923.12	468054	24	TTD < ctrl
CLUHP3	htseq_all	htseq_all - TTD_vs_ctrl	modelvar_TTD_vs_ctrl	apeglm	70.5137	-0.194497	0.23373	0.087478	0.413671	0.383345	CLUHP3	11396	chr16	31700590	31711986	transcribed_unprocessed_pseudogene	ENSG00000131797.12	6847	10	TTD < ctrl
TMEM30B	htseq_all	htseq_all - TTD_vs_ctrl	modelvar_TTD_vs_ctrl	apeglm	365.072	-0.194367	0.177179	0.0887563	0.417702	0.379134	TMEM30B	4391	chr14	61277370	61281761	protein_coding	ENSG00000182107.7	3968	2	TTD < ctrl
MAP4	htseq_all	htseq_all - TTD_vs_ctrl	modelvar_TTD_vs_ctrl	apeglm	9071.11	-0.193998	0.122702	0.0457762	0.293944	0.531736	MAP4	238582	chr3	47850690	48089272	protein_coding	ENSG00000047849.22	238143	21	TTD < ctrl
TUBA4A	htseq_all	htseq_all - TTD_vs_ctrl	modelvar_TTD_vs_ctrl	apeglm	7655.16	-0.193891	0.193769	0.0897459	0.41965	0.377113	TUBA4A	28192	chr2	219249710	219277902	protein_coding	ENSG00000127824.15	27104	4	TTD < ctrl
RP11-73M18.8	htseq_all	htseq_all - TTD_vs_ctrl	modelvar_TTD_vs_ctrl	apeglm	58.9537	-0.193778	0.258315	0.0756237	0.384639	0.414946	RP11-73M18.8	810	chr14	103696353	103697163	lncRNA	ENSG00000269958.1	810	1	TTD < ctrl
TIAM1	htseq_all	htseq_all - TTD_vs_ctrl	modelvar_TTD_vs_ctrl	apeglm	3448.7	-0.19377	0.146561	0.0715805	0.374811	0.426187	TIAM1	441561	chr21	31118416	31559977	protein_coding	ENSG00000156299.13	440561	29	TTD < ctrl
LYNX1	htseq_all	htseq_all - TTD_vs_ctrl	modelvar_TTD_vs_ctrl	apeglm	312.284	-0.193679	0.170252	0.0858927	0.40959	0.387651	LYNX1	6613	chr8	142771197	142777810	protein_coding	ENSG00000180155.20	6613	4	TTD < ctrl
MTSS1	htseq_all	htseq_all - TTD_vs_ctrl	modelvar_TTD_vs_ctrl	apeglm	2235	-0.193651	0.168107	0.0870744	0.413107	0.383938	MTSS1	177689	chr8	124550784	124728473	protein_coding	ENSG00000170873.19	177689	15	TTD < ctrl
SLC38A10	htseq_all	htseq_all - TTD_vs_ctrl	modelvar_TTD_vs_ctrl	apeglm	396.744	-0.193487	0.154087	0.0771627	0.389306	0.409709	SLC38A10	50736	chr17	81244811	81295547	protein_coding	ENSG00000157637.13	50496	16	TTD < ctrl
HTR2A	htseq_all	htseq_all - TTD_vs_ctrl	modelvar_TTD_vs_ctrl	apeglm	30.1747	-0.193375	0.287505	0.0562746	0.328262	0.48378	HTR2A	65530	chr13	46831546	46897076	protein_coding	ENSG00000102468.11	65521	4	TTD < ctrl
BORCS7	htseq_all	htseq_all - TTD_vs_ctrl	modelvar_TTD_vs_ctrl	apeglm	137.054	-0.193007	0.212303	0.0941764	0.429155	0.367385	BORCS7	10702	chr10	102854259	102864961	protein_coding	ENSG00000166275.16	10702	6	TTD < ctrl
MAST3	htseq_all	htseq_all - TTD_vs_ctrl	modelvar_TTD_vs_ctrl	apeglm	315.009	-0.192931	0.176626	0.0900084	0.419664	0.377098	MAST3	53899	chr19	18097793	18151692	protein_coding	ENSG00000099308.10	53899	27	TTD < ctrl
HCAR2	htseq_all	htseq_all - TTD_vs_ctrl	modelvar_TTD_vs_ctrl	apeglm	208.254	-0.192762	0.17724	0.0901311	0.419664	0.377098	HCAR2	2064	chr12	122701293	122703357	protein_coding	ENSG00000182782.8	2064	1	TTD < ctrl
LINC02035	htseq_all	htseq_all - TTD_vs_ctrl	modelvar_TTD_vs_ctrl	apeglm	254.837	-0.192449	0.15917	0.0826666	0.401226	0.396611	LINC02035	5475	chr3	122886941	122892416	lncRNA	ENSG00000273033.2	5475	1	TTD < ctrl
PAK1	htseq_all	htseq_all - TTD_vs_ctrl	modelvar_TTD_vs_ctrl	apeglm	557.371	-0.19213	0.142524	0.0696104	0.370007	0.43179	PAK1	152618	chr11	77322017	77474635	protein_coding	ENSG00000149269.10	152077	16	TTD < ctrl
AMOTL2	htseq_all	htseq_all - TTD_vs_ctrl	modelvar_TTD_vs_ctrl	apeglm	1050.34	-0.192057	0.135903	0.0636225	0.351659	0.453878	AMOTL2	20132	chr3	134355347	134375479	protein_coding	ENSG00000114019.15	19602	10	TTD < ctrl
LRRC32	htseq_all	htseq_all - TTD_vs_ctrl	modelvar_TTD_vs_ctrl	apeglm	140	-0.191895	0.246234	0.0835245	0.403494	0.394163	LRRC32	13223	chr11	76657524	76670747	protein_coding	ENSG00000137507.11	13223	4	TTD < ctrl
EBF2	htseq_all	htseq_all - TTD_vs_ctrl	modelvar_TTD_vs_ctrl	apeglm	20.5815	-0.191883	0.364145	0.00367553	0.0637092	1.1958	EBF2	203688	chr8	25841725	26045413	protein_coding	ENSG00000221818.9	203688	16	TTD < ctrl
AFF1	htseq_all	htseq_all - TTD_vs_ctrl	modelvar_TTD_vs_ctrl	apeglm	1416.94	-0.191775	0.125975	0.0539194	0.320797	0.493769	AFF1	206037	chr4	86935002	87141039	protein_coding	ENSG00000172493.23	206028	21	TTD < ctrl
FOSL2	htseq_all	htseq_all - TTD_vs_ctrl	modelvar_TTD_vs_ctrl	apeglm	3214.52	-0.191447	0.127484	0.055814	0.327045	0.485392	FOSL2	24869	chr2	28392448	28417317	protein_coding	ENSG00000075426.12	24510	4	TTD < ctrl
INTS5	htseq_all	htseq_all - TTD_vs_ctrl	modelvar_TTD_vs_ctrl	apeglm	181.061	-0.191008	0.195112	0.0966739	0.435019	0.361492	INTS5	6454	chr11	62646848	62653302	protein_coding	ENSG00000185085.2	6454	2	TTD < ctrl
CERS4	htseq_all	htseq_all - TTD_vs_ctrl	modelvar_TTD_vs_ctrl	apeglm	553.383	-0.190649	0.180217	0.0953126	0.431757	0.364761	CERS4	55685	chr19	8206736	8262421	protein_coding	ENSG00000090661.12	53108	13	TTD < ctrl
TNIP1	htseq_all	htseq_all - TTD_vs_ctrl	modelvar_TTD_vs_ctrl	apeglm	2749.35	-0.190577	0.175725	0.0925349	0.42523	0.371376	TNIP1	63632	chr5	151029945	151093577	protein_coding	ENSG00000145901.16	57209	18	TTD < ctrl
PLCD3	htseq_all	htseq_all - TTD_vs_ctrl	modelvar_TTD_vs_ctrl	apeglm	1064.02	-0.190486	0.137528	0.0689641	0.367933	0.434232	PLCD3	24395	chr17	45108959	45133354	protein_coding	ENSG00000161714.12	23556	15	TTD < ctrl
CERT1	htseq_all	htseq_all - TTD_vs_ctrl	modelvar_TTD_vs_ctrl	apeglm	783.923	-0.190477	0.146733	0.0751356	0.383429	0.416315	CERT1	155793	chr5	75356345	75512138	protein_coding	ENSG00000113163.19	154934	19	TTD < ctrl
RGS17	htseq_all	htseq_all - TTD_vs_ctrl	modelvar_TTD_vs_ctrl	apeglm	130.879	-0.190462	0.213194	0.0965839	0.434862	0.361649	RGS17	126823	chr6	153004459	153131282	protein_coding	ENSG00000091844.8	126823	5	TTD < ctrl
LTBP4	htseq_all	htseq_all - TTD_vs_ctrl	modelvar_TTD_vs_ctrl	apeglm	601.376	-0.190393	0.181332	0.0959062	0.433167	0.363344	LTBP4	36935	chr19	40592883	40629818	protein_coding	ENSG00000090006.18	36652	33	TTD < ctrl
C2CD2L	htseq_all	htseq_all - TTD_vs_ctrl	modelvar_TTD_vs_ctrl	apeglm	282.776	-0.190375	0.167842	0.0896847	0.41965	0.377113	C2CD2L	16346	chr11	119102198	119118544	protein_coding	ENSG00000172375.14	11200	14	TTD < ctrl
THSD4	htseq_all	htseq_all - TTD_vs_ctrl	modelvar_TTD_vs_ctrl	apeglm	386.889	-0.190306	0.157399	0.0836331	0.403494	0.394163	THSD4	686431	chr15	71096952	71783383	protein_coding	ENSG00000187720.14	686431	18	TTD < ctrl
IL20RB	htseq_all	htseq_all - TTD_vs_ctrl	modelvar_TTD_vs_ctrl	apeglm	2550.38	-0.190279	0.134374	0.0655093	0.356054	0.448484	IL20RB	64855	chr3	136946230	137011085	protein_coding	ENSG00000174564.13	53102	7	TTD < ctrl
ALDH2	htseq_all	htseq_all - TTD_vs_ctrl	modelvar_TTD_vs_ctrl	apeglm	347.712	-0.190196	0.190606	0.0958927	0.433167	0.363344	ALDH2	50645	chr12	111766887	111817532	protein_coding	ENSG00000111275.13	50599	14	TTD < ctrl
ADGRG6	htseq_all	htseq_all - TTD_vs_ctrl	modelvar_TTD_vs_ctrl	apeglm	972.691	-0.190183	0.149223	0.0782314	0.391355	0.407429	ADGRG6	144412	chr6	142301854	142446266	protein_coding	ENSG00000112414.15	144412	26	TTD < ctrl
TUBB2A	htseq_all	htseq_all - TTD_vs_ctrl	modelvar_TTD_vs_ctrl	apeglm	1183.62	-0.190117	0.203337	0.0969524	0.435491	0.361021	TUBB2A	4047	chr6	3153497	3157544	protein_coding	ENSG00000137267.7	3878	4	TTD < ctrl
ZNF185	htseq_all	htseq_all - TTD_vs_ctrl	modelvar_TTD_vs_ctrl	apeglm	3102.21	-0.190112	0.146673	0.0756951	0.384656	0.414927	ZNF185	59038	chrX	152914442	152973480	protein_coding	ENSG00000147394.18	59038	24	TTD < ctrl
SPHK1	htseq_all	htseq_all - TTD_vs_ctrl	modelvar_TTD_vs_ctrl	apeglm	78.0071	-0.190057	0.247355	0.0833509	0.403309	0.394362	SPHK1	11276	chr17	76376584	76387860	protein_coding	ENSG00000176170.14	11199	8	TTD < ctrl
SLC46A2	htseq_all	htseq_all - TTD_vs_ctrl	modelvar_TTD_vs_ctrl	apeglm	282.573	-0.189888	0.23419	0.0899087	0.419664	0.377098	SLC46A2	11956	chr9	112878920	112890876	protein_coding	ENSG00000119457.8	11956	4	TTD < ctrl
SHISA5	htseq_all	htseq_all - TTD_vs_ctrl	modelvar_TTD_vs_ctrl	apeglm	1199.62	-0.189879	0.178806	0.094671	0.430181	0.366348	SHISA5	37028	chr3	48467798	48504826	protein_coding	ENSG00000164054.16	36956	7	TTD < ctrl
RYR3	htseq_all	htseq_all - TTD_vs_ctrl	modelvar_TTD_vs_ctrl	apeglm	21.5007	-0.189828	0.316242	0.0302666	0.233165	0.632336	RYR3	555159	chr15	33310962	33866121	protein_coding	ENSG00000198838.14	555139	105	TTD < ctrl
INO80D	htseq_all	htseq_all - TTD_vs_ctrl	modelvar_TTD_vs_ctrl	apeglm	1108.37	-0.189147	0.13533	0.066605	0.359717	0.444039	INO80D	92582	chr2	205993721	206086303	protein_coding	ENSG00000114933.16	92453	11	TTD < ctrl
PRICKLE1	htseq_all	htseq_all - TTD_vs_ctrl	modelvar_TTD_vs_ctrl	apeglm	261.963	-0.18882	0.20594	0.0978832	0.436884	0.359634	PRICKLE1	133598	chr12	42456757	42590355	protein_coding	ENSG00000139174.12	132989	9	TTD < ctrl
FBXO31	htseq_all	htseq_all - TTD_vs_ctrl	modelvar_TTD_vs_ctrl	apeglm	292.874	-0.188679	0.161311	0.0885426	0.416834	0.380036	FBXO31	65155	chr16	87326987	87392142	protein_coding	ENSG00000103264.18	59039	9	TTD < ctrl
ENDOV	htseq_all	htseq_all - TTD_vs_ctrl	modelvar_TTD_vs_ctrl	apeglm	58.8249	-0.188565	0.251329	0.0815189	0.3981	0.400007	ENDOV	22921	chr17	80415165	80438086	protein_coding	ENSG00000173818.17	22919	10	TTD < ctrl
AP3S2	htseq_all	htseq_all - TTD_vs_ctrl	modelvar_TTD_vs_ctrl	apeglm	234.906	-0.188521	0.18211	0.0973817	0.436094	0.36042	AP3S2	64039	chr15	89830599	89894638	protein_coding	ENSG00000157823.17	63395	7	TTD < ctrl
SEMA7A	htseq_all	htseq_all - TTD_vs_ctrl	modelvar_TTD_vs_ctrl	apeglm	296.951	-0.188485	0.197893	0.100005	0.441987	0.354591	SEMA7A	24669	chr15	74409289	74433958	protein_coding	ENSG00000138623.10	24669	14	TTD < ctrl
PPP2R2C	htseq_all	htseq_all - TTD_vs_ctrl	modelvar_TTD_vs_ctrl	apeglm	1083.65	-0.188335	0.196002	0.0994818	0.440754	0.355804	PPP2R2C	243022	chr4	6320578	6563600	protein_coding	ENSG00000074211.14	240656	10	TTD < ctrl
HS3ST6	htseq_all	htseq_all - TTD_vs_ctrl	modelvar_TTD_vs_ctrl	apeglm	31.3842	-0.187988	0.283091	0.0575672	0.332489	0.478223	HS3ST6	6940	chr16	1911475	1918415	protein_coding	ENSG00000162040.7	6940	2	TTD < ctrl
SIPA1	htseq_all	htseq_all - TTD_vs_ctrl	modelvar_TTD_vs_ctrl	apeglm	82.0576	-0.187741	0.218411	0.0999085	0.441987	0.354591	SIPA1	12817	chr11	65638101	65650918	protein_coding	ENSG00000213445.10	12811	17	TTD < ctrl
AACS	htseq_all	htseq_all - TTD_vs_ctrl	modelvar_TTD_vs_ctrl	apeglm	738.968	-0.187605	0.162929	0.0913683	0.421585	0.375115	AACS	77899	chr12	125065434	125143333	protein_coding	ENSG00000081760.17	77881	18	TTD < ctrl
CEP152	htseq_all	htseq_all - TTD_vs_ctrl	modelvar_TTD_vs_ctrl	apeglm	132.494	-0.187581	0.194403	0.10037	0.442998	0.353598	CEP152	98218	chr15	48712928	48811146	protein_coding	ENSG00000103995.14	73131	27	TTD < ctrl
PRKAB2	htseq_all	htseq_all - TTD_vs_ctrl	modelvar_TTD_vs_ctrl	apeglm	806.59	-0.18739	0.174648	0.0997158	0.441419	0.355149	PRKAB2	17444	chr1	147155106	147172550	protein_coding	ENSG00000131791.8	17364	8	TTD < ctrl
NOTCH1	htseq_all	htseq_all - TTD_vs_ctrl	modelvar_TTD_vs_ctrl	apeglm	3781.71	-0.187223	0.136257	0.0777453	0.390406	0.408484	NOTCH1	51615	chr9	136494433	136546048	protein_coding	ENSG00000148400.13	51615	35	TTD < ctrl
CCDC71L	htseq_all	htseq_all - TTD_vs_ctrl	modelvar_TTD_vs_ctrl	apeglm	128.583	-0.187087	0.227446	0.0958549	0.433167	0.363344	CCDC71L	6798	chr7	106654360	106661158	protein_coding	ENSG00000253276.4	6798	3	TTD < ctrl
SPTBN1	htseq_all	htseq_all - TTD_vs_ctrl	modelvar_TTD_vs_ctrl	apeglm	8712.83	-0.186959	0.137203	0.0710035	0.372527	0.428843	SPTBN1	215129	chr2	54456317	54671446	protein_coding	ENSG00000115306.16	215128	38	TTD < ctrl
SMAP2	htseq_all	htseq_all - TTD_vs_ctrl	modelvar_TTD_vs_ctrl	apeglm	502.271	-0.186913	0.149193	0.0842057	0.404843	0.392714	SMAP2	78476	chr1	40344850	40423326	protein_coding	ENSG00000084070.12	69390	10	TTD < ctrl
CDIN1	htseq_all	htseq_all - TTD_vs_ctrl	modelvar_TTD_vs_ctrl	apeglm	301.262	-0.186824	0.154731	0.086569	0.411697	0.385422	CDIN1	230622	chr15	36579626	36810248	protein_coding	ENSG00000186073.14	230618	13	TTD < ctrl
KLHL5	htseq_all	htseq_all - TTD_vs_ctrl	modelvar_TTD_vs_ctrl	apeglm	572.189	-0.186788	0.183975	0.0999732	0.441987	0.354591	KLHL5	81818	chr4	39045039	39126857	protein_coding	ENSG00000109790.18	77170	12	TTD < ctrl
NEDD4	htseq_all	htseq_all - TTD_vs_ctrl	modelvar_TTD_vs_ctrl	apeglm	908.677	-0.186548	0.16499	0.0943611	0.429626	0.36691	NEDD4	166738	chr15	55826922	55993660	protein_coding	ENSG00000069869.17	166690	29	TTD < ctrl
TOLLIP	htseq_all	htseq_all - TTD_vs_ctrl	modelvar_TTD_vs_ctrl	apeglm	1509	-0.186513	0.166158	0.094671	0.430181	0.366348	TOLLIP	35283	chr11	1274371	1309654	protein_coding	ENSG00000078902.16	35261	6	TTD < ctrl
SLC35F6	htseq_all	htseq_all - TTD_vs_ctrl	modelvar_TTD_vs_ctrl	apeglm	597.298	-0.18589	0.152902	0.0869862	0.412812	0.384247	SLC35F6	16947	chr2	26764284	26781231	protein_coding	ENSG00000213699.9	16947	6	TTD < ctrl
HIF1A	htseq_all	htseq_all - TTD_vs_ctrl	modelvar_TTD_vs_ctrl	apeglm	5290.44	-0.185809	0.201517	0.102348	0.446389	0.350286	HIF1A	52746	chr14	61695513	61748259	protein_coding	ENSG00000100644.17	52745	15	TTD < ctrl
FURIN	htseq_all	htseq_all - TTD_vs_ctrl	modelvar_TTD_vs_ctrl	apeglm	2212.47	-0.185637	0.137957	0.0731889	0.378342	0.422115	FURIN	14976	chr15	90868588	90883564	protein_coding	ENSG00000140564.13	14869	16	TTD < ctrl
ZBTB48	htseq_all	htseq_all - TTD_vs_ctrl	modelvar_TTD_vs_ctrl	apeglm	105.609	-0.185362	0.197215	0.103985	0.449495	0.347275	ZBTB48	9286	chr1	6579994	6589280	protein_coding	ENSG00000204859.13	9286	11	TTD < ctrl
USP24	htseq_all	htseq_all - TTD_vs_ctrl	modelvar_TTD_vs_ctrl	apeglm	1452.72	-0.185351	0.127594	0.0631953	0.350455	0.455368	USP24	149005	chr1	55066359	55215364	protein_coding	ENSG00000162402.14	149005	68	TTD < ctrl
RP11-384K6.6	htseq_all	htseq_all - TTD_vs_ctrl	modelvar_TTD_vs_ctrl	apeglm	130.991	-0.185252	0.194119	0.102553	0.446476	0.350202	RP11-384K6.6	41956	chr4	118591773	118633729	transcribed_unprocessed_pseudogene	ENSG00000260404.3	41956	10	TTD < ctrl
RALB	htseq_all	htseq_all - TTD_vs_ctrl	modelvar_TTD_vs_ctrl	apeglm	1294.05	-0.185129	0.125632	0.0621355	0.346591	0.460183	RALB	54646	chr2	120240064	120294710	protein_coding	ENSG00000144118.14	49641	6	TTD < ctrl
C16orf72	htseq_all	htseq_all - TTD_vs_ctrl	modelvar_TTD_vs_ctrl	apeglm	958.974	-0.185005	0.132875	0.0699109	0.370347	0.431391	C16orf72	29991	chr16	9091644	9121635	protein_coding	ENSG00000182831.12	29991	4	TTD < ctrl
DUOX1	htseq_all	htseq_all - TTD_vs_ctrl	modelvar_TTD_vs_ctrl	apeglm	2446.1	-0.184989	0.180503	0.101287	0.444703	0.35193	DUOX1	35643	chr15	45129933	45165576	protein_coding	ENSG00000137857.18	35643	35	TTD < ctrl
HERPUD2	htseq_all	htseq_all - TTD_vs_ctrl	modelvar_TTD_vs_ctrl	apeglm	436.413	-0.184929	0.151794	0.0873167	0.413588	0.383432	HERPUD2	64800	chr7	35632659	35697459	protein_coding	ENSG00000122557.11	62476	9	TTD < ctrl
CLSTN1	htseq_all	htseq_all - TTD_vs_ctrl	modelvar_TTD_vs_ctrl	apeglm	4208.24	-0.184779	0.176961	0.0994689	0.440754	0.355804	CLSTN1	95058	chr1	9728926	9823984	protein_coding	ENSG00000171603.18	95039	19	TTD < ctrl
CDC42BPB	htseq_all	htseq_all - TTD_vs_ctrl	modelvar_TTD_vs_ctrl	apeglm	3213.74	-0.184671	0.121614	0.0575511	0.332489	0.478223	CDC42BPB	125169	chr14	102932380	103057549	protein_coding	ENSG00000198752.11	125169	37	TTD < ctrl
MORC4	htseq_all	htseq_all - TTD_vs_ctrl	modelvar_TTD_vs_ctrl	apeglm	828.758	-0.184606	0.15005	0.087441	0.413671	0.383345	MORC4	186341	chrX	106813871	107000212	protein_coding	ENSG00000133131.15	179469	17	TTD < ctrl
ACAP3	htseq_all	htseq_all - TTD_vs_ctrl	modelvar_TTD_vs_ctrl	apeglm	453.328	-0.184584	0.191936	0.104546	0.451179	0.345651	ACAP3	17219	chr1	1292390	1309609	protein_coding	ENSG00000131584.19	15539	24	TTD < ctrl
GSPT2	htseq_all	htseq_all - TTD_vs_ctrl	modelvar_TTD_vs_ctrl	apeglm	77.9788	-0.184286	0.272024	0.0659264	0.357273	0.447	GSPT2	2790	chrX	51743442	51746232	protein_coding	ENSG00000189369.9	2790	1	TTD < ctrl
HSDL2	htseq_all	htseq_all - TTD_vs_ctrl	modelvar_TTD_vs_ctrl	apeglm	2573.14	-0.18413	0.144593	0.0813916	0.397868	0.400261	HSDL2	92325	chr9	112380080	112472405	protein_coding	ENSG00000119471.15	92325	11	TTD < ctrl
SLMAP	htseq_all	htseq_all - TTD_vs_ctrl	modelvar_TTD_vs_ctrl	apeglm	1484.25	-0.184021	0.178493	0.102905	0.446535	0.350145	SLMAP	174553	chr3	57755450	57930003	protein_coding	ENSG00000163681.16	173694	25	TTD < ctrl
SLC16A9	htseq_all	htseq_all - TTD_vs_ctrl	modelvar_TTD_vs_ctrl	apeglm	19.2579	-0.184016	0.335571	0.00814269	0.108808	0.96334	SLC16A9	85238	chr10	59650764	59736002	protein_coding	ENSG00000165449.12	85237	6	TTD < ctrl
MYCBP2	htseq_all	htseq_all - TTD_vs_ctrl	modelvar_TTD_vs_ctrl	apeglm	7237.46	-0.183995	0.146379	0.0827614	0.401317	0.396513	MYCBP2	284620	chr13	77042474	77327094	protein_coding	ENSG00000005810.19	284620	85	TTD < ctrl
PTP4A2	htseq_all	htseq_all - TTD_vs_ctrl	modelvar_TTD_vs_ctrl	apeglm	1411.84	-0.183971	0.160208	0.0951424	0.431443	0.365077	PTP4A2	38435	chr1	31906421	31944856	protein_coding	ENSG00000184007.22	31947	8	TTD < ctrl
ANKS1A	htseq_all	htseq_all - TTD_vs_ctrl	modelvar_TTD_vs_ctrl	apeglm	925.957	-0.18386	0.136451	0.0750304	0.383348	0.416406	ANKS1A	202151	chr6	34889255	35091406	protein_coding	ENSG00000064999.15	202151	25	TTD < ctrl
DTNA	htseq_all	htseq_all - TTD_vs_ctrl	modelvar_TTD_vs_ctrl	apeglm	77.8384	-0.183518	0.254272	0.0811677	0.39786	0.40027	DTNA	398553	chr18	34493291	34891844	protein_coding	ENSG00000134769.23	398078	24	TTD < ctrl
SECTM1	htseq_all	htseq_all - TTD_vs_ctrl	modelvar_TTD_vs_ctrl	apeglm	112.057	-0.183414	0.21848	0.1023	0.446389	0.350286	SECTM1	13050	chr17	82321024	82334074	protein_coding	ENSG00000141574.8	12742	5	TTD < ctrl
C1orf74	htseq_all	htseq_all - TTD_vs_ctrl	modelvar_TTD_vs_ctrl	apeglm	268.83	-0.183336	0.244506	0.0879737	0.415295	0.381644	C1orf74	5351	chr1	209779208	209784559	protein_coding	ENSG00000162757.4	5351	2	TTD < ctrl
SNX29	htseq_all	htseq_all - TTD_vs_ctrl	modelvar_TTD_vs_ctrl	apeglm	1114.66	-0.183285	0.144606	0.0835982	0.403494	0.394163	SNX29	597553	chr16	11976734	12574287	protein_coding	ENSG00000048471.14	597553	21	TTD < ctrl
SPTLC2	htseq_all	htseq_all - TTD_vs_ctrl	modelvar_TTD_vs_ctrl	apeglm	1645.29	-0.183234	0.173372	0.102325	0.446389	0.350286	SPTLC2	110640	chr14	77505997	77616637	protein_coding	ENSG00000100596.7	110640	12	TTD < ctrl
CLIC4	htseq_all	htseq_all - TTD_vs_ctrl	modelvar_TTD_vs_ctrl	apeglm	3000.56	-0.183196	0.161439	0.0961551	0.43392	0.362591	CLIC4	98939	chr1	24745382	24844321	protein_coding	ENSG00000169504.15	98885	7	TTD < ctrl
PSAPL1	htseq_all	htseq_all - TTD_vs_ctrl	modelvar_TTD_vs_ctrl	apeglm	4057.79	-0.183114	0.190889	0.104975	0.451891	0.344966	PSAPL1	4645	chr4	7430285	7434930	protein_coding	ENSG00000178597.7	4645	1	TTD < ctrl
PDK4	htseq_all	htseq_all - TTD_vs_ctrl	modelvar_TTD_vs_ctrl	apeglm	33.705	-0.182999	0.29685	0.0405107	0.275319	0.560164	PDK4	13017	chr7	95583499	95596516	protein_coding	ENSG00000004799.8	13017	11	TTD < ctrl
SLC35B4	htseq_all	htseq_all - TTD_vs_ctrl	modelvar_TTD_vs_ctrl	apeglm	275.065	-0.182983	0.153875	0.0924441	0.424936	0.371676	SLC35B4	27598	chr7	134289332	134316930	protein_coding	ENSG00000205060.11	27598	10	TTD < ctrl
UNK	htseq_all	htseq_all - TTD_vs_ctrl	modelvar_TTD_vs_ctrl	apeglm	333.906	-0.182763	0.143392	0.0838101	0.404124	0.393486	UNK	40993	chr17	75784806	75825799	protein_coding	ENSG00000132478.10	40993	16	TTD < ctrl
RXRA	htseq_all	htseq_all - TTD_vs_ctrl	modelvar_TTD_vs_ctrl	apeglm	2872.36	-0.182753	0.137621	0.077805	0.390457	0.408426	RXRA	123487	chr9	134317098	134440585	protein_coding	ENSG00000186350.12	114130	12	TTD < ctrl
OSBPL3	htseq_all	htseq_all - TTD_vs_ctrl	modelvar_TTD_vs_ctrl	apeglm	778.48	-0.182741	0.145981	0.0857614	0.409335	0.387922	OSBPL3	185094	chr7	24796540	24981634	protein_coding	ENSG00000070882.13	183638	23	TTD < ctrl
TMEM185A	htseq_all	htseq_all - TTD_vs_ctrl	modelvar_TTD_vs_ctrl	apeglm	196.545	-0.182584	0.18761	0.106904	0.455462	0.341548	TMEM185A	35356	chrX	149596556	149631912	protein_coding	ENSG00000269556.8	35355	7	TTD < ctrl
GPR157	htseq_all	htseq_all - TTD_vs_ctrl	modelvar_TTD_vs_ctrl	apeglm	739.854	-0.182565	0.166562	0.100258	0.442829	0.353764	GPR157	28797	chr1	9100305	9129102	protein_coding	ENSG00000180758.12	28797	4	TTD < ctrl
CIC	htseq_all	htseq_all - TTD_vs_ctrl	modelvar_TTD_vs_ctrl	apeglm	830.105	-0.182524	0.138928	0.0801977	0.394942	0.403466	CIC	27260	chr19	42268537	42295797	protein_coding	ENSG00000079432.9	27259	21	TTD < ctrl
PNPLA1	htseq_all	htseq_all - TTD_vs_ctrl	modelvar_TTD_vs_ctrl	apeglm	749.751	-0.182323	0.158953	0.0926878	0.425396	0.371207	PNPLA1	70752	chr6	36243203	36313955	protein_coding	ENSG00000180316.13	65392	9	TTD < ctrl
KLHL7	htseq_all	htseq_all - TTD_vs_ctrl	modelvar_TTD_vs_ctrl	apeglm	378.365	-0.182295	0.168189	0.101833	0.44606	0.350607	KLHL7	72156	chr7	23105758	23177914	protein_coding	ENSG00000122550.18	72129	12	TTD < ctrl
CROT	htseq_all	htseq_all - TTD_vs_ctrl	modelvar_TTD_vs_ctrl	apeglm	513.522	-0.182263	0.145562	0.086114	0.410151	0.387056	CROT	54130	chr7	87345664	87399794	protein_coding	ENSG00000005469.12	54130	19	TTD < ctrl
ZNF672	htseq_all	htseq_all - TTD_vs_ctrl	modelvar_TTD_vs_ctrl	apeglm	170.427	-0.182165	0.183405	0.106979	0.455462	0.341548	ZNF672	11307	chr1	248838210	248849517	protein_coding	ENSG00000171161.13	11293	5	TTD < ctrl
RAB10	htseq_all	htseq_all - TTD_vs_ctrl	modelvar_TTD_vs_ctrl	apeglm	4509.24	-0.182141	0.170322	0.102158	0.446389	0.350286	RAB10	103370	chr2	26034084	26137454	protein_coding	ENSG00000084733.11	103370	6	TTD < ctrl
REC8	htseq_all	htseq_all - TTD_vs_ctrl	modelvar_TTD_vs_ctrl	apeglm	12.5027	-0.18197	0.327377	0.0111077	0.13039	0.884755	REC8	8404	chr14	24171853	24180257	protein_coding	ENSG00000100918.13	8404	20	TTD < ctrl
ADGRL3	htseq_all	htseq_all - TTD_vs_ctrl	modelvar_TTD_vs_ctrl	apeglm	97.1999	-0.181968	0.259106	0.0771982	0.389306	0.409709	ADGRL3	878009	chr4	61200326	62078335	protein_coding	ENSG00000150471.17	878009	27	TTD < ctrl
IER2	htseq_all	htseq_all - TTD_vs_ctrl	modelvar_TTD_vs_ctrl	apeglm	960.203	-0.181903	0.186686	0.106596	0.454942	0.342044	IER2	4500	chr19	13150411	13154911	protein_coding	ENSG00000160888.7	4500	2	TTD < ctrl
FANCE	htseq_all	htseq_all - TTD_vs_ctrl	modelvar_TTD_vs_ctrl	apeglm	88.428	-0.18186	0.212696	0.105762	0.453364	0.343553	FANCE	14764	chr6	35452338	35467102	protein_coding	ENSG00000112039.5	14764	11	TTD < ctrl
FBXL20	htseq_all	htseq_all - TTD_vs_ctrl	modelvar_TTD_vs_ctrl	apeglm	670.335	-0.181762	0.15221	0.0912989	0.421411	0.375294	FBXL20	149860	chr17	39252663	39402523	protein_coding	ENSG00000108306.13	148963	16	TTD < ctrl
MPP7	htseq_all	htseq_all - TTD_vs_ctrl	modelvar_TTD_vs_ctrl	apeglm	1378.71	-0.181742	0.145221	0.0866007	0.411707	0.385412	MPP7	283493	chr10	28050993	28334486	protein_coding	ENSG00000150054.19	280343	19	TTD < ctrl
MARCKSL1	htseq_all	htseq_all - TTD_vs_ctrl	modelvar_TTD_vs_ctrl	apeglm	99.9342	-0.181741	0.255905	0.0789809	0.393008	0.405599	MARCKSL1	2394	chr1	32333839	32336233	protein_coding	ENSG00000175130.7	2394	2	TTD < ctrl
ILRUN	htseq_all	htseq_all - TTD_vs_ctrl	modelvar_TTD_vs_ctrl	apeglm	1475	-0.181668	0.119793	0.059368	0.337748	0.471407	ILRUN	109571	chr6	34587288	34696859	protein_coding	ENSG00000196821.10	109571	5	TTD < ctrl
CNOT6LP1	htseq_all	htseq_all - TTD_vs_ctrl	modelvar_TTD_vs_ctrl	apeglm	42.5573	-0.181627	0.274258	0.0626341	0.34839	0.457934	CNOT6LP1	1461	chr15	56005715	56007176	processed_pseudogene	ENSG00000230183.4	1461	1	TTD < ctrl
ATP13A2	htseq_all	htseq_all - TTD_vs_ctrl	modelvar_TTD_vs_ctrl	apeglm	395.962	-0.181239	0.196144	0.108572	0.45952	0.337696	ATP13A2	25970	chr1	16985958	17011928	protein_coding	ENSG00000159363.19	25970	29	TTD < ctrl
SLC15A1	htseq_all	htseq_all - TTD_vs_ctrl	modelvar_TTD_vs_ctrl	apeglm	986.476	-0.181137	0.174217	0.105565	0.453148	0.34376	SLC15A1	68871	chr13	98683801	98752672	protein_coding	ENSG00000088386.17	68871	23	TTD < ctrl
CSF3	htseq_all	htseq_all - TTD_vs_ctrl	modelvar_TTD_vs_ctrl	apeglm	134.003	-0.181058	0.365548	9.18375e-06	0.000683685	3.16514	CSF3	2452	chr17	40015361	40017813	protein_coding	ENSG00000108342.13	2373	5	TTD < ctrl
EDEM1	htseq_all	htseq_all - TTD_vs_ctrl	modelvar_TTD_vs_ctrl	apeglm	935.33	-0.180932	0.130416	0.0729677	0.377816	0.422719	EDEM1	32312	chr3	5187646	5219958	protein_coding	ENSG00000134109.11	32251	12	TTD < ctrl
EPHB4	htseq_all	htseq_all - TTD_vs_ctrl	modelvar_TTD_vs_ctrl	apeglm	1339.31	-0.180773	0.140035	0.0835899	0.403494	0.394163	EPHB4	24958	chr7	100802565	100827523	protein_coding	ENSG00000196411.10	24958	17	TTD < ctrl
FCGR3A	htseq_all	htseq_all - TTD_vs_ctrl	modelvar_TTD_vs_ctrl	apeglm	39.9784	-0.180587	0.276293	0.0602257	0.340625	0.467723	FCGR3A	8978	chr1	161541759	161550737	protein_coding	ENSG00000203747.12	8795	6	TTD < ctrl
TAOK1	htseq_all	htseq_all - TTD_vs_ctrl	modelvar_TTD_vs_ctrl	apeglm	4452.65	-0.180488	0.161028	0.100644	0.443504	0.353102	TAOK1	161540	chr17	29390363	29551903	protein_coding	ENSG00000160551.12	161540	20	TTD < ctrl
GPC6	htseq_all	htseq_all - TTD_vs_ctrl	modelvar_TTD_vs_ctrl	apeglm	150.629	-0.180479	0.203716	0.109266	0.461085	0.336219	GPC6	1181213	chr13	93226807	94408020	protein_coding	ENSG00000183098.11	1181213	9	TTD < ctrl
ZBTB21	htseq_all	htseq_all - TTD_vs_ctrl	modelvar_TTD_vs_ctrl	apeglm	540.566	-0.180438	0.143582	0.0876478	0.414335	0.382648	ZBTB21	23556	chr21	41986831	42010387	protein_coding	ENSG00000173276.14	23529	4	TTD < ctrl
BICD2	htseq_all	htseq_all - TTD_vs_ctrl	modelvar_TTD_vs_ctrl	apeglm	6241.54	-0.180382	0.139328	0.0812663	0.397868	0.400261	BICD2	53470	chr9	92711363	92764833	protein_coding	ENSG00000185963.14	53470	8	TTD < ctrl
TSPAN17	htseq_all	htseq_all - TTD_vs_ctrl	modelvar_TTD_vs_ctrl	apeglm	373.931	-0.180222	0.156196	0.0978485	0.436884	0.359634	TSPAN17	11667	chr5	176647387	176659054	protein_coding	ENSG00000048140.18	11633	9	TTD < ctrl
PYGL	htseq_all	htseq_all - TTD_vs_ctrl	modelvar_TTD_vs_ctrl	apeglm	2956.74	-0.180149	0.167312	0.0984558	0.438173	0.358355	PYGL	86592	chr14	50857891	50944483	protein_coding	ENSG00000100504.17	86565	20	TTD < ctrl
MRPL16	htseq_all	htseq_all - TTD_vs_ctrl	modelvar_TTD_vs_ctrl	apeglm	496.39	-0.180147	0.172775	0.107866	0.458497	0.338663	MRPL16	4638	chr11	59806140	59810778	protein_coding	ENSG00000166902.5	4638	4	TTD < ctrl
ARHGAP25	htseq_all	htseq_all - TTD_vs_ctrl	modelvar_TTD_vs_ctrl	apeglm	66.1874	-0.180044	0.257319	0.0785269	0.391965	0.406752	ARHGAP25	147232	chr2	68679601	68826833	protein_coding	ENSG00000163219.12	136710	11	TTD < ctrl
CDYL2	htseq_all	htseq_all - TTD_vs_ctrl	modelvar_TTD_vs_ctrl	apeglm	168.177	-0.180026	0.193441	0.10829	0.45916	0.338036	CDYL2	206691	chr16	80597907	80804598	protein_coding	ENSG00000166446.15	206691	8	TTD < ctrl
CBX5	htseq_all	htseq_all - TTD_vs_ctrl	modelvar_TTD_vs_ctrl	apeglm	2614.23	-0.179886	0.127994	0.0713889	0.374131	0.426976	CBX5	49191	chr12	54230942	54280133	protein_coding	ENSG00000094916.16	49180	5	TTD < ctrl
MARK2	htseq_all	htseq_all - TTD_vs_ctrl	modelvar_TTD_vs_ctrl	apeglm	1399.44	-0.179832	0.134965	0.0797879	0.394306	0.404166	MARK2	72092	chr11	63838928	63911020	protein_coding	ENSG00000072518.22	72091	19	TTD < ctrl
SEMA3F	htseq_all	htseq_all - TTD_vs_ctrl	modelvar_TTD_vs_ctrl	apeglm	1159.28	-0.17983	0.189517	0.108384	0.459216	0.337983	SEMA3F	34030	chr3	50155045	50189075	protein_coding	ENSG00000001617.12	33983	19	TTD < ctrl
QPCT	htseq_all	htseq_all - TTD_vs_ctrl	modelvar_TTD_vs_ctrl	apeglm	591.193	-0.179711	0.216838	0.10594	0.453398	0.34352	QPCT	30495	chr2	37342827	37373322	protein_coding	ENSG00000115828.17	28692	7	TTD < ctrl
CEP350	htseq_all	htseq_all - TTD_vs_ctrl	modelvar_TTD_vs_ctrl	apeglm	2397.32	-0.179632	0.152196	0.0959579	0.433277	0.363234	CEP350	160102	chr1	179954773	180114875	protein_coding	ENSG00000135837.16	160065	38	TTD < ctrl
CNOT6L	htseq_all	htseq_all - TTD_vs_ctrl	modelvar_TTD_vs_ctrl	apeglm	867.57	-0.179514	0.132607	0.077436	0.389742	0.409222	CNOT6L	106228	chr4	77713387	77819615	protein_coding	ENSG00000138767.13	106003	12	TTD < ctrl
RBSN	htseq_all	htseq_all - TTD_vs_ctrl	modelvar_TTD_vs_ctrl	apeglm	810.321	-0.179274	0.151676	0.0956474	0.43274	0.363773	RBSN	29090	chr3	15070073	15099163	protein_coding	ENSG00000131381.12	29075	14	TTD < ctrl
SMG7	htseq_all	htseq_all - TTD_vs_ctrl	modelvar_TTD_vs_ctrl	apeglm	1812.14	-0.179257	0.121515	0.0646454	0.354473	0.450417	SMG7	126030	chr1	183472216	183598246	protein_coding	ENSG00000116698.21	81715	24	TTD < ctrl
DAAM1	htseq_all	htseq_all - TTD_vs_ctrl	modelvar_TTD_vs_ctrl	apeglm	2793.43	-0.179225	0.139007	0.0862833	0.410833	0.386334	DAAM1	182759	chr14	59188646	59371405	protein_coding	ENSG00000100592.16	182736	25	TTD < ctrl
CDC42EP1	htseq_all	htseq_all - TTD_vs_ctrl	modelvar_TTD_vs_ctrl	apeglm	531.32	-0.178887	0.149563	0.0946729	0.430181	0.366348	CDC42EP1	8925	chr22	37560480	37569405	protein_coding	ENSG00000128283.7	8925	3	TTD < ctrl
SCN1B	htseq_all	htseq_all - TTD_vs_ctrl	modelvar_TTD_vs_ctrl	apeglm	18.6957	-0.178657	0.30766	0.0242978	0.207286	0.683431	SCN1B	9979	chr19	35030470	35040449	protein_coding	ENSG00000105711.14	9979	7	TTD < ctrl
CCSER2	htseq_all	htseq_all - TTD_vs_ctrl	modelvar_TTD_vs_ctrl	apeglm	2093.66	-0.178634	0.154478	0.0990806	0.439888	0.356658	CCSER2	189935	chr10	84328586	84518521	protein_coding	ENSG00000107771.17	189928	11	TTD < ctrl
ANKLE2	htseq_all	htseq_all - TTD_vs_ctrl	modelvar_TTD_vs_ctrl	apeglm	1286.95	-0.178581	0.144239	0.0899626	0.419664	0.377098	ANKLE2	36329	chr12	132725503	132761832	protein_coding	ENSG00000176915.15	36329	13	TTD < ctrl
THUMPD2	htseq_all	htseq_all - TTD_vs_ctrl	modelvar_TTD_vs_ctrl	apeglm	113.916	-0.178569	0.204877	0.111534	0.466378	0.331262	THUMPD2	43207	chr2	39736060	39779267	protein_coding	ENSG00000138050.15	43197	11	TTD < ctrl
SLC12A4	htseq_all	htseq_all - TTD_vs_ctrl	modelvar_TTD_vs_ctrl	apeglm	631.431	-0.178298	0.17104	0.108491	0.459301	0.337902	SLC12A4	26127	chr16	67943474	67969601	protein_coding	ENSG00000124067.17	25220	24	TTD < ctrl
SHISAL1	htseq_all	htseq_all - TTD_vs_ctrl	modelvar_TTD_vs_ctrl	apeglm	76.1299	-0.178288	0.252383	0.0830452	0.4022	0.395558	SHISAL1	69286	chr22	44243665	44312951	protein_coding	ENSG00000138944.8	69286	5	TTD < ctrl
PACS1	htseq_all	htseq_all - TTD_vs_ctrl	modelvar_TTD_vs_ctrl	apeglm	1004.11	-0.17826	0.1323	0.0787471	0.392692	0.405948	PACS1	174472	chr11	66070272	66244744	protein_coding	ENSG00000175115.13	174472	24	TTD < ctrl
HTT	htseq_all	htseq_all - TTD_vs_ctrl	modelvar_TTD_vs_ctrl	apeglm	1786.49	-0.178106	0.125457	0.0721191	0.375637	0.425231	HTT	202594	chr4	3041363	3243957	protein_coding	ENSG00000197386.14	202590	68	TTD < ctrl
CRYBG3	htseq_all	htseq_all - TTD_vs_ctrl	modelvar_TTD_vs_ctrl	apeglm	1942.16	-0.178062	0.178173	0.111549	0.466378	0.331262	CRYBG3	122973	chr3	97822011	97944984	protein_coding	ENSG00000080200.10	122973	22	TTD < ctrl
TMEM62	htseq_all	htseq_all - TTD_vs_ctrl	modelvar_TTD_vs_ctrl	apeglm	70.452	-0.178039	0.235654	0.0971848	0.435692	0.36082	TMEM62	61865	chr15	43123279	43185144	protein_coding	ENSG00000137842.7	51558	14	TTD < ctrl
SRGAP2B	htseq_all	htseq_all - TTD_vs_ctrl	modelvar_TTD_vs_ctrl	apeglm	147.22	-0.17795	0.192424	0.113338	0.469386	0.32847	SRGAP2B	208263	chr1	144887265	145095528	protein_coding	ENSG00000196369.11	208263	10	TTD < ctrl
GRN	htseq_all	htseq_all - TTD_vs_ctrl	modelvar_TTD_vs_ctrl	apeglm	5138.58	-0.177829	0.162183	0.105749	0.453364	0.343553	GRN	7860	chr17	44345246	44353106	protein_coding	ENSG00000030582.18	7804	13	TTD < ctrl
TOR1AIP2	htseq_all	htseq_all - TTD_vs_ctrl	modelvar_TTD_vs_ctrl	apeglm	1973.69	-0.17781	0.126491	0.0705605	0.371188	0.430406	TOR1AIP2	37836	chr1	179839967	179877803	protein_coding	ENSG00000169905.13	37832	7	TTD < ctrl
IGF2BP2	htseq_all	htseq_all - TTD_vs_ctrl	modelvar_TTD_vs_ctrl	apeglm	2330.99	-0.177644	0.1252	0.0715812	0.374811	0.426187	IGF2BP2	181912	chr3	185643130	185825042	protein_coding	ENSG00000073792.16	181912	16	TTD < ctrl
SPOPL	htseq_all	htseq_all - TTD_vs_ctrl	modelvar_TTD_vs_ctrl	apeglm	384.661	-0.177561	0.171551	0.110472	0.463482	0.333967	SPOPL	71777	chr2	138501770	138573547	protein_coding	ENSG00000144228.9	71777	11	TTD < ctrl
PIK3R4	htseq_all	htseq_all - TTD_vs_ctrl	modelvar_TTD_vs_ctrl	apeglm	456.781	-0.177517	0.144881	0.0931162	0.425674	0.370923	PIK3R4	67895	chr3	130678934	130746829	protein_coding	ENSG00000196455.8	67895	20	TTD < ctrl
IKBKB	htseq_all	htseq_all - TTD_vs_ctrl	modelvar_TTD_vs_ctrl	apeglm	662.179	-0.177512	0.144029	0.0921882	0.424291	0.372337	IKBKB	61158	chr8	42271302	42332460	protein_coding	ENSG00000104365.16	61158	22	TTD < ctrl
PLEKHF2	htseq_all	htseq_all - TTD_vs_ctrl	modelvar_TTD_vs_ctrl	apeglm	315.869	-0.177325	0.182064	0.113616	0.47017	0.327745	PLEKHF2	22900	chr8	95133785	95156685	protein_coding	ENSG00000175895.4	22900	2	TTD < ctrl
RAP1BL	htseq_all	htseq_all - TTD_vs_ctrl	modelvar_TTD_vs_ctrl	apeglm	41.9363	-0.177179	0.247222	0.0884596	0.416802	0.38007	RAP1BL	554	chr5	76173629	76174183	translated_processed_pseudogene	ENSG00000254893.6	554	1	TTD < ctrl
ACAP2	htseq_all	htseq_all - TTD_vs_ctrl	modelvar_TTD_vs_ctrl	apeglm	1161.15	-0.17717	0.17454	0.111622	0.466494	0.331154	ACAP2	168299	chr3	195274745	195443044	protein_coding	ENSG00000114331.15	168275	25	TTD < ctrl
NBEAL1	htseq_all	htseq_all - TTD_vs_ctrl	modelvar_TTD_vs_ctrl	apeglm	1228.23	-0.177161	0.144564	0.0940348	0.429005	0.367538	NBEAL1	211770	chr2	203014608	203226378	protein_coding	ENSG00000144426.19	210319	56	TTD < ctrl
RP11-611O2.5	htseq_all	htseq_all - TTD_vs_ctrl	modelvar_TTD_vs_ctrl	apeglm	44.5763	-0.177148	0.260507	0.0755816	0.384549	0.415048	RP11-611O2.5	1949	chr12	68841288	68843237	lncRNA	ENSG00000257181.1	1949	2	TTD < ctrl
KIAA1522	htseq_all	htseq_all - TTD_vs_ctrl	modelvar_TTD_vs_ctrl	apeglm	2072.04	-0.176758	0.151108	0.0973672	0.436094	0.36042	KIAA1522	33140	chr1	32741830	32774970	protein_coding	ENSG00000162522.11	33140	7	TTD < ctrl
VPS13C	htseq_all	htseq_all - TTD_vs_ctrl	modelvar_TTD_vs_ctrl	apeglm	1440.69	-0.176683	0.142589	0.0927324	0.425396	0.371207	VPS13C	208084	chr15	61852389	62060473	protein_coding	ENSG00000129003.19	208084	85	TTD < ctrl
RUSC2	htseq_all	htseq_all - TTD_vs_ctrl	modelvar_TTD_vs_ctrl	apeglm	471.638	-0.176548	0.171279	0.11216	0.467077	0.330612	RUSC2	71787	chr9	35490111	35561898	protein_coding	ENSG00000198853.12	71784	12	TTD < ctrl
HEATR5A	htseq_all	htseq_all - TTD_vs_ctrl	modelvar_TTD_vs_ctrl	apeglm	290.64	-0.176276	0.157158	0.104748	0.451558	0.345287	HEATR5A	128762	chr14	31291788	31420550	protein_coding	ENSG00000129493.15	128762	36	TTD < ctrl
FAM13A-AS1	htseq_all	htseq_all - TTD_vs_ctrl	modelvar_TTD_vs_ctrl	apeglm	18.6608	-0.17624	0.30246	0.0257596	0.214434	0.668706	FAM13A-AS1	20805	chr4	88709298	88730103	lncRNA	ENSG00000248019.3	20314	5	TTD < ctrl
PRELP	htseq_all	htseq_all - TTD_vs_ctrl	modelvar_TTD_vs_ctrl	apeglm	517.926	-0.176236	0.200595	0.116173	0.473802	0.324403	PRELP	15546	chr1	203475806	203491352	protein_coding	ENSG00000188783.6	15546	3	TTD < ctrl
MMP28	htseq_all	htseq_all - TTD_vs_ctrl	modelvar_TTD_vs_ctrl	apeglm	35.6664	-0.176173	0.298779	0.0293773	0.22941	0.639387	MMP28	39458	chr17	35756249	35795707	protein_coding	ENSG00000271447.6	39457	9	TTD < ctrl
MIDEAS	htseq_all	htseq_all - TTD_vs_ctrl	modelvar_TTD_vs_ctrl	apeglm	1370.65	-0.176036	0.11815	0.0649437	0.35499	0.449784	MIDEAS	75163	chr14	73715122	73790285	protein_coding	ENSG00000156030.13	72136	12	TTD < ctrl
ZBTB7B	htseq_all	htseq_all - TTD_vs_ctrl	modelvar_TTD_vs_ctrl	apeglm	2105.22	-0.175997	0.146427	0.0967229	0.435116	0.361395	ZBTB7B	15892	chr1	155002630	155018522	protein_coding	ENSG00000160685.13	15892	5	TTD < ctrl
PRRX2	htseq_all	htseq_all - TTD_vs_ctrl	modelvar_TTD_vs_ctrl	apeglm	133.902	-0.175991	0.224489	0.105683	0.453359	0.343557	PRRX2	57027	chr9	129665647	129722674	protein_coding	ENSG00000167157.11	57027	4	TTD < ctrl
LGMN	htseq_all	htseq_all - TTD_vs_ctrl	modelvar_TTD_vs_ctrl	apeglm	608.221	-0.17596	0.154707	0.103009	0.446862	0.349827	LGMN	44872	chr14	92703807	92748679	protein_coding	ENSG00000100600.15	44835	15	TTD < ctrl
SMTN	htseq_all	htseq_all - TTD_vs_ctrl	modelvar_TTD_vs_ctrl	apeglm	1365.13	-0.175902	0.18466	0.114878	0.472427	0.325665	SMTN	40652	chr22	31064105	31104757	protein_coding	ENSG00000183963.19	23920	21	TTD < ctrl
CEBPD	htseq_all	htseq_all - TTD_vs_ctrl	modelvar_TTD_vs_ctrl	apeglm	271.842	-0.175812	0.186523	0.116527	0.474364	0.323889	CEBPD	1251	chr8	47736913	47738164	protein_coding	ENSG00000221869.5	1251	1	TTD < ctrl
NFKB2	htseq_all	htseq_all - TTD_vs_ctrl	modelvar_TTD_vs_ctrl	apeglm	425.191	-0.175767	0.196816	0.116112	0.473802	0.324403	NFKB2	8414	chr10	102394110	102402524	protein_coding	ENSG00000077150.20	8414	23	TTD < ctrl
TRAF4	htseq_all	htseq_all - TTD_vs_ctrl	modelvar_TTD_vs_ctrl	apeglm	164.605	-0.175739	0.183411	0.116155	0.473802	0.324403	TRAF4	6951	chr17	28744005	28750956	protein_coding	ENSG00000076604.15	6945	8	TTD < ctrl
LRRC8E	htseq_all	htseq_all - TTD_vs_ctrl	modelvar_TTD_vs_ctrl	apeglm	237.539	-0.175625	0.197891	0.116148	0.473802	0.324403	LRRC8E	13516	chr19	7888505	7902021	protein_coding	ENSG00000171017.11	13516	4	TTD < ctrl
ANKRD10	htseq_all	htseq_all - TTD_vs_ctrl	modelvar_TTD_vs_ctrl	apeglm	160.089	-0.175619	0.170123	0.113327	0.469386	0.32847	ANKRD10	36529	chr13	110878540	110915069	protein_coding	ENSG00000088448.14	36529	6	TTD < ctrl
SPATA20	htseq_all	htseq_all - TTD_vs_ctrl	modelvar_TTD_vs_ctrl	apeglm	203.076	-0.175556	0.18137	0.116228	0.473904	0.32431	SPATA20	12794	chr17	50543058	50555852	protein_coding	ENSG00000006282.21	12792	18	TTD < ctrl
MAP1LC3B	htseq_all	htseq_all - TTD_vs_ctrl	modelvar_TTD_vs_ctrl	apeglm	917.246	-0.175458	0.155314	0.104897	0.45171	0.34514	MAP1LC3B	20826	chr16	87383953	87404779	protein_coding	ENSG00000140941.14	20826	5	TTD < ctrl
PGLYRP4	htseq_all	htseq_all - TTD_vs_ctrl	modelvar_TTD_vs_ctrl	apeglm	713.675	-0.175439	0.206103	0.112582	0.468093	0.329668	PGLYRP4	18721	chr1	153330120	153348841	protein_coding	ENSG00000163218.15	18721	9	TTD < ctrl
KLHL26	htseq_all	htseq_all - TTD_vs_ctrl	modelvar_TTD_vs_ctrl	apeglm	29.9601	-0.175386	0.267222	0.0674158	0.362486	0.440709	KLHL26	34696	chr19	18637025	18671721	protein_coding	ENSG00000167487.12	34693	4	TTD < ctrl
RANBP17	htseq_all	htseq_all - TTD_vs_ctrl	modelvar_TTD_vs_ctrl	apeglm	22.2637	-0.175232	0.285393	0.0451934	0.292315	0.534149	RANBP17	438145	chr5	170861870	171300015	protein_coding	ENSG00000204764.14	437997	30	TTD < ctrl
TMEM50A	htseq_all	htseq_all - TTD_vs_ctrl	modelvar_TTD_vs_ctrl	apeglm	1042.61	-0.175142	0.128223	0.0790403	0.393038	0.405565	TMEM50A	24044	chr1	25338317	25362361	protein_coding	ENSG00000183726.11	24027	7	TTD < ctrl
CLASP2	htseq_all	htseq_all - TTD_vs_ctrl	modelvar_TTD_vs_ctrl	apeglm	592.363	-0.175048	0.13517	0.0891531	0.418164	0.378654	CLASP2	222111	chr3	33496245	33718356	protein_coding	ENSG00000163539.18	222111	40	TTD < ctrl
FEM1B	htseq_all	htseq_all - TTD_vs_ctrl	modelvar_TTD_vs_ctrl	apeglm	2136.59	-0.17496	0.141205	0.0930019	0.425674	0.370923	FEM1B	18117	chr15	68277745	68295862	protein_coding	ENSG00000169018.6	18117	2	TTD < ctrl
PEX26	htseq_all	htseq_all - TTD_vs_ctrl	modelvar_TTD_vs_ctrl	apeglm	603.847	-0.174948	0.139679	0.0927077	0.425396	0.371207	PEX26	27473	chr22	18077923	18105396	protein_coding	ENSG00000215193.14	27473	6	TTD < ctrl
PAN3	htseq_all	htseq_all - TTD_vs_ctrl	modelvar_TTD_vs_ctrl	apeglm	465.128	-0.174921	0.140122	0.0926946	0.425396	0.371207	PAN3	156829	chr13	28138506	28295335	protein_coding	ENSG00000152520.14	156790	19	TTD < ctrl
TAB3	htseq_all	htseq_all - TTD_vs_ctrl	modelvar_TTD_vs_ctrl	apeglm	1104.46	-0.174481	0.149227	0.101888	0.44606	0.350607	TAB3	147642	chrX	30827442	30975084	protein_coding	ENSG00000157625.15	147642	12	TTD < ctrl
P2RY2	htseq_all	htseq_all - TTD_vs_ctrl	modelvar_TTD_vs_ctrl	apeglm	358.95	-0.174334	0.183041	0.118071	0.477481	0.321044	P2RY2	24146	chr11	73218281	73242427	protein_coding	ENSG00000175591.12	24146	3	TTD < ctrl
ABLIM1	htseq_all	htseq_all - TTD_vs_ctrl	modelvar_TTD_vs_ctrl	apeglm	6629.39	-0.174331	0.116626	0.0651601	0.35519	0.449539	ABLIM1	336948	chr10	114431113	114768061	protein_coding	ENSG00000099204.20	323975	25	TTD < ctrl
DYNLT3	htseq_all	htseq_all - TTD_vs_ctrl	modelvar_TTD_vs_ctrl	apeglm	891.503	-0.174162	0.159473	0.111293	0.465675	0.331918	DYNLT3	10814	chrX	37836757	37847571	protein_coding	ENSG00000165169.11	10757	6	TTD < ctrl
RP11-125O18.1	htseq_all	htseq_all - TTD_vs_ctrl	modelvar_TTD_vs_ctrl	apeglm	8.7487	-0.174151	0.324089	0.00438607	0.0711128	1.14805	RP11-125O18.1	376159	chr4	127094410	127470569	lncRNA	ENSG00000248491.6	373454	6	TTD < ctrl
ZNF319	htseq_all	htseq_all - TTD_vs_ctrl	modelvar_TTD_vs_ctrl	apeglm	151.621	-0.17413	0.187361	0.119269	0.479215	0.31947	ZNF319	5996	chr16	57994676	58000672	protein_coding	ENSG00000166188.3	5996	2	TTD < ctrl
BSPRY	htseq_all	htseq_all - TTD_vs_ctrl	modelvar_TTD_vs_ctrl	apeglm	219.474	-0.174103	0.175099	0.116677	0.474511	0.323753	BSPRY	21692	chr9	113349541	113371233	protein_coding	ENSG00000119411.11	21691	6	TTD < ctrl
ARHGAP21	htseq_all	htseq_all - TTD_vs_ctrl	modelvar_TTD_vs_ctrl	apeglm	1809.69	-0.174094	0.153844	0.105347	0.452781	0.344112	ARHGAP21	140278	chr10	24583609	24723887	protein_coding	ENSG00000107863.19	140273	26	TTD < ctrl
PPP1R2	htseq_all	htseq_all - TTD_vs_ctrl	modelvar_TTD_vs_ctrl	apeglm	661.983	-0.174049	0.163132	0.112	0.467077	0.330612	PPP1R2	28958	chr3	195514428	195543386	protein_coding	ENSG00000184203.8	28897	6	TTD < ctrl
CORO6	htseq_all	htseq_all - TTD_vs_ctrl	modelvar_TTD_vs_ctrl	apeglm	22.6525	-0.174034	0.290518	0.0364826	0.260252	0.584607	CORO6	8156	chr17	29614756	29622912	protein_coding	ENSG00000167549.19	8150	11	TTD < ctrl
CAMSAP3	htseq_all	htseq_all - TTD_vs_ctrl	modelvar_TTD_vs_ctrl	apeglm	273.614	-0.174009	0.178341	0.117937	0.477481	0.321044	CAMSAP3	22441	chr19	7595863	7618304	protein_coding	ENSG00000076826.10	22441	19	TTD < ctrl
CAPN2	htseq_all	htseq_all - TTD_vs_ctrl	modelvar_TTD_vs_ctrl	apeglm	2211.02	-0.173691	0.119005	0.068765	0.367242	0.435047	CAPN2	74425	chr1	223701593	223776018	protein_coding	ENSG00000162909.18	74423	21	TTD < ctrl
RPS6KA4	htseq_all	htseq_all - TTD_vs_ctrl	modelvar_TTD_vs_ctrl	apeglm	697.423	-0.17354	0.149291	0.10343	0.448231	0.348498	RPS6KA4	13067	chr11	64359148	64372215	protein_coding	ENSG00000162302.13	13067	17	TTD < ctrl
RP9P	htseq_all	htseq_all - TTD_vs_ctrl	modelvar_TTD_vs_ctrl	apeglm	89.2471	-0.173508	0.205614	0.117807	0.477321	0.321189	RP9P	26361	chr7	32916815	32943176	transcribed_unprocessed_pseudogene	ENSG00000205763.13	26361	6	TTD < ctrl
FBXO7	htseq_all	htseq_all - TTD_vs_ctrl	modelvar_TTD_vs_ctrl	apeglm	592.994	-0.173462	0.135987	0.0929431	0.425674	0.370923	FBXO7	24153	chr22	32474676	32498829	protein_coding	ENSG00000100225.18	24153	9	TTD < ctrl
RP11-291L22.9	htseq_all	htseq_all - TTD_vs_ctrl	modelvar_TTD_vs_ctrl	apeglm	24.4973	-0.173425	0.281646	0.0479338	0.301139	0.521233	RP11-291L22.9	48964	chr10	38403189	38452153	transcribed_unprocessed_pseudogene	ENSG00000276805.2	48964	18	TTD < ctrl
MAP1LC3A	htseq_all	htseq_all - TTD_vs_ctrl	modelvar_TTD_vs_ctrl	apeglm	193.595	-0.173393	0.176694	0.119015	0.478965	0.319696	MAP1LC3A	13491	chr20	34546854	34560345	protein_coding	ENSG00000101460.13	13491	5	TTD < ctrl
GTF3C1	htseq_all	htseq_all - TTD_vs_ctrl	modelvar_TTD_vs_ctrl	apeglm	2995.46	-0.173365	0.124979	0.0778833	0.390609	0.408258	GTF3C1	90358	chr16	27459555	27549913	protein_coding	ENSG00000077235.18	89300	37	TTD < ctrl
SYPL1	htseq_all	htseq_all - TTD_vs_ctrl	modelvar_TTD_vs_ctrl	apeglm	1633.51	-0.173353	0.151909	0.105906	0.453398	0.34352	SYPL1	22071	chr7	106090505	106112576	protein_coding	ENSG00000008282.9	22071	6	TTD < ctrl
CNIH3	htseq_all	htseq_all - TTD_vs_ctrl	modelvar_TTD_vs_ctrl	apeglm	24.2369	-0.1733	0.275154	0.0559477	0.327563	0.484705	CNIH3	305894	chr1	224434660	224740554	protein_coding	ENSG00000143786.8	210430	8	TTD < ctrl
NCCRP1	htseq_all	htseq_all - TTD_vs_ctrl	modelvar_TTD_vs_ctrl	apeglm	4656.51	-0.173271	0.19819	0.117413	0.476412	0.322017	NCCRP1	4920	chr19	39196964	39201884	protein_coding	ENSG00000188505.5	4920	6	TTD < ctrl
RNF169	htseq_all	htseq_all - TTD_vs_ctrl	modelvar_TTD_vs_ctrl	apeglm	464.128	-0.173226	0.172482	0.117752	0.477321	0.321189	RNF169	93564	chr11	74748849	74842413	protein_coding	ENSG00000166439.6	93564	6	TTD < ctrl
MR1	htseq_all	htseq_all - TTD_vs_ctrl	modelvar_TTD_vs_ctrl	apeglm	672.128	-0.173191	0.130099	0.0845146	0.405835	0.391651	MR1	28564	chr1	181033374	181061938	protein_coding	ENSG00000153029.16	28564	7	TTD < ctrl
ARL8B	htseq_all	htseq_all - TTD_vs_ctrl	modelvar_TTD_vs_ctrl	apeglm	2069.97	-0.173171	0.154597	0.105951	0.453398	0.34352	ARL8B	58662	chr3	5122249	5180911	protein_coding	ENSG00000134108.14	58619	7	TTD < ctrl
PLIN4	htseq_all	htseq_all - TTD_vs_ctrl	modelvar_TTD_vs_ctrl	apeglm	34.691	-0.173163	0.264748	0.0692241	0.368449	0.433622	PLIN4	16285	chr19	4502180	4518465	protein_coding	ENSG00000167676.4	16273	8	TTD < ctrl
PMVK	htseq_all	htseq_all - TTD_vs_ctrl	modelvar_TTD_vs_ctrl	apeglm	949.45	-0.173106	0.137037	0.0919673	0.423683	0.372958	PMVK	11979	chr1	154924740	154936719	protein_coding	ENSG00000163344.6	11979	5	TTD < ctrl
TSHZ3	htseq_all	htseq_all - TTD_vs_ctrl	modelvar_TTD_vs_ctrl	apeglm	297.761	-0.173086	0.163715	0.114859	0.472427	0.325665	TSHZ3	199457	chr19	31149979	31349436	protein_coding	ENSG00000121297.8	199263	7	TTD < ctrl
TRPM4	htseq_all	htseq_all - TTD_vs_ctrl	modelvar_TTD_vs_ctrl	apeglm	392.421	-0.173083	0.160761	0.112303	0.467303	0.330401	TRPM4	54095	chr19	49157741	49211836	protein_coding	ENSG00000130529.16	54068	25	TTD < ctrl
PARP8	htseq_all	htseq_all - TTD_vs_ctrl	modelvar_TTD_vs_ctrl	apeglm	195.197	-0.172845	0.165689	0.115539	0.47336	0.324808	PARP8	180620	chr5	50665899	50846519	protein_coding	ENSG00000151883.19	179882	27	TTD < ctrl
KDM6A	htseq_all	htseq_all - TTD_vs_ctrl	modelvar_TTD_vs_ctrl	apeglm	442.143	-0.172747	0.134685	0.0904691	0.41969	0.377072	KDM6A	239591	chrX	44873188	45112779	protein_coding	ENSG00000147050.17	239591	30	TTD < ctrl
FLCN	htseq_all	htseq_all - TTD_vs_ctrl	modelvar_TTD_vs_ctrl	apeglm	129.104	-0.17272	0.193496	0.121272	0.48313	0.315936	FLCN	24976	chr17	17212212	17237188	protein_coding	ENSG00000154803.13	24956	14	TTD < ctrl
HERPUD1	htseq_all	htseq_all - TTD_vs_ctrl	modelvar_TTD_vs_ctrl	apeglm	512.223	-0.172604	0.155902	0.11037	0.463286	0.334151	HERPUD1	12722	chr16	56932142	56944864	protein_coding	ENSG00000051108.15	12722	8	TTD < ctrl
SQLE	htseq_all	htseq_all - TTD_vs_ctrl	modelvar_TTD_vs_ctrl	apeglm	5259.14	-0.172353	0.139903	0.0966699	0.435019	0.361492	SQLE	23786	chr8	124998497	125022283	protein_coding	ENSG00000104549.12	23784	11	TTD < ctrl
TTLL4	htseq_all	htseq_all - TTD_vs_ctrl	modelvar_TTD_vs_ctrl	apeglm	229.848	-0.172351	0.166111	0.116541	0.474364	0.323889	TTLL4	44581	chr2	218710835	218755416	protein_coding	ENSG00000135912.11	44581	20	TTD < ctrl
ARF6	htseq_all	htseq_all - TTD_vs_ctrl	modelvar_TTD_vs_ctrl	apeglm	2666.88	-0.172308	0.13335	0.0898028	0.419664	0.377098	ARF6	3972	chr14	49893082	49897054	protein_coding	ENSG00000165527.7	3972	2	TTD < ctrl
PANK3	htseq_all	htseq_all - TTD_vs_ctrl	modelvar_TTD_vs_ctrl	apeglm	2877.77	-0.171887	0.166682	0.116318	0.47403	0.324195	PANK3	30873	chr5	168548495	168579368	protein_coding	ENSG00000120137.7	30873	7	TTD < ctrl
LIF	htseq_all	htseq_all - TTD_vs_ctrl	modelvar_TTD_vs_ctrl	apeglm	12.3522	-0.171851	0.316112	0.00663092	0.0937582	1.02799	LIF	6306	chr22	30240453	30246759	protein_coding	ENSG00000128342.5	6306	3	TTD < ctrl
ERMP1	htseq_all	htseq_all - TTD_vs_ctrl	modelvar_TTD_vs_ctrl	apeglm	1541.35	-0.171849	0.160869	0.11464	0.472302	0.32578	ERMP1	68041	chr9	5765076	5833117	protein_coding	ENSG00000099219.14	67994	16	TTD < ctrl
SLC2A1	htseq_all	htseq_all - TTD_vs_ctrl	modelvar_TTD_vs_ctrl	apeglm	2770.66	-0.171633	0.185924	0.125642	0.489923	0.309872	SLC2A1	33540	chr1	42925353	42958893	protein_coding	ENSG00000117394.24	33515	10	TTD < ctrl
PPP6R2	htseq_all	htseq_all - TTD_vs_ctrl	modelvar_TTD_vs_ctrl	apeglm	562.464	-0.171505	0.145751	0.104655	0.451303	0.345532	PPP6R2	101786	chr22	50343304	50445090	protein_coding	ENSG00000100239.16	101786	25	TTD < ctrl
SCYL2	htseq_all	htseq_all - TTD_vs_ctrl	modelvar_TTD_vs_ctrl	apeglm	1017.72	-0.171477	0.138531	0.0968005	0.435341	0.361171	SCYL2	74575	chr12	100267140	100341715	protein_coding	ENSG00000136021.19	74538	19	TTD < ctrl
FOXN2	htseq_all	htseq_all - TTD_vs_ctrl	modelvar_TTD_vs_ctrl	apeglm	313.646	-0.171282	0.146784	0.105576	0.453148	0.34376	FOXN2	64658	chr2	48314637	48379295	protein_coding	ENSG00000170802.16	64613	7	TTD < ctrl
ANXA1	htseq_all	htseq_all - TTD_vs_ctrl	modelvar_TTD_vs_ctrl	apeglm	3296.14	-0.171277	0.150059	0.105645	0.453321	0.343595	ANXA1	18528	chr9	73151865	73170393	protein_coding	ENSG00000135046.14	18528	13	TTD < ctrl
ACP7	htseq_all	htseq_all - TTD_vs_ctrl	modelvar_TTD_vs_ctrl	apeglm	514.692	-0.171153	0.189557	0.123191	0.486485	0.31293	ACP7	27580	chr19	39083913	39111493	protein_coding	ENSG00000183760.11	27580	13	TTD < ctrl
RNF145	htseq_all	htseq_all - TTD_vs_ctrl	modelvar_TTD_vs_ctrl	apeglm	732.678	-0.171128	0.141797	0.100851	0.443613	0.352996	RNF145	52644	chr5	159157409	159210053	protein_coding	ENSG00000145860.12	52185	12	TTD < ctrl
PRKY	htseq_all	htseq_all - TTD_vs_ctrl	modelvar_TTD_vs_ctrl	apeglm	243.007	-0.171119	0.188725	0.123878	0.486816	0.312635	PRKY	107576	chrY	7273972	7381548	transcribed_unitary_pseudogene	ENSG00000099725.14	107576	8	TTD < ctrl
TRMO	htseq_all	htseq_all - TTD_vs_ctrl	modelvar_TTD_vs_ctrl	apeglm	191.934	-0.171106	0.176099	0.122417	0.484885	0.314361	TRMO	18027	chr9	97904489	97922516	protein_coding	ENSG00000136932.14	18011	8	TTD < ctrl
GRK2	htseq_all	htseq_all - TTD_vs_ctrl	modelvar_TTD_vs_ctrl	apeglm	871.677	-0.171068	0.127014	0.0842601	0.404858	0.392697	GRK2	20083	chr11	67266473	67286556	protein_coding	ENSG00000173020.11	20083	21	TTD < ctrl
RTTN	htseq_all	htseq_all - TTD_vs_ctrl	modelvar_TTD_vs_ctrl	apeglm	215.164	-0.170982	0.163118	0.117643	0.47709	0.3214	RTTN	202695	chr18	70003031	70205726	protein_coding	ENSG00000176225.15	202656	49	TTD < ctrl
SPRY4	htseq_all	htseq_all - TTD_vs_ctrl	modelvar_TTD_vs_ctrl	apeglm	432.396	-0.17095	0.165401	0.118624	0.478188	0.320401	SPRY4	16028	chr5	142310427	142326455	protein_coding	ENSG00000187678.10	14591	3	TTD < ctrl
TBL1XR1	htseq_all	htseq_all - TTD_vs_ctrl	modelvar_TTD_vs_ctrl	apeglm	1975.22	-0.170847	0.150687	0.109489	0.46118	0.33613	TBL1XR1	208660	chr3	177019340	177228000	protein_coding	ENSG00000177565.18	178138	17	TTD < ctrl
CLTCL1	htseq_all	htseq_all - TTD_vs_ctrl	modelvar_TTD_vs_ctrl	apeglm	199.352	-0.170833	0.187471	0.124178	0.487389	0.312124	CLTCL1	112246	chr22	19179473	19291719	protein_coding	ENSG00000070371.16	112246	33	TTD < ctrl
BRCA2	htseq_all	htseq_all - TTD_vs_ctrl	modelvar_TTD_vs_ctrl	apeglm	176.286	-0.170816	0.188518	0.121545	0.483338	0.315749	BRCA2	85182	chr13	32315086	32400268	protein_coding	ENSG00000139618.17	85182	27	TTD < ctrl
HTATSF1P2	htseq_all	htseq_all - TTD_vs_ctrl	modelvar_TTD_vs_ctrl	apeglm	133.742	-0.17075	0.179776	0.123893	0.486816	0.312635	HTATSF1P2	630	chr6	3023142	3023772	processed_pseudogene	ENSG00000271361.1	630	1	TTD < ctrl
PRRX1	htseq_all	htseq_all - TTD_vs_ctrl	modelvar_TTD_vs_ctrl	apeglm	1067.42	-0.17061	0.197887	0.121066	0.483067	0.315993	PRRX1	76693	chr1	170662728	170739421	protein_coding	ENSG00000116132.12	75290	5	TTD < ctrl
NR2F6	htseq_all	htseq_all - TTD_vs_ctrl	modelvar_TTD_vs_ctrl	apeglm	239.453	-0.17054	0.210028	0.118392	0.478038	0.320537	NR2F6	14036	chr19	17231883	17245919	protein_coding	ENSG00000160113.6	14036	4	TTD < ctrl
PIK3CD	htseq_all	htseq_all - TTD_vs_ctrl	modelvar_TTD_vs_ctrl	apeglm	140.452	-0.170483	0.208755	0.119444	0.479595	0.319125	PIK3CD	77383	chr1	9651731	9729114	protein_coding	ENSG00000171608.16	77383	25	TTD < ctrl
ATP12A	htseq_all	htseq_all - TTD_vs_ctrl	modelvar_TTD_vs_ctrl	apeglm	3339.45	-0.170442	0.194004	0.123216	0.486485	0.31293	ATP12A	32064	chr13	24680408	24712472	protein_coding	ENSG00000075673.12	32064	23	TTD < ctrl
IPPK	htseq_all	htseq_all - TTD_vs_ctrl	modelvar_TTD_vs_ctrl	apeglm	963.831	-0.170425	0.149509	0.109018	0.46042	0.336846	IPPK	56948	chr9	92613183	92670131	protein_coding	ENSG00000127080.10	56948	13	TTD < ctrl
RAET1L	htseq_all	htseq_all - TTD_vs_ctrl	modelvar_TTD_vs_ctrl	apeglm	257.937	-0.170318	0.259662	0.0730757	0.378252	0.422219	RAET1L	7198	chr6	150018334	150025532	protein_coding	ENSG00000155918.8	7198	5	TTD < ctrl
CTD-2647L4.4	htseq_all	htseq_all - TTD_vs_ctrl	modelvar_TTD_vs_ctrl	apeglm	20.1091	-0.170286	0.278287	0.0479864	0.301139	0.521233	CTD-2647L4.4	750	chr8	29055935	29056685	lncRNA	ENSG00000259366.1	750	2	TTD < ctrl
WWC3	htseq_all	htseq_all - TTD_vs_ctrl	modelvar_TTD_vs_ctrl	apeglm	1029.48	-0.170198	0.124611	0.0826298	0.401171	0.396671	WWC3	129220	chrX	10015254	10144474	protein_coding	ENSG00000047644.19	129220	23	TTD < ctrl
ZC3HAV1	htseq_all	htseq_all - TTD_vs_ctrl	modelvar_TTD_vs_ctrl	apeglm	1832.81	-0.170159	0.118739	0.0751063	0.383429	0.416315	ZC3HAV1	88607	chr7	139043515	139132122	protein_coding	ENSG00000105939.14	86170	13	TTD < ctrl
APLP2	htseq_all	htseq_all - TTD_vs_ctrl	modelvar_TTD_vs_ctrl	apeglm	8476.1	-0.170039	0.122383	0.0786772	0.39249	0.406171	APLP2	76664	chr11	130068147	130144811	protein_coding	ENSG00000084234.18	76657	19	TTD < ctrl
H2AC11	htseq_all	htseq_all - TTD_vs_ctrl	modelvar_TTD_vs_ctrl	apeglm	68.177	-0.169998	0.232179	0.104152	0.449845	0.346937	H2AC11	2249	chr6	27133042	27135291	protein_coding	ENSG00000196787.3	2249	1	TTD < ctrl
PASK	htseq_all	htseq_all - TTD_vs_ctrl	modelvar_TTD_vs_ctrl	apeglm	49.5164	-0.169778	0.236839	0.100409	0.442998	0.353598	PASK	44165	chr2	241106099	241150264	protein_coding	ENSG00000115687.14	43969	19	TTD < ctrl
LZTS2	htseq_all	htseq_all - TTD_vs_ctrl	modelvar_TTD_vs_ctrl	apeglm	396.131	-0.169741	0.159717	0.118177	0.477662	0.320879	LZTS2	11218	chr10	100996618	101007836	protein_coding	ENSG00000107816.17	10764	5	TTD < ctrl
USP4	htseq_all	htseq_all - TTD_vs_ctrl	modelvar_TTD_vs_ctrl	apeglm	764.523	-0.169678	0.133008	0.0942035	0.429155	0.367385	USP4	63568	chr3	49277144	49340712	protein_coding	ENSG00000114316.13	62909	22	TTD < ctrl
STARD5	htseq_all	htseq_all - TTD_vs_ctrl	modelvar_TTD_vs_ctrl	apeglm	422.853	-0.169606	0.159604	0.117955	0.477481	0.321044	STARD5	15130	chr15	81309053	81324183	protein_coding	ENSG00000172345.14	15088	6	TTD < ctrl
CNKSR3	htseq_all	htseq_all - TTD_vs_ctrl	modelvar_TTD_vs_ctrl	apeglm	184	-0.16939	0.207495	0.121494	0.483338	0.315749	CNKSR3	123170	chr6	154387515	154510685	protein_coding	ENSG00000153721.19	123170	13	TTD < ctrl
CADM4	htseq_all	htseq_all - TTD_vs_ctrl	modelvar_TTD_vs_ctrl	apeglm	202.292	-0.169389	0.168675	0.122498	0.484922	0.314328	CADM4	17482	chr19	43622368	43639850	protein_coding	ENSG00000105767.3	17482	9	TTD < ctrl
WHRN	htseq_all	htseq_all - TTD_vs_ctrl	modelvar_TTD_vs_ctrl	apeglm	44.1999	-0.169384	0.238636	0.0985208	0.438339	0.35819	WHRN	103393	chr9	114402080	114505473	protein_coding	ENSG00000095397.16	103393	12	TTD < ctrl
ATP7A	htseq_all	htseq_all - TTD_vs_ctrl	modelvar_TTD_vs_ctrl	apeglm	913.467	-0.169367	0.169756	0.123408	0.486569	0.312855	ATP7A	139739	chrX	77910656	78050395	protein_coding	ENSG00000165240.21	139733	23	TTD < ctrl
SLC44A2	htseq_all	htseq_all - TTD_vs_ctrl	modelvar_TTD_vs_ctrl	apeglm	1683.33	-0.169286	0.163859	0.120068	0.481246	0.317632	SLC44A2	42100	chr19	10602457	10644557	protein_coding	ENSG00000129353.15	42040	22	TTD < ctrl
RPTOR	htseq_all	htseq_all - TTD_vs_ctrl	modelvar_TTD_vs_ctrl	apeglm	585.019	-0.169284	0.157702	0.117415	0.476412	0.322017	RPTOR	421552	chr17	80544819	80966371	protein_coding	ENSG00000141564.15	421530	34	TTD < ctrl
SRMS	htseq_all	htseq_all - TTD_vs_ctrl	modelvar_TTD_vs_ctrl	apeglm	8.3171	-0.16891	0.312899	0.00537201	0.0810313	1.09135	SRMS	9260	chr20	63538489	63547749	protein_coding	ENSG00000125508.4	9260	8	TTD < ctrl
HDAC9	htseq_all	htseq_all - TTD_vs_ctrl	modelvar_TTD_vs_ctrl	apeglm	61.4233	-0.168841	0.259888	0.0724933	0.376719	0.423982	HDAC9	915467	chr7	18086949	19002416	protein_coding	ENSG00000048052.23	579974	26	TTD < ctrl
TBC1D12	htseq_all	htseq_all - TTD_vs_ctrl	modelvar_TTD_vs_ctrl	apeglm	221.791	-0.168822	0.185353	0.127283	0.492314	0.307758	TBC1D12	133791	chr10	94402541	94536332	protein_coding	ENSG00000108239.9	133791	13	TTD < ctrl
D2HGDH	htseq_all	htseq_all - TTD_vs_ctrl	modelvar_TTD_vs_ctrl	apeglm	97.7909	-0.168781	0.216162	0.115423	0.473311	0.324854	D2HGDH	34214	chr2	241734602	241768816	protein_coding	ENSG00000180902.18	34207	12	TTD < ctrl
NFE2L2	htseq_all	htseq_all - TTD_vs_ctrl	modelvar_TTD_vs_ctrl	apeglm	3389.95	-0.168746	0.130377	0.0924314	0.424936	0.371676	NFE2L2	165102	chr2	177227595	177392697	protein_coding	ENSG00000116044.16	162389	8	TTD < ctrl
LNPK	htseq_all	htseq_all - TTD_vs_ctrl	modelvar_TTD_vs_ctrl	apeglm	1200.77	-0.168571	0.154333	0.117994	0.477481	0.321044	LNPK	78957	chr2	175923882	176002839	protein_coding	ENSG00000144320.14	78397	14	TTD < ctrl
EPB41L5	htseq_all	htseq_all - TTD_vs_ctrl	modelvar_TTD_vs_ctrl	apeglm	439.256	-0.16848	0.155227	0.117808	0.477321	0.321189	EPB41L5	166042	chr2	120013077	120179119	protein_coding	ENSG00000115109.14	166042	25	TTD < ctrl
KHNYN	htseq_all	htseq_all - TTD_vs_ctrl	modelvar_TTD_vs_ctrl	apeglm	1556.14	-0.16816	0.126384	0.0884389	0.416802	0.38007	KHNYN	12557	chr14	24429286	24441843	protein_coding	ENSG00000100441.10	12548	8	TTD < ctrl
LTB4R2	htseq_all	htseq_all - TTD_vs_ctrl	modelvar_TTD_vs_ctrl	apeglm	290.402	-0.167944	0.187334	0.128355	0.494646	0.305706	LTB4R2	6319	chr14	24305734	24312053	protein_coding	ENSG00000213906.10	5411	3	TTD < ctrl
TTC39A	htseq_all	htseq_all - TTD_vs_ctrl	modelvar_TTD_vs_ctrl	apeglm	213.632	-0.167885	0.177254	0.129056	0.495569	0.304896	TTC39A	57858	chr1	51287258	51345116	protein_coding	ENSG00000085831.16	57858	18	TTD < ctrl
VPS41	htseq_all	htseq_all - TTD_vs_ctrl	modelvar_TTD_vs_ctrl	apeglm	1377.35	-0.167871	0.128166	0.0901333	0.419664	0.377098	VPS41	209420	chr7	38722974	38932394	protein_coding	ENSG00000006715.16	186217	29	TTD < ctrl
SUN1	htseq_all	htseq_all - TTD_vs_ctrl	modelvar_TTD_vs_ctrl	apeglm	1434.15	-0.167867	0.12431	0.0860441	0.410065	0.387148	SUN1	79820	chr7	816615	896435	protein_coding	ENSG00000164828.18	58305	21	TTD < ctrl
CHMP2B	htseq_all	htseq_all - TTD_vs_ctrl	modelvar_TTD_vs_ctrl	apeglm	980.787	-0.167843	0.15851	0.120766	0.482818	0.316217	CHMP2B	28285	chr3	87227271	87255556	protein_coding	ENSG00000083937.10	28277	7	TTD < ctrl
ANKRD18B	htseq_all	htseq_all - TTD_vs_ctrl	modelvar_TTD_vs_ctrl	apeglm	153.86	-0.167747	0.177045	0.128904	0.495311	0.305122	ANKRD18B	48615	chr9	33524394	33573009	protein_coding	ENSG00000230453.9	48607	16	TTD < ctrl
SERINC5	htseq_all	htseq_all - TTD_vs_ctrl	modelvar_TTD_vs_ctrl	apeglm	1802.81	-0.167733	0.119254	0.0791291	0.393109	0.405487	SERINC5	144397	chr5	80111651	80256048	protein_coding	ENSG00000164300.17	144368	14	TTD < ctrl
MPPE1	htseq_all	htseq_all - TTD_vs_ctrl	modelvar_TTD_vs_ctrl	apeglm	348.502	-0.167699	0.158872	0.121092	0.483067	0.315993	MPPE1	25744	chr18	11882622	11908366	protein_coding	ENSG00000154889.17	25695	13	TTD < ctrl
MASTL	htseq_all	htseq_all - TTD_vs_ctrl	modelvar_TTD_vs_ctrl	apeglm	207.986	-0.167696	0.178246	0.128462	0.494744	0.30562	MASTL	33129	chr10	27154824	27187953	protein_coding	ENSG00000120539.15	32601	12	TTD < ctrl
SFT2D2	htseq_all	htseq_all - TTD_vs_ctrl	modelvar_TTD_vs_ctrl	apeglm	3272.31	-0.167615	0.155667	0.119491	0.479665	0.319062	SFT2D2	27083	chr1	168225938	168253021	protein_coding	ENSG00000213064.10	27017	8	TTD < ctrl
CREG2	htseq_all	htseq_all - TTD_vs_ctrl	modelvar_TTD_vs_ctrl	apeglm	32.2324	-0.167611	0.255912	0.0776861	0.390392	0.408499	CREG2	41953	chr2	101345550	101387503	protein_coding	ENSG00000175874.10	41953	4	TTD < ctrl
OPTN	htseq_all	htseq_all - TTD_vs_ctrl	modelvar_TTD_vs_ctrl	apeglm	2805.66	-0.167587	0.164275	0.123853	0.486816	0.312635	OPTN	38859	chr10	13099449	13138308	protein_coding	ENSG00000123240.17	38145	16	TTD < ctrl
AVL9	htseq_all	htseq_all - TTD_vs_ctrl	modelvar_TTD_vs_ctrl	apeglm	486.36	-0.167454	0.138276	0.104397	0.450781	0.346034	AVL9	93300	chr7	32495426	32588726	protein_coding	ENSG00000105778.19	93237	16	TTD < ctrl
SYTL1	htseq_all	htseq_all - TTD_vs_ctrl	modelvar_TTD_vs_ctrl	apeglm	907.754	-0.167436	0.148436	0.115034	0.472634	0.325475	SYTL1	11917	chr1	27342020	27353937	protein_coding	ENSG00000142765.18	11910	15	TTD < ctrl
ARMCX4	htseq_all	htseq_all - TTD_vs_ctrl	modelvar_TTD_vs_ctrl	apeglm	80.4023	-0.167414	0.213515	0.121044	0.483067	0.315993	ARMCX4	115172	chrX	101418287	101533459	protein_coding	ENSG00000196440.11	115172	16	TTD < ctrl
EFS	htseq_all	htseq_all - TTD_vs_ctrl	modelvar_TTD_vs_ctrl	apeglm	296.651	-0.167236	0.175256	0.128702	0.49502	0.305377	EFS	9349	chr14	23356403	23365752	protein_coding	ENSG00000100842.13	9230	6	TTD < ctrl
NIPAL3	htseq_all	htseq_all - TTD_vs_ctrl	modelvar_TTD_vs_ctrl	apeglm	781.287	-0.167216	0.134034	0.0998357	0.441826	0.354749	NIPAL3	57174	chr1	24415802	24472976	protein_coding	ENSG00000001461.17	57174	13	TTD < ctrl
PPFIBP1	htseq_all	htseq_all - TTD_vs_ctrl	modelvar_TTD_vs_ctrl	apeglm	1598.35	-0.167182	0.144324	0.110703	0.463799	0.33367	PPFIBP1	172133	chr12	27523431	27695564	protein_coding	ENSG00000110841.14	171381	30	TTD < ctrl
MORC2	htseq_all	htseq_all - TTD_vs_ctrl	modelvar_TTD_vs_ctrl	apeglm	728.678	-0.167156	0.130537	0.0974919	0.43634	0.360175	MORC2	43644	chr22	30925130	30968774	protein_coding	ENSG00000133422.14	43644	27	TTD < ctrl
DSC1	htseq_all	htseq_all - TTD_vs_ctrl	modelvar_TTD_vs_ctrl	apeglm	19580.7	-0.167021	0.164251	0.128343	0.494646	0.305706	DSC1	33620	chr18	31129236	31162856	protein_coding	ENSG00000134765.10	33620	17	TTD < ctrl
SLC26A2	htseq_all	htseq_all - TTD_vs_ctrl	modelvar_TTD_vs_ctrl	apeglm	675.767	-0.166947	0.150544	0.116672	0.474511	0.323753	SLC26A2	32697	chr5	149960758	149993455	protein_coding	ENSG00000155850.8	26642	3	TTD < ctrl
XBP1	htseq_all	htseq_all - TTD_vs_ctrl	modelvar_TTD_vs_ctrl	apeglm	1244.59	-0.166924	0.144979	0.111948	0.467054	0.330633	XBP1	6042	chr22	28794555	28800597	protein_coding	ENSG00000100219.16	6042	6	TTD < ctrl
BMT2	htseq_all	htseq_all - TTD_vs_ctrl	modelvar_TTD_vs_ctrl	apeglm	205.065	-0.166742	0.195524	0.128715	0.49502	0.305377	BMT2	120728	chr7	112819147	112939875	protein_coding	ENSG00000164603.12	120728	6	TTD < ctrl
ATXN10	htseq_all	htseq_all - TTD_vs_ctrl	modelvar_TTD_vs_ctrl	apeglm	613.65	-0.166738	0.138278	0.106809	0.455462	0.341548	ATXN10	173509	chr22	45671798	45845307	protein_coding	ENSG00000130638.17	173506	12	TTD < ctrl
RP11-556O5.7	htseq_all	htseq_all - TTD_vs_ctrl	modelvar_TTD_vs_ctrl	apeglm	49.5038	-0.166725	0.240817	0.0965476	0.434822	0.361689	RP11-556O5.7	140401	chr8	8059572	8199973	lncRNA	ENSG00000284606.1	140377	7	TTD < ctrl
CDS1	htseq_all	htseq_all - TTD_vs_ctrl	modelvar_TTD_vs_ctrl	apeglm	1032.46	-0.166706	0.131648	0.0976597	0.436596	0.35992	CDS1	68207	chr4	84583127	84651334	protein_coding	ENSG00000163624.6	68207	13	TTD < ctrl
EXOC8	htseq_all	htseq_all - TTD_vs_ctrl	modelvar_TTD_vs_ctrl	apeglm	443.669	-0.166652	0.163634	0.126902	0.491727	0.308276	EXOC8	5099	chr1	231332753	231337852	protein_coding	ENSG00000116903.7	5099	1	TTD < ctrl
TMEM45B	htseq_all	htseq_all - TTD_vs_ctrl	modelvar_TTD_vs_ctrl	apeglm	1464.14	-0.166589	0.197229	0.128474	0.494744	0.30562	TMEM45B	44155	chr11	129815848	129860003	protein_coding	ENSG00000151715.8	44155	6	TTD < ctrl
RP11-195F19.9	htseq_all	htseq_all - TTD_vs_ctrl	modelvar_TTD_vs_ctrl	apeglm	29.5459	-0.166448	0.267691	0.0595296	0.338261	0.470748	RP11-195F19.9	16374	chr9	34665607	34681981	lncRNA	ENSG00000230074.3	16374	3	TTD < ctrl
BCR	htseq_all	htseq_all - TTD_vs_ctrl	modelvar_TTD_vs_ctrl	apeglm	1751.07	-0.166305	0.129407	0.0958437	0.433167	0.363344	BCR	138333	chr22	23179704	23318037	protein_coding	ENSG00000186716.21	137528	23	TTD < ctrl
NRIP1	htseq_all	htseq_all - TTD_vs_ctrl	modelvar_TTD_vs_ctrl	apeglm	1544.94	-0.166229	0.21092	0.122249	0.484587	0.314629	NRIP1	104701	chr21	14961235	15065936	protein_coding	ENSG00000180530.11	103765	5	TTD < ctrl
PTGFRN	htseq_all	htseq_all - TTD_vs_ctrl	modelvar_TTD_vs_ctrl	apeglm	3670.35	-0.166195	0.147932	0.115817	0.473573	0.324613	PTGFRN	80437	chr1	116909916	116990353	protein_coding	ENSG00000134247.10	80437	9	TTD < ctrl
KCMF1	htseq_all	htseq_all - TTD_vs_ctrl	modelvar_TTD_vs_ctrl	apeglm	615.418	-0.16612	0.130308	0.0979527	0.437041	0.359478	KCMF1	88379	chr2	84971093	85059472	protein_coding	ENSG00000176407.18	88311	7	TTD < ctrl
SLC6A8	htseq_all	htseq_all - TTD_vs_ctrl	modelvar_TTD_vs_ctrl	apeglm	140.981	-0.16606	0.204677	0.126753	0.491708	0.308292	SLC6A8	8662	chrX	153687926	153696588	protein_coding	ENSG00000130821.17	8662	13	TTD < ctrl
MAFB	htseq_all	htseq_all - TTD_vs_ctrl	modelvar_TTD_vs_ctrl	apeglm	1740.68	-0.16605	0.178977	0.130728	0.49837	0.302448	MAFB	3388	chr20	40685848	40689236	protein_coding	ENSG00000204103.4	3388	1	TTD < ctrl
GPR37	htseq_all	htseq_all - TTD_vs_ctrl	modelvar_TTD_vs_ctrl	apeglm	70.785	-0.166025	0.212121	0.122949	0.486015	0.31335	GPR37	21907	chr7	124743885	124765792	protein_coding	ENSG00000170775.3	21907	2	TTD < ctrl
VSIG10L	htseq_all	htseq_all - TTD_vs_ctrl	modelvar_TTD_vs_ctrl	apeglm	521.432	-0.166008	0.150659	0.123245	0.486485	0.31293	VSIG10L	10603	chr19	51331536	51342139	protein_coding	ENSG00000186806.6	10598	10	TTD < ctrl
UBE2D1	htseq_all	htseq_all - TTD_vs_ctrl	modelvar_TTD_vs_ctrl	apeglm	295.692	-0.165939	0.188519	0.130967	0.498753	0.302115	UBE2D1	35772	chr10	58334979	58370751	protein_coding	ENSG00000072401.15	35772	7	TTD < ctrl
SIAH2	htseq_all	htseq_all - TTD_vs_ctrl	modelvar_TTD_vs_ctrl	apeglm	457.897	-0.165908	0.161411	0.123619	0.486816	0.312635	SIAH2	22352	chr3	150741125	150763477	protein_coding	ENSG00000181788.4	22044	3	TTD < ctrl
INHBA	htseq_all	htseq_all - TTD_vs_ctrl	modelvar_TTD_vs_ctrl	apeglm	1171.2	-0.165648	0.165981	0.128427	0.494744	0.30562	INHBA	38666	chr7	41667168	41705834	protein_coding	ENSG00000122641.11	38167	5	TTD < ctrl
CSRNP2	htseq_all	htseq_all - TTD_vs_ctrl	modelvar_TTD_vs_ctrl	apeglm	305.693	-0.16553	0.150089	0.119018	0.478965	0.319696	CSRNP2	22459	chr12	51061205	51083664	protein_coding	ENSG00000110925.7	22391	5	TTD < ctrl
ELK3	htseq_all	htseq_all - TTD_vs_ctrl	modelvar_TTD_vs_ctrl	apeglm	1486.57	-0.165325	0.129671	0.0980229	0.437121	0.359398	ELK3	75449	chr12	96194375	96269824	protein_coding	ENSG00000111145.8	75449	5	TTD < ctrl
CLCN3	htseq_all	htseq_all - TTD_vs_ctrl	modelvar_TTD_vs_ctrl	apeglm	2934.58	-0.165017	0.143362	0.11407	0.471306	0.326697	CLCN3	111040	chr4	169612633	169723673	protein_coding	ENSG00000109572.14	103095	14	TTD < ctrl
SENP5	htseq_all	htseq_all - TTD_vs_ctrl	modelvar_TTD_vs_ctrl	apeglm	440.226	-0.165014	0.144413	0.114801	0.472427	0.325665	SENP5	66858	chr3	196867856	196934714	protein_coding	ENSG00000119231.11	66794	10	TTD < ctrl
SMIM5	htseq_all	htseq_all - TTD_vs_ctrl	modelvar_TTD_vs_ctrl	apeglm	304.516	-0.164954	0.177588	0.132818	0.502347	0.298996	SMIM5	7970	chr17	75633434	75641404	protein_coding	ENSG00000204323.5	7970	3	TTD < ctrl
WASHC4	htseq_all	htseq_all - TTD_vs_ctrl	modelvar_TTD_vs_ctrl	apeglm	1194.53	-0.164907	0.137125	0.107642	0.45779	0.339334	WASHC4	61806	chr12	105107324	105169130	protein_coding	ENSG00000136051.15	61415	33	TTD < ctrl
PYCR2	htseq_all	htseq_all - TTD_vs_ctrl	modelvar_TTD_vs_ctrl	apeglm	85.6438	-0.164834	0.207274	0.127505	0.492934	0.307211	PYCR2	4463	chr1	225919877	225924340	protein_coding	ENSG00000143811.19	4463	9	TTD < ctrl
CNOT7	htseq_all	htseq_all - TTD_vs_ctrl	modelvar_TTD_vs_ctrl	apeglm	805.705	-0.164607	0.148023	0.118411	0.478038	0.320537	CNOT7	21912	chr8	17224966	17246878	protein_coding	ENSG00000198791.12	21891	7	TTD < ctrl
GSN	htseq_all	htseq_all - TTD_vs_ctrl	modelvar_TTD_vs_ctrl	apeglm	3326.25	-0.164423	0.142057	0.11474	0.472427	0.325665	GSN	125049	chr9	121207794	121332843	protein_coding	ENSG00000148180.21	125043	25	TTD < ctrl
BAZ2B	htseq_all	htseq_all - TTD_vs_ctrl	modelvar_TTD_vs_ctrl	apeglm	1352.45	-0.164399	0.147056	0.121472	0.483338	0.315749	BAZ2B	297590	chr2	159318979	159616569	protein_coding	ENSG00000123636.18	297590	37	TTD < ctrl
TTC7B	htseq_all	htseq_all - TTD_vs_ctrl	modelvar_TTD_vs_ctrl	apeglm	372.939	-0.164301	0.156993	0.125925	0.489985	0.309817	TTC7B	291915	chr14	90524564	90816479	protein_coding	ENSG00000165914.15	291866	20	TTD < ctrl
USP7	htseq_all	htseq_all - TTD_vs_ctrl	modelvar_TTD_vs_ctrl	apeglm	2407.77	-0.163981	0.134185	0.105978	0.453398	0.34352	USP7	83231	chr16	8892097	8975328	protein_coding	ENSG00000187555.16	83231	32	TTD < ctrl
KLHL36	htseq_all	htseq_all - TTD_vs_ctrl	modelvar_TTD_vs_ctrl	apeglm	775.918	-0.163917	0.134191	0.105846	0.453398	0.34352	KLHL36	19175	chr16	84648511	84667686	protein_coding	ENSG00000135686.13	19175	5	TTD < ctrl
TBK1	htseq_all	htseq_all - TTD_vs_ctrl	modelvar_TTD_vs_ctrl	apeglm	392.308	-0.163701	0.161188	0.1301	0.49701	0.303635	TBK1	50024	chr12	64452090	64502114	protein_coding	ENSG00000183735.11	50020	22	TTD < ctrl
RERE	htseq_all	htseq_all - TTD_vs_ctrl	modelvar_TTD_vs_ctrl	apeglm	1173.14	-0.163678	0.130455	0.102067	0.446389	0.350286	RERE	496524	chr1	8352397	8848921	protein_coding	ENSG00000142599.19	487763	24	TTD < ctrl
CLCN5	htseq_all	htseq_all - TTD_vs_ctrl	modelvar_TTD_vs_ctrl	apeglm	384.461	-0.163603	0.138445	0.111931	0.467054	0.330633	CLCN5	176639	chrX	49922596	50099235	protein_coding	ENSG00000171365.17	176634	15	TTD < ctrl
MYH16	htseq_all	htseq_all - TTD_vs_ctrl	modelvar_TTD_vs_ctrl	apeglm	8.68202	-0.163589	0.30373	0.00515002	0.0788462	1.10322	MYH16	72301	chr7	99238829	99311130	transcribed_unitary_pseudogene	ENSG00000002079.14	67980	42	TTD < ctrl
DMXL1	htseq_all	htseq_all - TTD_vs_ctrl	modelvar_TTD_vs_ctrl	apeglm	911.383	-0.163559	0.147976	0.121609	0.483338	0.315749	DMXL1	211366	chr5	119037772	119249138	protein_coding	ENSG00000172869.15	178040	44	TTD < ctrl
PCDHGB7	htseq_all	htseq_all - TTD_vs_ctrl	modelvar_TTD_vs_ctrl	apeglm	126.435	-0.1634	0.19949	0.132648	0.502347	0.298996	PCDHGB7	95330	chr5	141417645	141512975	protein_coding	ENSG00000254122.3	95298	4	TTD < ctrl
SH2D4A	htseq_all	htseq_all - TTD_vs_ctrl	modelvar_TTD_vs_ctrl	apeglm	836.745	-0.163264	0.154165	0.125843	0.489985	0.309817	SH2D4A	82525	chr8	19313693	19396218	protein_coding	ENSG00000104611.12	82525	10	TTD < ctrl
BTG3	htseq_all	htseq_all - TTD_vs_ctrl	modelvar_TTD_vs_ctrl	apeglm	505.095	-0.163127	0.196516	0.134813	0.505604	0.296189	BTG3	19292	chr21	17593653	17612945	protein_coding	ENSG00000154640.15	19248	6	TTD < ctrl
MED13	htseq_all	htseq_all - TTD_vs_ctrl	modelvar_TTD_vs_ctrl	apeglm	2111.43	-0.163103	0.129747	0.102288	0.446389	0.350286	MED13	122673	chr17	61942605	62065278	protein_coding	ENSG00000108510.10	122673	30	TTD < ctrl
FAM83F	htseq_all	htseq_all - TTD_vs_ctrl	modelvar_TTD_vs_ctrl	apeglm	799.104	-0.163101	0.149337	0.122541	0.484922	0.314328	FAM83F	48580	chr22	39994954	40043534	protein_coding	ENSG00000133477.17	48580	5	TTD < ctrl
VPS8	htseq_all	htseq_all - TTD_vs_ctrl	modelvar_TTD_vs_ctrl	apeglm	608.518	-0.163014	0.147159	0.122281	0.484587	0.314629	VPS8	240471	chr3	184812143	185052614	protein_coding	ENSG00000156931.16	240471	48	TTD < ctrl
ZBTB43	htseq_all	htseq_all - TTD_vs_ctrl	modelvar_TTD_vs_ctrl	apeglm	722.076	-0.162977	0.158492	0.136322	0.507861	0.294255	ZBTB43	33204	chr9	126805006	126838210	protein_coding	ENSG00000169155.10	33204	3	TTD < ctrl
RELCH	htseq_all	htseq_all - TTD_vs_ctrl	modelvar_TTD_vs_ctrl	apeglm	998.239	-0.162849	0.168726	0.134657	0.505345	0.296412	RELCH	122994	chr18	62187255	62310249	protein_coding	ENSG00000134444.15	122994	30	TTD < ctrl
INTS7	htseq_all	htseq_all - TTD_vs_ctrl	modelvar_TTD_vs_ctrl	apeglm	364.184	-0.162742	0.144699	0.11917	0.479215	0.31947	INTS7	95158	chr1	211940399	212035557	protein_coding	ENSG00000143493.13	95154	21	TTD < ctrl
ZNF264	htseq_all	htseq_all - TTD_vs_ctrl	modelvar_TTD_vs_ctrl	apeglm	650.065	-0.162602	0.154498	0.129171	0.495615	0.304856	ZNF264	31346	chr19	57191500	57222846	protein_coding	ENSG00000083844.10	31346	5	TTD < ctrl
HDAC4	htseq_all	htseq_all - TTD_vs_ctrl	modelvar_TTD_vs_ctrl	apeglm	401.293	-0.162565	0.144845	0.120325	0.481766	0.317164	HDAC4	353486	chr2	239048168	239401654	protein_coding	ENSG00000068024.17	352852	27	TTD < ctrl
MRPS17	htseq_all	htseq_all - TTD_vs_ctrl	modelvar_TTD_vs_ctrl	apeglm	22.3142	-0.162528	0.261287	0.065628	0.356389	0.448076	MRPS17	4623	chr7	55951877	55956500	protein_coding	ENSG00000239789.6	4623	3	TTD < ctrl
SERPINB6	htseq_all	htseq_all - TTD_vs_ctrl	modelvar_TTD_vs_ctrl	apeglm	465.559	-0.162474	0.176007	0.137522	0.509122	0.293178	SERPINB6	24006	chr6	2948159	2972165	protein_coding	ENSG00000124570.21	23994	9	TTD < ctrl
CDK17	htseq_all	htseq_all - TTD_vs_ctrl	modelvar_TTD_vs_ctrl	apeglm	449.923	-0.162339	0.17178	0.137168	0.508659	0.293573	CDK17	122219	chr12	96278261	96400480	protein_coding	ENSG00000059758.8	122178	17	TTD < ctrl
ZFYVE16	htseq_all	htseq_all - TTD_vs_ctrl	modelvar_TTD_vs_ctrl	apeglm	681.214	-0.162337	0.148816	0.125206	0.488825	0.310846	ZFYVE16	75366	chr5	80408013	80483379	protein_coding	ENSG00000039319.17	75315	19	TTD < ctrl
CPNE4	htseq_all	htseq_all - TTD_vs_ctrl	modelvar_TTD_vs_ctrl	apeglm	18.8811	-0.162139	0.272562	0.0454811	0.293338	0.532632	CPNE4	751855	chr3	131533555	132285410	protein_coding	ENSG00000196353.12	751845	20	TTD < ctrl
EXOC6B	htseq_all	htseq_all - TTD_vs_ctrl	modelvar_TTD_vs_ctrl	apeglm	1994.33	-0.161906	0.131749	0.106334	0.454429	0.342534	EXOC6B	650057	chr2	72175984	72826041	protein_coding	ENSG00000144036.16	650049	23	TTD < ctrl
FAM160B1	htseq_all	htseq_all - TTD_vs_ctrl	modelvar_TTD_vs_ctrl	apeglm	270.928	-0.161886	0.170527	0.135912	0.50718	0.294838	FAM160B1	78088	chr10	114821744	114899832	protein_coding	ENSG00000151553.15	78088	17	TTD < ctrl
PKP4	htseq_all	htseq_all - TTD_vs_ctrl	modelvar_TTD_vs_ctrl	apeglm	1113.59	-0.161821	0.125628	0.100469	0.44314	0.353459	PKP4	225927	chr2	158456952	158682879	protein_coding	ENSG00000144283.22	225780	25	TTD < ctrl
KIAA0040	htseq_all	htseq_all - TTD_vs_ctrl	modelvar_TTD_vs_ctrl	apeglm	353.244	-0.161743	0.180552	0.140466	0.514119	0.288936	KIAA0040	36013	chr1	175156986	175192999	protein_coding	ENSG00000235750.10	35956	5	TTD < ctrl
ECM1	htseq_all	htseq_all - TTD_vs_ctrl	modelvar_TTD_vs_ctrl	apeglm	1147.12	-0.161736	0.197487	0.13463	0.505345	0.296412	ECM1	5727	chr1	150508062	150513789	protein_coding	ENSG00000143369.15	5680	10	TTD < ctrl
GPR137B	htseq_all	htseq_all - TTD_vs_ctrl	modelvar_TTD_vs_ctrl	apeglm	518.489	-0.161662	0.162105	0.134006	0.504613	0.297041	GPR137B	79360	chr1	236142505	236221865	protein_coding	ENSG00000077585.14	66368	7	TTD < ctrl
NLRP2	htseq_all	htseq_all - TTD_vs_ctrl	modelvar_TTD_vs_ctrl	apeglm	370.059	-0.161544	0.169492	0.13736	0.508759	0.293488	NLRP2	48012	chr19	54953130	55001142	protein_coding	ENSG00000022556.16	35890	14	TTD < ctrl
CSGALNACT1	htseq_all	htseq_all - TTD_vs_ctrl	modelvar_TTD_vs_ctrl	apeglm	68.1422	-0.161445	0.245175	0.0903255	0.41968	0.377081	CSGALNACT1	353868	chr8	19404161	19758029	protein_coding	ENSG00000147408.14	278600	10	TTD < ctrl
LINC01133	htseq_all	htseq_all - TTD_vs_ctrl	modelvar_TTD_vs_ctrl	apeglm	128.088	-0.161215	0.206108	0.132288	0.501849	0.299427	LINC01133	26715	chr1	159958035	159984750	lncRNA	ENSG00000224259.7	23451	4	TTD < ctrl
SBF1	htseq_all	htseq_all - TTD_vs_ctrl	modelvar_TTD_vs_ctrl	apeglm	1629.48	-0.161152	0.140355	0.119856	0.480639	0.318181	SBF1	30035	chr22	50445000	50475035	protein_coding	ENSG00000100241.21	30035	41	TTD < ctrl
DNAJC3	htseq_all	htseq_all - TTD_vs_ctrl	modelvar_TTD_vs_ctrl	apeglm	1369.6	-0.160978	0.175076	0.135922	0.50718	0.294838	DNAJC3	117849	chr13	95677139	95794988	protein_coding	ENSG00000102580.15	117849	12	TTD < ctrl
BMPER	htseq_all	htseq_all - TTD_vs_ctrl	modelvar_TTD_vs_ctrl	apeglm	196.736	-0.160904	0.174676	0.14035	0.513816	0.289192	BMPER	252119	chr7	33904308	34156427	protein_coding	ENSG00000164619.10	250961	16	TTD < ctrl
CYTH1	htseq_all	htseq_all - TTD_vs_ctrl	modelvar_TTD_vs_ctrl	apeglm	667.687	-0.160844	0.141104	0.11998	0.481017	0.31784	CYTH1	108249	chr17	78674048	78782297	protein_coding	ENSG00000108669.16	108249	14	TTD < ctrl
IGF2BP3	htseq_all	htseq_all - TTD_vs_ctrl	modelvar_TTD_vs_ctrl	apeglm	687.264	-0.160831	0.173782	0.139962	0.513504	0.289456	IGF2BP3	160282	chr7	23310209	23470491	protein_coding	ENSG00000136231.14	160282	15	TTD < ctrl
NBL1	htseq_all	htseq_all - TTD_vs_ctrl	modelvar_TTD_vs_ctrl	apeglm	499.305	-0.160792	0.144376	0.123377	0.486569	0.312855	NBL1	61477	chr1	19596979	19658456	protein_coding	ENSG00000158747.15	61077	4	TTD < ctrl
CUL3	htseq_all	htseq_all - TTD_vs_ctrl	modelvar_TTD_vs_ctrl	apeglm	2271.33	-0.160745	0.160165	0.127685	0.493267	0.306918	CUL3	115247	chr2	224470150	224585397	protein_coding	ENSG00000036257.13	115247	16	TTD < ctrl
PAFAH1B1	htseq_all	htseq_all - TTD_vs_ctrl	modelvar_TTD_vs_ctrl	apeglm	3004.35	-0.16073	0.142239	0.120349	0.481766	0.317164	PAFAH1B1	92405	chr17	2593210	2685615	protein_coding	ENSG00000007168.14	91961	12	TTD < ctrl
TMOD3	htseq_all	htseq_all - TTD_vs_ctrl	modelvar_TTD_vs_ctrl	apeglm	3227.12	-0.160724	0.148248	0.128184	0.494468	0.305862	TMOD3	117667	chr15	51829628	51947295	protein_coding	ENSG00000138594.14	86072	12	TTD < ctrl
RAI1	htseq_all	htseq_all - TTD_vs_ctrl	modelvar_TTD_vs_ctrl	apeglm	638.567	-0.160705	0.147926	0.12688	0.491727	0.308276	RAI1	129995	chr17	17681458	17811453	protein_coding	ENSG00000108557.19	129995	8	TTD < ctrl
STOX2	htseq_all	htseq_all - TTD_vs_ctrl	modelvar_TTD_vs_ctrl	apeglm	101.512	-0.160569	0.208489	0.131486	0.500491	0.300604	STOX2	225834	chr4	183797692	184023526	protein_coding	ENSG00000173320.12	219686	4	TTD < ctrl
EIF4A3	htseq_all	htseq_all - TTD_vs_ctrl	modelvar_TTD_vs_ctrl	apeglm	820.709	-0.160555	0.131536	0.110744	0.463799	0.33367	EIF4A3	12782	chr17	80134369	80147151	protein_coding	ENSG00000141543.12	12759	13	TTD < ctrl
INPP5J	htseq_all	htseq_all - TTD_vs_ctrl	modelvar_TTD_vs_ctrl	apeglm	17.4592	-0.1603	0.274538	0.0393695	0.270941	0.567125	INPP5J	11966	chr22	31122731	31134697	protein_coding	ENSG00000185133.14	11773	15	TTD < ctrl
UHMK1	htseq_all	htseq_all - TTD_vs_ctrl	modelvar_TTD_vs_ctrl	apeglm	1349.91	-0.160207	0.141645	0.119319	0.479215	0.31947	UHMK1	32380	chr1	162497251	162529631	protein_coding	ENSG00000152332.16	32378	8	TTD < ctrl
RAB5A	htseq_all	htseq_all - TTD_vs_ctrl	modelvar_TTD_vs_ctrl	apeglm	2043.15	-0.160129	0.157601	0.133359	0.503302	0.298171	RAB5A	38078	chr3	19947097	19985175	protein_coding	ENSG00000144566.11	38078	7	TTD < ctrl
LRRC42	htseq_all	htseq_all - TTD_vs_ctrl	modelvar_TTD_vs_ctrl	apeglm	335.915	-0.160078	0.15639	0.13436	0.505329	0.296426	LRRC42	22083	chr1	53946085	53968168	protein_coding	ENSG00000116212.15	21818	9	TTD < ctrl
FLOT2	htseq_all	htseq_all - TTD_vs_ctrl	modelvar_TTD_vs_ctrl	apeglm	1139.61	-0.160046	0.194675	0.137884	0.510083	0.292359	FLOT2	18398	chr17	28879335	28897733	protein_coding	ENSG00000132589.16	18394	13	TTD < ctrl
RAB11FIP1	htseq_all	htseq_all - TTD_vs_ctrl	modelvar_TTD_vs_ctrl	apeglm	2973.89	-0.16003	0.154615	0.13338	0.503302	0.298171	RAB11FIP1	40879	chr8	37858618	37899497	protein_coding	ENSG00000156675.16	40879	6	TTD < ctrl
PUDP	htseq_all	htseq_all - TTD_vs_ctrl	modelvar_TTD_vs_ctrl	apeglm	132.01	-0.159942	0.181205	0.142179	0.517184	0.286355	PUDP	480293	chrX	6667865	7148158	protein_coding	ENSG00000130021.15	371080	5	TTD < ctrl
CCNE1	htseq_all	htseq_all - TTD_vs_ctrl	modelvar_TTD_vs_ctrl	apeglm	92.8166	-0.159889	0.200681	0.137463	0.509022	0.293264	CCNE1	12321	chr19	29811991	29824312	protein_coding	ENSG00000105173.14	12321	12	TTD < ctrl
RER1	htseq_all	htseq_all - TTD_vs_ctrl	modelvar_TTD_vs_ctrl	apeglm	706.691	-0.159885	0.150428	0.130903	0.498629	0.302223	RER1	13667	chr1	2391775	2405442	protein_coding	ENSG00000157916.20	13667	8	TTD < ctrl
QRICH2	htseq_all	htseq_all - TTD_vs_ctrl	modelvar_TTD_vs_ctrl	apeglm	22.5716	-0.159872	0.25879	0.0667371	0.360062	0.443623	QRICH2	34227	chr17	76274049	76308276	protein_coding	ENSG00000129646.16	34227	19	TTD < ctrl
ALS2CL	htseq_all	htseq_all - TTD_vs_ctrl	modelvar_TTD_vs_ctrl	apeglm	1086.23	-0.159664	0.164617	0.139913	0.513504	0.289456	ALS2CL	24709	chr3	46668995	46693704	protein_coding	ENSG00000178038.17	24684	26	TTD < ctrl
WDR26	htseq_all	htseq_all - TTD_vs_ctrl	modelvar_TTD_vs_ctrl	apeglm	3313.18	-0.159456	0.155413	0.134649	0.505345	0.296412	WDR26	51887	chr1	224385146	224437033	protein_coding	ENSG00000162923.17	49651	16	TTD < ctrl
COG3	htseq_all	htseq_all - TTD_vs_ctrl	modelvar_TTD_vs_ctrl	apeglm	406.918	-0.159328	0.144266	0.126441	0.491096	0.308834	COG3	71803	chr13	45464898	45536701	protein_coding	ENSG00000136152.15	71762	23	TTD < ctrl
CNOT10	htseq_all	htseq_all - TTD_vs_ctrl	modelvar_TTD_vs_ctrl	apeglm	266.19	-0.159221	0.156862	0.136832	0.508408	0.293787	CNOT10	88730	chr3	32685145	32773875	protein_coding	ENSG00000182973.19	88730	19	TTD < ctrl
ZC2HC1A	htseq_all	htseq_all - TTD_vs_ctrl	modelvar_TTD_vs_ctrl	apeglm	245.053	-0.159123	0.172814	0.143134	0.517779	0.285856	ZC2HC1A	53676	chr8	78666089	78719765	protein_coding	ENSG00000104427.12	53676	9	TTD < ctrl
BTBD3	htseq_all	htseq_all - TTD_vs_ctrl	modelvar_TTD_vs_ctrl	apeglm	638.294	-0.158983	0.16512	0.140862	0.514721	0.288428	BTBD3	35886	chr20	11890723	11926609	protein_coding	ENSG00000132640.15	35886	6	TTD < ctrl
TCP11L2	htseq_all	htseq_all - TTD_vs_ctrl	modelvar_TTD_vs_ctrl	apeglm	475.288	-0.158898	0.150717	0.133143	0.50304	0.298398	TCP11L2	45074	chr12	106301929	106347003	protein_coding	ENSG00000166046.11	44270	10	TTD < ctrl
TAOK2	htseq_all	htseq_all - TTD_vs_ctrl	modelvar_TTD_vs_ctrl	apeglm	620.41	-0.158616	0.131403	0.115585	0.47336	0.324808	TAOK2	18393	chr16	29973868	29992261	protein_coding	ENSG00000149930.18	17980	19	TTD < ctrl
PRRG4	htseq_all	htseq_all - TTD_vs_ctrl	modelvar_TTD_vs_ctrl	apeglm	1908.66	-0.158585	0.155196	0.136913	0.508449	0.293753	PRRG4	28193	chr11	32829927	32858120	protein_coding	ENSG00000135378.4	28193	6	TTD < ctrl
FAHD2B	htseq_all	htseq_all - TTD_vs_ctrl	modelvar_TTD_vs_ctrl	apeglm	38.3885	-0.158546	0.233859	0.106979	0.455462	0.341548	FAHD2B	11299	chr2	97083583	97094882	protein_coding	ENSG00000144199.12	11299	9	TTD < ctrl
FAM83H	htseq_all	htseq_all - TTD_vs_ctrl	modelvar_TTD_vs_ctrl	apeglm	274.442	-0.158473	0.185315	0.143824	0.518695	0.285088	FAM83H	14301	chr8	143723933	143738234	protein_coding	ENSG00000180921.7	14301	5	TTD < ctrl
JUND	htseq_all	htseq_all - TTD_vs_ctrl	modelvar_TTD_vs_ctrl	apeglm	224.776	-0.158343	0.180342	0.145217	0.521488	0.282756	JUND	1928	chr19	18279694	18281622	protein_coding	ENSG00000130522.6	1928	2	TTD < ctrl
MISP	htseq_all	htseq_all - TTD_vs_ctrl	modelvar_TTD_vs_ctrl	apeglm	78.9417	-0.158258	0.238981	0.0982726	0.437808	0.358716	MISP	13206	chr19	751112	764318	protein_coding	ENSG00000099812.9	13206	5	TTD < ctrl
WDR7	htseq_all	htseq_all - TTD_vs_ctrl	modelvar_TTD_vs_ctrl	apeglm	431.576	-0.158237	0.141918	0.126526	0.491188	0.308753	WDR7	378468	chr18	56651343	57029811	protein_coding	ENSG00000091157.14	378450	28	TTD < ctrl
GNA15	htseq_all	htseq_all - TTD_vs_ctrl	modelvar_TTD_vs_ctrl	apeglm	1461.09	-0.158082	0.15759	0.139497	0.513069	0.289824	GNA15	27716	chr19	3136033	3163749	protein_coding	ENSG00000060558.4	27716	7	TTD < ctrl
B4GALT4	htseq_all	htseq_all - TTD_vs_ctrl	modelvar_TTD_vs_ctrl	apeglm	439.253	-0.157955	0.147016	0.133235	0.50315	0.298302	B4GALT4	29214	chr3	119211732	119240946	protein_coding	ENSG00000121578.13	29204	9	TTD < ctrl
SPINK5	htseq_all	htseq_all - TTD_vs_ctrl	modelvar_TTD_vs_ctrl	apeglm	47939.1	-0.1577	0.19315	0.135959	0.50718	0.294838	SPINK5	111699	chr5	148025683	148137382	protein_coding	ENSG00000133710.16	73402	34	TTD < ctrl
MYCBP	htseq_all	htseq_all - TTD_vs_ctrl	modelvar_TTD_vs_ctrl	apeglm	142.321	-0.157683	0.169204	0.146291	0.523087	0.281426	MYCBP	10875	chr1	38862493	38873368	protein_coding	ENSG00000214114.9	10855	5	TTD < ctrl
H19	htseq_all	htseq_all - TTD_vs_ctrl	modelvar_TTD_vs_ctrl	apeglm	8826.26	-0.157678	0.293835	0.00574834	0.0847917	1.07165	H19	6294	chr11	1995176	2001470	lncRNA	ENSG00000130600.19	6040	5	TTD < ctrl
CAMSAP2	htseq_all	htseq_all - TTD_vs_ctrl	modelvar_TTD_vs_ctrl	apeglm	2468.55	-0.157504	0.136609	0.122246	0.484587	0.314629	CAMSAP2	121146	chr1	200739558	200860704	protein_coding	ENSG00000118200.14	121146	18	TTD < ctrl
C21orf91	htseq_all	htseq_all - TTD_vs_ctrl	modelvar_TTD_vs_ctrl	apeglm	731.98	-0.157454	0.131232	0.115015	0.472634	0.325475	C21orf91	30412	chr21	17788974	17819386	protein_coding	ENSG00000154642.11	30382	5	TTD < ctrl
EML3	htseq_all	htseq_all - TTD_vs_ctrl	modelvar_TTD_vs_ctrl	apeglm	305.569	-0.157393	0.163228	0.143473	0.518168	0.285529	EML3	10557	chr11	62602218	62612775	protein_coding	ENSG00000149499.12	10557	22	TTD < ctrl
IKBKE	htseq_all	htseq_all - TTD_vs_ctrl	modelvar_TTD_vs_ctrl	apeglm	590.615	-0.15736	0.154936	0.139293	0.512713	0.290125	IKBKE	26413	chr1	206470476	206496889	protein_coding	ENSG00000263528.8	26413	22	TTD < ctrl
THBS4	htseq_all	htseq_all - TTD_vs_ctrl	modelvar_TTD_vs_ctrl	apeglm	178.042	-0.157283	0.239818	0.0970987	0.435491	0.361021	THBS4	91976	chr5	79991311	80083287	protein_coding	ENSG00000113296.14	64635	22	TTD < ctrl
UBE2F	htseq_all	htseq_all - TTD_vs_ctrl	modelvar_TTD_vs_ctrl	apeglm	115.165	-0.157279	0.20249	0.139618	0.513254	0.289668	UBE2F	75955	chr2	237966827	238042782	protein_coding	ENSG00000184182.19	75827	12	TTD < ctrl
FOXD1	htseq_all	htseq_all - TTD_vs_ctrl	modelvar_TTD_vs_ctrl	apeglm	79.9883	-0.157236	0.197727	0.143069	0.517779	0.285856	FOXD1	3950	chr5	73444827	73448777	protein_coding	ENSG00000251493.5	2511	2	TTD < ctrl
LINC00667	htseq_all	htseq_all - TTD_vs_ctrl	modelvar_TTD_vs_ctrl	apeglm	205.55	-0.157205	0.159161	0.142239	0.517184	0.286355	LINC00667	52782	chr18	5237826	5290608	lncRNA	ENSG00000263753.8	52533	5	TTD < ctrl
CAMSAP1	htseq_all	htseq_all - TTD_vs_ctrl	modelvar_TTD_vs_ctrl	apeglm	1206.81	-0.15713	0.120287	0.100815	0.443613	0.352996	CAMSAP1	99059	chr9	135808487	135907546	protein_coding	ENSG00000130559.19	99059	18	TTD < ctrl
CASP2	htseq_all	htseq_all - TTD_vs_ctrl	modelvar_TTD_vs_ctrl	apeglm	469.628	-0.15709	0.138513	0.125167	0.488817	0.310854	CASP2	19481	chr7	143288215	143307696	protein_coding	ENSG00000106144.20	19480	12	TTD < ctrl
PRKD2	htseq_all	htseq_all - TTD_vs_ctrl	modelvar_TTD_vs_ctrl	apeglm	934.623	-0.157019	0.132829	0.118591	0.478188	0.320401	PRKD2	42852	chr19	46674275	46717127	protein_coding	ENSG00000105287.13	42810	19	TTD < ctrl
ZNF333	htseq_all	htseq_all - TTD_vs_ctrl	modelvar_TTD_vs_ctrl	apeglm	83.4688	-0.156975	0.198876	0.142986	0.517779	0.285856	ZNF333	43945	chr19	14689801	14733746	protein_coding	ENSG00000160961.12	43677	12	TTD < ctrl
FOXO3	htseq_all	htseq_all - TTD_vs_ctrl	modelvar_TTD_vs_ctrl	apeglm	2645.17	-0.156914	0.127737	0.113865	0.470828	0.327138	FOXO3	124939	chr6	108559835	108684774	protein_coding	ENSG00000118689.15	124939	4	TTD < ctrl
BAZ2A	htseq_all	htseq_all - TTD_vs_ctrl	modelvar_TTD_vs_ctrl	apeglm	2781.62	-0.156907	0.113989	0.0910679	0.421059	0.375657	BAZ2A	41220	chr12	56595596	56636816	protein_coding	ENSG00000076108.12	40770	30	TTD < ctrl
GLCCI1	htseq_all	htseq_all - TTD_vs_ctrl	modelvar_TTD_vs_ctrl	apeglm	153.14	-0.156878	0.199573	0.142208	0.517184	0.286355	GLCCI1	125476	chr7	7968796	8094272	protein_coding	ENSG00000106415.13	120284	8	TTD < ctrl
ARHGEF12	htseq_all	htseq_all - TTD_vs_ctrl	modelvar_TTD_vs_ctrl	apeglm	6154.35	-0.156838	0.113196	0.091202	0.421351	0.375356	ARHGEF12	153524	chr11	120336413	120489937	protein_coding	ENSG00000196914.9	153524	41	TTD < ctrl
SMCR8	htseq_all	htseq_all - TTD_vs_ctrl	modelvar_TTD_vs_ctrl	apeglm	1018.56	-0.156787	0.127771	0.112187	0.467077	0.330612	SMCR8	12763	chr17	18315293	18328056	protein_coding	ENSG00000176994.11	12763	2	TTD < ctrl
IL6R	htseq_all	htseq_all - TTD_vs_ctrl	modelvar_TTD_vs_ctrl	apeglm	209.867	-0.156784	0.172398	0.148803	0.526238	0.278818	IL6R	64257	chr1	154405193	154469450	protein_coding	ENSG00000160712.13	64107	10	TTD < ctrl
CYB561D1	htseq_all	htseq_all - TTD_vs_ctrl	modelvar_TTD_vs_ctrl	apeglm	454.725	-0.156727	0.172803	0.148441	0.525723	0.279243	CYB561D1	8880	chr1	109494052	109502932	protein_coding	ENSG00000174151.15	8827	4	TTD < ctrl
IER5L	htseq_all	htseq_all - TTD_vs_ctrl	modelvar_TTD_vs_ctrl	apeglm	150.511	-0.156672	0.19353	0.145193	0.521488	0.282756	IER5L	2709	chr9	129175552	129178261	protein_coding	ENSG00000188483.8	2709	1	TTD < ctrl
VSIR	htseq_all	htseq_all - TTD_vs_ctrl	modelvar_TTD_vs_ctrl	apeglm	99.9226	-0.15664	0.204361	0.139093	0.5124	0.290391	VSIR	25964	chr10	71747556	71773520	protein_coding	ENSG00000107738.20	25964	7	TTD < ctrl
INTS1	htseq_all	htseq_all - TTD_vs_ctrl	modelvar_TTD_vs_ctrl	apeglm	990.671	-0.156603	0.134087	0.121184	0.48313	0.315936	INTS1	34112	chr7	1470277	1504389	protein_coding	ENSG00000164880.16	34112	48	TTD < ctrl
FTH1P8	htseq_all	htseq_all - TTD_vs_ctrl	modelvar_TTD_vs_ctrl	apeglm	29.5739	-0.156397	0.248575	0.0822356	0.400645	0.39724	FTH1P8	513	chrX	148052233	148052746	processed_pseudogene	ENSG00000219507.4	513	1	TTD < ctrl
DSE	htseq_all	htseq_all - TTD_vs_ctrl	modelvar_TTD_vs_ctrl	apeglm	1319.52	-0.15636	0.163982	0.148013	0.52544	0.279477	DSE	190688	chr6	116254173	116444861	protein_coding	ENSG00000111817.19	181588	7	TTD < ctrl
LSM11	htseq_all	htseq_all - TTD_vs_ctrl	modelvar_TTD_vs_ctrl	apeglm	126.713	-0.156247	0.195774	0.144861	0.520921	0.283228	LSM11	16997	chr5	157743712	157760709	protein_coding	ENSG00000155858.6	16997	4	TTD < ctrl
CIART	htseq_all	htseq_all - TTD_vs_ctrl	modelvar_TTD_vs_ctrl	apeglm	27.9342	-0.156177	0.250074	0.0796868	0.394269	0.404207	CIART	4550	chr1	150282543	150287093	protein_coding	ENSG00000159208.16	4550	6	TTD < ctrl
UHRF2	htseq_all	htseq_all - TTD_vs_ctrl	modelvar_TTD_vs_ctrl	apeglm	270.052	-0.156172	0.156417	0.142904	0.517779	0.285856	UHRF2	93903	chr9	6413151	6507054	protein_coding	ENSG00000147854.17	93903	17	TTD < ctrl
NEK7	htseq_all	htseq_all - TTD_vs_ctrl	modelvar_TTD_vs_ctrl	apeglm	600.443	-0.156125	0.137052	0.12588	0.489985	0.309817	NEK7	165426	chr1	198156994	198322420	protein_coding	ENSG00000151414.15	165422	10	TTD < ctrl
MTMR10	htseq_all	htseq_all - TTD_vs_ctrl	modelvar_TTD_vs_ctrl	apeglm	219.343	-0.156122	0.167885	0.147778	0.524843	0.279971	MTMR10	52687	chr15	30938941	30991628	protein_coding	ENSG00000166912.17	52687	17	TTD < ctrl
CUL9	htseq_all	htseq_all - TTD_vs_ctrl	modelvar_TTD_vs_ctrl	apeglm	954.985	-0.156015	0.143095	0.131616	0.50068	0.30044	CUL9	42403	chr6	43182184	43224587	protein_coding	ENSG00000112659.14	42403	41	TTD < ctrl
TP53BP2	htseq_all	htseq_all - TTD_vs_ctrl	modelvar_TTD_vs_ctrl	apeglm	515.531	-0.155792	0.136249	0.125641	0.489923	0.309872	TP53BP2	66061	chr1	223779893	223845954	protein_coding	ENSG00000143514.17	66054	19	TTD < ctrl
SEMA4G	htseq_all	htseq_all - TTD_vs_ctrl	modelvar_TTD_vs_ctrl	apeglm	323.329	-0.155668	0.170432	0.15132	0.529999	0.275725	SEMA4G	16353	chr10	100969518	100985871	protein_coding	ENSG00000095539.15	16093	16	TTD < ctrl
INPP5F	htseq_all	htseq_all - TTD_vs_ctrl	modelvar_TTD_vs_ctrl	apeglm	457.538	-0.155465	0.147518	0.137989	0.510083	0.292359	INPP5F	103105	chr10	119726042	119829147	protein_coding	ENSG00000198825.15	103097	23	TTD < ctrl
MARF1	htseq_all	htseq_all - TTD_vs_ctrl	modelvar_TTD_vs_ctrl	apeglm	821.504	-0.155433	0.131223	0.121133	0.483067	0.315993	MARF1	48767	chr16	15594387	15643154	protein_coding	ENSG00000166783.22	48767	27	TTD < ctrl
SNX18P7	htseq_all	htseq_all - TTD_vs_ctrl	modelvar_TTD_vs_ctrl	apeglm	26.0305	-0.155317	0.249551	0.0796223	0.394247	0.404232	SNX18P7	634	chr9	33576380	33577014	processed_pseudogene	ENSG00000234373.1	634	1	TTD < ctrl
ATG5	htseq_all	htseq_all - TTD_vs_ctrl	modelvar_TTD_vs_ctrl	apeglm	290.635	-0.155284	0.145268	0.136366	0.507861	0.294255	ATG5	280368	chr6	106045423	106325791	protein_coding	ENSG00000057663.16	280339	9	TTD < ctrl
SGPL1	htseq_all	htseq_all - TTD_vs_ctrl	modelvar_TTD_vs_ctrl	apeglm	1689.44	-0.155257	0.13327	0.122889	0.485939	0.313419	SGPL1	65236	chr10	70815948	70881184	protein_coding	ENSG00000166224.17	65236	15	TTD < ctrl
HOXB3	htseq_all	htseq_all - TTD_vs_ctrl	modelvar_TTD_vs_ctrl	apeglm	27.3707	-0.155026	0.249556	0.0792295	0.393447	0.405113	HOXB3	56042	chr17	48548870	48604912	protein_coding	ENSG00000120093.12	41371	6	TTD < ctrl
WASH2P	htseq_all	htseq_all - TTD_vs_ctrl	modelvar_TTD_vs_ctrl	apeglm	33.3097	-0.154952	0.235144	0.105039	0.451891	0.344966	WASH2P	10493	chr2	113588550	113599043	transcribed_unprocessed_pseudogene	ENSG00000146556.14	10484	10	TTD < ctrl
USPL1	htseq_all	htseq_all - TTD_vs_ctrl	modelvar_TTD_vs_ctrl	apeglm	167.358	-0.154886	0.173977	0.152022	0.530714	0.27514	USPL1	43077	chr13	30617693	30660770	protein_coding	ENSG00000132952.12	42846	9	TTD < ctrl
PDPN	htseq_all	htseq_all - TTD_vs_ctrl	modelvar_TTD_vs_ctrl	apeglm	1400.91	-0.154884	0.180253	0.151521	0.530272	0.275501	PDPN	34492	chr1	13583465	13617957	protein_coding	ENSG00000162493.17	34492	7	TTD < ctrl
ZFYVE9	htseq_all	htseq_all - TTD_vs_ctrl	modelvar_TTD_vs_ctrl	apeglm	862.778	-0.154838	0.127842	0.116387	0.474187	0.324051	ZFYVE9	206582	chr1	52142089	52348671	protein_coding	ENSG00000157077.16	206459	20	TTD < ctrl
ARHGEF11	htseq_all	htseq_all - TTD_vs_ctrl	modelvar_TTD_vs_ctrl	apeglm	847.661	-0.154795	0.125182	0.112932	0.468565	0.32923	ARHGEF11	110902	chr1	156934840	157045742	protein_coding	ENSG00000132694.19	110902	41	TTD < ctrl
ALS2	htseq_all	htseq_all - TTD_vs_ctrl	modelvar_TTD_vs_ctrl	apeglm	625.534	-0.154769	0.137399	0.129711	0.496454	0.304121	ALS2	81845	chr2	201700267	201782112	protein_coding	ENSG00000003393.16	81547	36	TTD < ctrl
RHOB	htseq_all	htseq_all - TTD_vs_ctrl	modelvar_TTD_vs_ctrl	apeglm	982.357	-0.154663	0.151949	0.143297	0.517779	0.285856	RHOB	2366	chr2	20447074	20449440	protein_coding	ENSG00000143878.10	2366	1	TTD < ctrl
CSTB	htseq_all	htseq_all - TTD_vs_ctrl	modelvar_TTD_vs_ctrl	apeglm	12946.5	-0.154632	0.207759	0.145994	0.522618	0.281816	CSTB	3819	chr21	43772511	43776330	protein_coding	ENSG00000160213.9	3797	3	TTD < ctrl
C3orf52	htseq_all	htseq_all - TTD_vs_ctrl	modelvar_TTD_vs_ctrl	apeglm	229.208	-0.154601	0.161223	0.148849	0.526282	0.278782	C3orf52	44669	chr3	112086335	112131004	protein_coding	ENSG00000114529.13	42414	6	TTD < ctrl
PCNX3	htseq_all	htseq_all - TTD_vs_ctrl	modelvar_TTD_vs_ctrl	apeglm	803.824	-0.154513	0.156628	0.145538	0.521929	0.282388	PCNX3	21663	chr11	65615776	65637439	protein_coding	ENSG00000197136.5	21663	35	TTD < ctrl
RNF208	htseq_all	htseq_all - TTD_vs_ctrl	modelvar_TTD_vs_ctrl	apeglm	38.9971	-0.154491	0.245609	0.0857069	0.409198	0.388067	RNF208	1334	chr9	137220247	137221581	protein_coding	ENSG00000212864.3	1334	2	TTD < ctrl
XKRX	htseq_all	htseq_all - TTD_vs_ctrl	modelvar_TTD_vs_ctrl	apeglm	704.585	-0.154392	0.181101	0.149061	0.526443	0.278648	XKRX	15988	chrX	100913445	100929433	protein_coding	ENSG00000182489.9	15472	3	TTD < ctrl
MMP17	htseq_all	htseq_all - TTD_vs_ctrl	modelvar_TTD_vs_ctrl	apeglm	27.4017	-0.154338	0.247297	0.0824709	0.400892	0.396973	MMP17	23390	chr12	131828393	131851783	protein_coding	ENSG00000198598.7	23378	11	TTD < ctrl
ZFP36L1	htseq_all	htseq_all - TTD_vs_ctrl	modelvar_TTD_vs_ctrl	apeglm	7582.21	-0.154331	0.112165	0.0947927	0.430355	0.366173	ZFP36L1	8593	chr14	68787660	68796253	protein_coding	ENSG00000185650.10	6308	3	TTD < ctrl
TESK2	htseq_all	htseq_all - TTD_vs_ctrl	modelvar_TTD_vs_ctrl	apeglm	52.6274	-0.154309	0.218369	0.128734	0.49502	0.305377	TESK2	147280	chr1	45343883	45491163	protein_coding	ENSG00000070759.17	147280	11	TTD < ctrl
POU2F1	htseq_all	htseq_all - TTD_vs_ctrl	modelvar_TTD_vs_ctrl	apeglm	486.406	-0.154267	0.135988	0.12905	0.495569	0.304896	POU2F1	206469	chr1	167220876	167427345	protein_coding	ENSG00000143190.23	206455	18	TTD < ctrl
CLIP1	htseq_all	htseq_all - TTD_vs_ctrl	modelvar_TTD_vs_ctrl	apeglm	6486.89	-0.154261	0.182929	0.15756	0.538439	0.268864	CLIP1	151237	chr12	122271432	122422669	protein_coding	ENSG00000130779.22	151200	26	TTD < ctrl
ABTB2	htseq_all	htseq_all - TTD_vs_ctrl	modelvar_TTD_vs_ctrl	apeglm	130.788	-0.154241	0.199089	0.145822	0.522236	0.282134	ABTB2	207023	chr11	34150987	34358010	protein_coding	ENSG00000166016.6	207023	17	TTD < ctrl
ATL3	htseq_all	htseq_all - TTD_vs_ctrl	modelvar_TTD_vs_ctrl	apeglm	2495.56	-0.154232	0.118808	0.102627	0.446535	0.350145	ATL3	47834	chr11	63624087	63671921	protein_coding	ENSG00000184743.13	47289	13	TTD < ctrl
MAU2	htseq_all	htseq_all - TTD_vs_ctrl	modelvar_TTD_vs_ctrl	apeglm	572.916	-0.153968	0.168103	0.153145	0.532846	0.273399	MAU2	37925	chr19	19320829	19358754	protein_coding	ENSG00000129933.21	37925	19	TTD < ctrl
UBN2	htseq_all	htseq_all - TTD_vs_ctrl	modelvar_TTD_vs_ctrl	apeglm	932.19	-0.153906	0.131702	0.124191	0.487389	0.312124	UBN2	77880	chr7	139230356	139308236	protein_coding	ENSG00000157741.15	76999	18	TTD < ctrl
LIMK2	htseq_all	htseq_all - TTD_vs_ctrl	modelvar_TTD_vs_ctrl	apeglm	2473.85	-0.153886	0.132688	0.125684	0.489966	0.309834	LIMK2	67841	chr22	31212239	31280080	protein_coding	ENSG00000182541.18	67782	16	TTD < ctrl
OTUB2	htseq_all	htseq_all - TTD_vs_ctrl	modelvar_TTD_vs_ctrl	apeglm	129.473	-0.153852	0.215935	0.131781	0.500888	0.300259	OTUB2	22590	chr14	94026340	94048930	protein_coding	ENSG00000089723.10	22590	6	TTD < ctrl
GPR107	htseq_all	htseq_all - TTD_vs_ctrl	modelvar_TTD_vs_ctrl	apeglm	2133.4	-0.153845	0.128944	0.120623	0.482452	0.316546	GPR107	86743	chr9	130053426	130140169	protein_coding	ENSG00000148358.20	86738	20	TTD < ctrl
ASB7	htseq_all	htseq_all - TTD_vs_ctrl	modelvar_TTD_vs_ctrl	apeglm	265.642	-0.153802	0.157655	0.15172	0.530605	0.275228	ASB7	49112	chr15	100602589	100651701	protein_coding	ENSG00000183475.13	49112	6	TTD < ctrl
CTDSP2	htseq_all	htseq_all - TTD_vs_ctrl	modelvar_TTD_vs_ctrl	apeglm	1936.51	-0.153645	0.131478	0.123852	0.486816	0.312635	CTDSP2	26802	chr12	57819927	57846729	protein_coding	ENSG00000175215.11	26802	8	TTD < ctrl
NR1D2	htseq_all	htseq_all - TTD_vs_ctrl	modelvar_TTD_vs_ctrl	apeglm	323.842	-0.153622	0.165083	0.152789	0.532131	0.273981	NR1D2	35331	chr3	23945286	23980617	protein_coding	ENSG00000174738.13	35331	9	TTD < ctrl
H2BC20P	htseq_all	htseq_all - TTD_vs_ctrl	modelvar_TTD_vs_ctrl	apeglm	46.8605	-0.153602	0.229444	0.114565	0.472239	0.325838	H2BC20P	6439	chr1	149844498	149850937	transcribed_unprocessed_pseudogene	ENSG00000261716.2	6439	1	TTD < ctrl
STK17B	htseq_all	htseq_all - TTD_vs_ctrl	modelvar_TTD_vs_ctrl	apeglm	499.094	-0.15359	0.177546	0.154646	0.535049	0.271607	STK17B	42920	chr2	196133583	196176503	protein_coding	ENSG00000081320.11	39056	8	TTD < ctrl
TLCD2	htseq_all	htseq_all - TTD_vs_ctrl	modelvar_TTD_vs_ctrl	apeglm	13.0702	-0.153469	0.273762	0.0261147	0.216137	0.665271	TLCD2	7561	chr17	1702816	1710377	protein_coding	ENSG00000185561.10	7561	4	TTD < ctrl
SLC12A6	htseq_all	htseq_all - TTD_vs_ctrl	modelvar_TTD_vs_ctrl	apeglm	965.035	-0.153463	0.122533	0.112023	0.467077	0.330612	SLC12A6	108276	chr15	34229784	34338060	protein_coding	ENSG00000140199.13	107997	26	TTD < ctrl
COPB1	htseq_all	htseq_all - TTD_vs_ctrl	modelvar_TTD_vs_ctrl	apeglm	1364.75	-0.153433	0.131657	0.125265	0.488935	0.310749	COPB1	56587	chr11	14443440	14500027	protein_coding	ENSG00000129083.13	42346	22	TTD < ctrl
MGAT5	htseq_all	htseq_all - TTD_vs_ctrl	modelvar_TTD_vs_ctrl	apeglm	930.418	-0.153394	0.131142	0.123839	0.486816	0.312635	MGAT5	334638	chr2	134119983	134454621	protein_coding	ENSG00000152127.9	334439	17	TTD < ctrl
MED25	htseq_all	htseq_all - TTD_vs_ctrl	modelvar_TTD_vs_ctrl	apeglm	298.992	-0.153317	0.159975	0.151147	0.529904	0.275803	MED25	22101	chr19	49818282	49840383	protein_coding	ENSG00000104973.19	22094	18	TTD < ctrl
VPS39	htseq_all	htseq_all - TTD_vs_ctrl	modelvar_TTD_vs_ctrl	apeglm	1269.19	-0.153261	0.133468	0.127842	0.493511	0.306703	VPS39	49606	chr15	42158701	42208307	protein_coding	ENSG00000166887.16	49603	26	TTD < ctrl
FAM91A1	htseq_all	htseq_all - TTD_vs_ctrl	modelvar_TTD_vs_ctrl	apeglm	920.023	-0.15317	0.148084	0.143731	0.518695	0.285088	FAM91A1	47013	chr8	123768439	123815452	protein_coding	ENSG00000176853.16	47013	24	TTD < ctrl
RNF141	htseq_all	htseq_all - TTD_vs_ctrl	modelvar_TTD_vs_ctrl	apeglm	1108.16	-0.1531	0.142417	0.138727	0.511902	0.290813	RNF141	29557	chr11	10511673	10541230	protein_coding	ENSG00000110315.7	29514	6	TTD < ctrl
DUSP8	htseq_all	htseq_all - TTD_vs_ctrl	modelvar_TTD_vs_ctrl	apeglm	13.3482	-0.153065	0.271793	0.0291424	0.228513	0.641089	DUSP8	18220	chr11	1554051	1572271	protein_coding	ENSG00000184545.11	18220	7	TTD < ctrl
CADPS	htseq_all	htseq_all - TTD_vs_ctrl	modelvar_TTD_vs_ctrl	apeglm	7.1477	-0.153008	0.287418	0.00499018	0.0771867	1.11246	CADPS	477070	chr3	62398346	62875416	protein_coding	ENSG00000163618.18	477068	30	TTD < ctrl
MSN	htseq_all	htseq_all - TTD_vs_ctrl	modelvar_TTD_vs_ctrl	apeglm	6484.97	-0.152983	0.137482	0.133634	0.503932	0.297628	MSN	153554	chrX	65588377	65741931	protein_coding	ENSG00000147065.17	141212	13	TTD < ctrl
RP11-295P9.3	htseq_all	htseq_all - TTD_vs_ctrl	modelvar_TTD_vs_ctrl	apeglm	91.3319	-0.152955	0.194326	0.151226	0.529999	0.275725	RP11-295P9.3	37302	chr10	13631143	13668445	lncRNA	ENSG00000239665.8	24194	8	TTD < ctrl
LTN1	htseq_all	htseq_all - TTD_vs_ctrl	modelvar_TTD_vs_ctrl	apeglm	749.259	-0.152778	0.150105	0.145519	0.521929	0.282388	LTN1	64812	chr21	28928144	28992956	protein_coding	ENSG00000198862.14	64812	30	TTD < ctrl
TNFAIP6	htseq_all	htseq_all - TTD_vs_ctrl	modelvar_TTD_vs_ctrl	apeglm	300.773	-0.152748	0.240991	0.0934128	0.426783	0.369793	TNFAIP6	22454	chr2	151357592	151380046	protein_coding	ENSG00000123610.5	22454	6	TTD < ctrl
MAP3K10	htseq_all	htseq_all - TTD_vs_ctrl	modelvar_TTD_vs_ctrl	apeglm	100.934	-0.152691	0.188749	0.153694	0.533508	0.272859	MAP3K10	24149	chr19	40191426	40215575	protein_coding	ENSG00000130758.8	24149	10	TTD < ctrl
MSX2	htseq_all	htseq_all - TTD_vs_ctrl	modelvar_TTD_vs_ctrl	apeglm	71.7381	-0.152608	0.226225	0.118598	0.478188	0.320401	MSX2	6314	chr5	174724582	174730896	protein_coding	ENSG00000120149.9	6314	2	TTD < ctrl
ZNF117	htseq_all	htseq_all - TTD_vs_ctrl	modelvar_TTD_vs_ctrl	apeglm	88.8284	-0.152588	0.205291	0.144386	0.519923	0.284061	ZNF117	34912	chr7	64971772	65006684	protein_coding	ENSG00000152926.15	26761	4	TTD < ctrl
ARRB1	htseq_all	htseq_all - TTD_vs_ctrl	modelvar_TTD_vs_ctrl	apeglm	437.583	-0.152563	0.165044	0.154744	0.535195	0.271488	ARRB1	91583	chr11	75260122	75351705	protein_coding	ENSG00000137486.17	91539	16	TTD < ctrl
RAB40C	htseq_all	htseq_all - TTD_vs_ctrl	modelvar_TTD_vs_ctrl	apeglm	267.106	-0.152562	0.152066	0.147775	0.524843	0.279971	RAB40C	39915	chr16	589357	629272	protein_coding	ENSG00000197562.10	39914	7	TTD < ctrl
BLZF1	htseq_all	htseq_all - TTD_vs_ctrl	modelvar_TTD_vs_ctrl	apeglm	842.862	-0.152458	0.137403	0.134459	0.505345	0.296412	BLZF1	28570	chr1	169367970	169396540	protein_coding	ENSG00000117475.14	28570	8	TTD < ctrl
SHROOM3	htseq_all	htseq_all - TTD_vs_ctrl	modelvar_TTD_vs_ctrl	apeglm	798.744	-0.152311	0.17251	0.156764	0.537671	0.269483	SHROOM3	348024	chr4	76435229	76783253	protein_coding	ENSG00000138771.16	348024	11	TTD < ctrl
MBNL3	htseq_all	htseq_all - TTD_vs_ctrl	modelvar_TTD_vs_ctrl	apeglm	777.498	-0.152185	0.121762	0.113657	0.470214	0.327705	MBNL3	120651	chrX	132369317	132489968	protein_coding	ENSG00000076770.15	119718	9	TTD < ctrl
[truncated: 13,932 more rows]
