# Supplementary material for: Trichothiodystrophy‐associated MPLKIP maintains DBR1 levels for proper lariat debranching and ectodermal differentiation
Source: EMBO Mol Med. 2023 Oct 6;15(11):e17973. doi: 10.15252/emmm.202317973 (PMC10630875; doi:10.15252/emmm.202317973)
Supplement: Supplementary file 3 — Source Data for Expanded View [file EMMM-15-e17973-s005.zip › EMM-2023-17973_SourceDataForFigureEV5/EMM-2023-17973_SourceDataForFigureEV5C.xlsx]

## Sheet: Figure EV5C
Alternative Splicing events (+ novel splicing sites)
	More exclusion in MPLKIP	More inclusion in MPLKIP
A3SS	89	102
A5SS	71	91
MXE	824	563
RI	91	169
SE	493	588
