# Supplementary material for: Trichothiodystrophy‐associated MPLKIP maintains DBR1 levels for proper lariat debranching and ectodermal differentiation
Source: EMBO Mol Med. 2023 Oct 6;15(11):e17973. doi: 10.15252/emmm.202317973 (PMC10630875; doi:10.15252/emmm.202317973)
Supplement: Supplementary file 6 — Source Data for Figure 3 [file EMMM-15-e17973-s006.zip › EMM-2023-17973_SourceDataForFigure3B.xlsx]

## Sheet: Sheet1
Protein names	Gene names	Number of proteins	Peptides Basal Complex	Razor + unique peptides Basal Complex	Unique peptides Basal Complex	Mol. weight [kDa]	Score	Ratio H/L Basal Complex	Ratio H/L normalized Basal Complex	Ratio H/L variability [%] Basal Complex	Ratio H/L count Basal Complex	Ratio H/L iso-count Basal Complex	Ratio H/L type Basal Complex	Sequence coverage Basal Complex [%]	Intensity Basal Complex	Intensity L Basal Complex	Intensity H Basal Complex
Cleavage stimulation factor subunit 1	CSTF1	2	0	0	0	15.594	49.876	NaN	NaN	NaN	0	0	Median	0	0	0	0
NEDD8-activating enzyme E1 regulatory subunit	NAE1	4	0	0	0	50.624	7.0169	NaN	NaN	NaN	0	0	Median	0	0	0	0
Host cell factor 1;HCF N-terminal chain 1;HCF N-terminal chain 2;HCF N-terminal chain 3;HCF N-terminal chain 4;HCF N-terminal chain 5;HCF N-terminal chain 6;HCF C-terminal chain 1;HCF C-terminal chain 2;HCF C-terminal chain 3;HCF C-terminal chain 4;HCF C-terminal chain 5;HCF C-terminal chain 6	HCFC1	4	1	1	1	213.47	7.1475	NaN	NaN	NaN	0	0	Median	0.7	143520	0	143520
Fructose-bisphosphate aldolase;Fructose-bisphosphate aldolase C	ALDOC	6	0	0	0	15.035	37.232	NaN	NaN	NaN	0	0	Median	0	0	0	0
tRNA-splicing endonuclease subunit Sen34	TSEN34	4	0	0	0	26.101	6.6644	NaN	NaN	NaN	0	0	Median	0	0	0	0
RNA-binding protein EWS	EWSR1	8	0	0	0	32.071	13.103	NaN	NaN	NaN	0	0	Median	0	0	0	0
TNF receptor-associated factor 2	TRAF2	8	0	0	0	12.963	7.7168	NaN	NaN	NaN	0	0	Median	0	0	0	0
RNA polymerase II-associated factor 1 homolog	PAF1	5	0	0	0	32.92	6.5647	NaN	NaN	NaN	0	0	Median	0	0	0	0
Transcriptional repressor p66-beta;Transcriptional repressor p66-alpha	GATAD2A;GATAD2B	7	1	1	1	27.894	6.4096	NaN	NaN	NaN	0	0	Median	4.3	756510	756510	0
Leukocyte elastase inhibitor	SERPINB1	2	0	0	0	26.073	6.5413	NaN	NaN	NaN	0	0	Median	0	0	0	0
Exportin-2	CSE1L	4	0	0	0	85.472	26.422	NaN	NaN	NaN	0	0	Median	0	0	0	0
Phosphoglycerate kinase 1	PGK1	4	0	0	0	41.428	32.883	NaN	NaN	NaN	0	0	Median	0	0	0	0
Squamous cell carcinoma antigen recognized by T-cells 3	SART3	3	0	0	0	89.04	6.4528	NaN	NaN	NaN	0	0	Median	0	0	0	0
Keratin, type I cuticular Ha5	KRT35	3	1	0	0	47.596	6.6087	NaN	NaN	NaN	0	0	Median	1.6	0	0	0
DnaJ homolog subfamily C member 2;DnaJ homolog subfamily C member 2, N-terminally processed	DNAJC2	4	0	0	0	22.414	10.815	NaN	NaN	NaN	0	0	Median	0	0	0	0
Cytoplasmic protein NCK1	NCK1	3	0	0	0	20.068	7.0801	NaN	NaN	NaN	0	0	Median	0	0	0	0
HIG1 domain family member 1A, mitochondrial	HIGD1A	3	1	1	1	8.8131	8.6316	NaN	NaN	NaN	0	0	Median	21.7	0	0	0
Voltage-dependent anion-selective channel protein 1	VDAC1	2	0	0	0	20.374	14.71	NaN	NaN	NaN	0	0	Median	0	0	0	0
Myotrophin	MTPN	2	0	0	0	5.7044	35.866	NaN	NaN	NaN	0	0	Median	0	0	0	0
THO complex subunit 5 homolog	THOC5	4	0	0	0	26.35	6.6417	NaN	NaN	NaN	0	0	Median	0	0	0	0
	BBX	1	1	1	1	22.317	10.81	NaN	NaN	NaN	0	0	Median	3.6	10708000	10708000	0
WD repeat-containing protein 6	WDR6	5	0	0	0	6.6016	-2	NaN	NaN	NaN	0	0	Median	0	0	0	0
Single-stranded DNA-binding protein, mitochondrial	SSBP1	3	2	2	2	14.131	22.145	NaN	NaN	NaN	0	0	Median	19	483830	483830	0
		12	1	0	0	47.117	126.51	NaN	NaN	NaN	0	0	Median	1.7	0	0	0
		1	8	2	0	63.165	12.416	NaN	NaN	NaN	0	0	Median	10.4	4452400	4452400	0
Keratin, type I cuticular Ha3-I	KRT33A	3	1	0	0	45.968	15.414	NaN	NaN	NaN	0	0	Median	3.2	0	0	0
Keratin, type II cytoskeletal 75	KRT75	2	11	0	0	59.504	12.422	NaN	NaN	NaN	0	0	Median	13.8	0	0	0
		1	2	2	2	25.666	22.925	NaN	NaN	NaN	0	0	Median	9.8	1168900	1168900	0
Keratin, type I cytoskeletal 14	KRT14	7	19	16	2	51.621	323.31	NaN	NaN	NaN	0	0	Median	46	513350000	513350000	0
Keratin, type II cytoskeletal 6A	KRT6A	16	26	1	1	60.044	-2	NaN	NaN	NaN	0	0	Median	37.4	3450000	3450000	0
Serum albumin	ALB	8	5	2	2	69.366	80.845	NaN	NaN	NaN	0	0	Median	9.2	1230500	1230500	0
		1	27	27	24	69.293	323.31	NaN	NaN	NaN	0	0	Median	47.3	616700000	616700000	0
Trypsin-1;Alpha-trypsin chain 1;Alpha-trypsin chain 2	PRSS1	4	1	1	1	15.421	9.9597	NaN	NaN	NaN	0	0	Median	7	23753000000	23753000000	0
Keratin, type I cytoskeletal 16	KRT16	5	15	6	6	51.267	323.31	NaN	NaN	NaN	0	0	Median	33.6	24858000	24858000	0
		1	0	0	0	38.418	10.322	NaN	NaN	NaN	0	0	Median	0	0	0	0
Keratin, type I cytoskeletal 10	KRT10	14	27	27	15	59.51	323.31	NaN	NaN	NaN	0	0	Median	41.1	7018300000	7018300000	0
		1	14	1	1	49.586	-2	NaN	NaN	NaN	0	0	Median	29	0	0	0
Keratin, type II cytoskeletal 4	KRT4	3	9	6	4	53.965	35.64	NaN	NaN	NaN	0	0	Median	16.4	17064000	17064000	0
Keratin, type II cytoskeletal 6C	KRT6C	3	27	15	0	60.024	261.8	NaN	NaN	NaN	0	0	Median	39.2	210110000	210110000	0
Keratin, type I cytoskeletal 17	KRT17	5	13	5	1	48.105	75.721	NaN	NaN	NaN	0	0	Median	29.9	28956000	28956000	0
Keratin, type I cuticular Ha1	KRT31	5	2	1	0	47.237	113.29	NaN	NaN	NaN	0	0	Median	4.8	0	0	0
Keratin, type II cytoskeletal 74;Keratin, type II cytoskeletal 73;Keratin, type II cytoskeletal 71	KRT74;KRT73;KRT71	9	7	1	0	57.865	52.229	NaN	NaN	NaN	0	0	Median	7.9	6634200	6634200	0
Tropomyosin beta chain;Tropomyosin alpha-1 chain	TPM2;TPM4;TPM1	24	1	0	0	32.814	7.803	NaN	NaN	NaN	0	0	Median	3.5	0	0	0
Filaggrin-2	FLG2	2	2	2	2	248.07	63.393	NaN	NaN	NaN	0	0	Median	1	3628600	3628600	0
		3	1	0	0	52.809	10.845	NaN	NaN	NaN	0	0	Median	1.5	0	0	0
Keratin, type II cytoskeletal 80	KRT80	4	2	2	2	50.525	14.381	NaN	NaN	NaN	0	0	Median	5.8	1975300	1975300	0
Keratin, type II cuticular Hb3;Keratin, type II cuticular Hb6;Keratin, type II cuticular Hb1;Keratin, type II cuticular Hb5	KRT83;KRT86;KRT81;KRT85	11	1	0	0	54.195	60.611	NaN	NaN	NaN	0	0	Median	1.4	0	0	0
Keratin, type II cytoskeletal 78	KRT78	4	3	0	0	56.964	52.038	NaN	NaN	NaN	0	0	Median	4.8	0	0	0
Keratin, type I cytoskeletal 27	KRT27	2	2	0	0	49.823	16.307	NaN	NaN	NaN	0	0	Median	3.9	0	0	0
Keratin, type II cytoskeletal 1b	KRT77	3	10	6	6	61.802	53.473	NaN	NaN	NaN	0	0	Median	16.3	3399000	3399000	0
Hornerin	HRNR	2	3	3	3	282.39	19.717	NaN	NaN	NaN	0	0	Median	3	1297700	1297700	0
		1	11	0	0	59.74	-2	NaN	NaN	NaN	0	0	Median	13.8	0	0	0
Keratin-associated protein 2-2;Keratin-associated protein 2-1;Keratin-associated protein 2-4;Keratin-associated protein 2-3	KRTAP2-1;KRTAP2-2;KRTAP2-4;KRTAP2-3	7	0	0	0	13.054	12.177	NaN	NaN	NaN	0	0	Median	0	0	0	0
		1	1	0	0	53.728	25.926	NaN	NaN	NaN	0	0	Median	1.5	0	0	0
C-terminal-binding protein 1;C-terminal-binding protein 2	CTBP1;CTBP2	10	0	0	0	18.623	11.021	NaN	NaN	NaN	0	0	Median	0	0	0	0
Transcription elongation factor A protein-like 4	TCEAL4	7	0	0	0	5.8183	-2	NaN	NaN	NaN	0	0	Median	0	0	0	0
Peroxisomal multifunctional enzyme type 2;(3R)-hydroxyacyl-CoA dehydrogenase;Enoyl-CoA hydratase 2	HSD17B4	7	0	0	0	50.986	7.0951	NaN	NaN	NaN	0	0	Median	0	0	0	0
Lactotransferrin;Lactoferricin-H;Kaliocin-1;Lactoferroxin-A;Lactoferroxin-B;Lactoferroxin-C	LTF	4	1	1	1	76.625	10.029	NaN	NaN	NaN	0	0	Median	2.6	334390	334390	0
Dystonin	DST	13	1	1	1	476.46	11.774	NaN	NaN	NaN	0	0	Median	0.2	356960	0	356960
Band 4.1-like protein 2	EPB41L2	12	0	0	0	13.111	11.591	NaN	NaN	NaN	0	0	Median	0	0	0	0
	KRT17	5	11	1	0	66.35	12.244	NaN	NaN	NaN	0	0	Median	19	1234800	1234800	0
Protein furry homolog-like	FRYL	3	1	1	1	162.8	6.4227	NaN	NaN	NaN	0	0	Median	1	0	0	0
	LOXHD1	2	1	1	1	235.67	7.9071	NaN	NaN	NaN	0	0	Median	0.6	6004200	6004200	0
Gephyrin;Molybdopterin adenylyltransferase;Molybdopterin molybdenumtransferase	GPHN	6	1	1	1	30.112	7.1413	NaN	NaN	NaN	0	0	Median	5	0	0	0
Tubulin alpha-1C chain	TUBA1C;TUBA1A;TUBA1B	20	13	0	0	57.73	-2	NaN	NaN	NaN	0	0	Median	27.9	0	0	0
PDZ and LIM domain protein 5	PDLIM5	2	0	0	0	51.224	6.592	NaN	NaN	NaN	0	0	Median	0	0	0	0
Putative protein FAM10A4;Hsc70-interacting protein	ST13;ST13P4	4	1	1	1	16.219	8.044	NaN	NaN	NaN	0	0	Median	9.6	0	0	0
Dynein light chain 1, cytoplasmic	DYNLL1	4	0	0	0	4.7714	50.101	NaN	NaN	NaN	0	0	Median	0	0	0	0
Alpha-aminoadipic semialdehyde dehydrogenase	ALDH7A1	5	0	0	0	25.962	7.0614	NaN	NaN	NaN	0	0	Median	0	0	0	0
Lysozyme;Lysozyme C	LYZ	2	1	1	1	11.488	9.0519	NaN	NaN	NaN	0	0	Median	11.5	3633300	3633300	0
Keratin, type I cytoskeletal 18	KRT18	2	2	0	0	43.774	11.156	NaN	NaN	NaN	0	0	Median	4.1	0	0	0
Serpin B4	SERPINB3;SERPINB4	4	3	3	1	38.836	99.831	NaN	NaN	NaN	0	0	Median	11.2	8073100	8073100	0
Mitochondrial-processing peptidase subunit beta	PMPCB	5	0	0	0	12.871	11.572	NaN	NaN	NaN	0	0	Median	0	0	0	0
Dihydrolipoyllysine-residue succinyltransferase component of 2-oxoglutarate dehydrogenase complex, mitochondrial	DLST	5	0	0	0	8.3194	8.0582	NaN	NaN	NaN	0	0	Median	0	0	0	0
Centrosomal protein of 170 kDa	CEP170	5	0	0	0	171.97	13.484	NaN	NaN	NaN	0	0	Median	0	0	0	0
Superkiller viralicidic activity 2-like 2	SKIV2L2	2	0	0	0	9.6948	6.877	NaN	NaN	NaN	0	0	Median	0	0	0	0
POU domain, class 2, transcription factor 1	POU2F1	7	0	0	0	56.251	7.0076	NaN	NaN	NaN	0	0	Median	0	0	0	0
RNA-binding protein with serine-rich domain 1	RNPS1	8	0	0	0	15.108	8.3187	NaN	NaN	NaN	0	0	Median	0	0	0	0
Eukaryotic translation initiation factor 5A;Eukaryotic translation initiation factor 5A-1-like;Eukaryotic translation initiation factor 5A-1	EIF5A;EIF5AL1	5	1	1	1	16.118	6.6417	NaN	NaN	NaN	0	0	Median	5.4	0	0	0
SWI/SNF-related matrix-associated actin-dependent regulator of chromatin subfamily D member 2	SMARCD2	4	1	1	1	52.238	12.526	NaN	NaN	NaN	0	0	Median	4.4	219820	219820	0
Coiled-coil domain-containing protein 27	CCDC27	2	1	1	1	22.556	-2	NaN	NaN	NaN	0	0	Median	7.4	0	0	0
Myotubularin-related protein 4	MTMR4	2	1	1	1	126.67	11.347	NaN	NaN	NaN	0	0	Median	2.6	1392900	1392900	0
Nucleus accumbens-associated protein 1	NACC1	2	0	0	0	10.452	8.1444	NaN	NaN	NaN	0	0	Median	0	0	0	0
Keratin, type I cytoskeletal 13	KRT13	6	14	9	0	45.26	74.869	NaN	NaN	NaN	0	0	Median	32	44177000	44177000	0
26S proteasome non-ATPase regulatory subunit 14	PSMD14	1	0	0	0	34.577	10.782	NaN	NaN	NaN	0	0	Median	0	0	0	0
Receptor-interacting serine/threonine-protein kinase 2	RIPK2	2	0	0	0	45.581	8.1959	NaN	NaN	NaN	0	0	Median	0	0	0	0
A-kinase anchor protein 8	AKAP8	1	1	1	1	76.107	13.803	NaN	NaN	NaN	0	0	Median	1.3	320240	320240	0
Splicing factor 3B subunit 1	SF3B1	1	1	1	1	145.83	6.936	NaN	NaN	NaN	0	0	Median	1.2	0	0	0
Cystatin-A;Cystatin-A, N-terminally processed	CSTA	2	2	2	2	11.006	15.423	NaN	NaN	NaN	0	0	Median	30.6	1617400	1617400	0
Ig kappa chain C region	IGKC	1	0	0	0	11.609	6.8651	NaN	NaN	NaN	0	0	Median	0	0	0	0
Ig alpha-1 chain C region;Ig alpha-2 chain C region	IGHA1;IGHA2	2	1	1	1	37.654	12.339	NaN	NaN	NaN	0	0	Median	2.5	965650	965650	0
Keratin, type II cytoskeletal 1	KRT1	2	33	33	21	66.038	323.31	NaN	NaN	NaN	0	0	Median	48.6	10615000000	10615000000	0
Thymidylate synthase	TYMS	1	0	0	0	35.716	8.1203	NaN	NaN	NaN	0	0	Median	0	0	0	0
Protein S100-A9	S100A9	1	3	3	3	13.242	95.177	NaN	NaN	NaN	0	0	Median	31.6	76125000	76125000	0
Creatine kinase M-type;Creatine kinase M-type, N-terminally processed	CKM	1	0	0	0	43.101	20.791	NaN	NaN	NaN	0	0	Median	0	0	0	0
Proliferating cell nuclear antigen	PCNA	1	0	0	0	28.768	27.076	NaN	NaN	NaN	0	0	Median	0	0	0	0
Prolactin-inducible protein	PIP	1	0	0	0	16.572	13.583	NaN	NaN	NaN	0	0	Median	0	0	0	0
Myosin-1;Myosin-2	MYH1;MYH2	2	1	0	0	223.14	27.778	NaN	NaN	NaN	0	0	Median	0.5	0	0	0
Insulin-degrading enzyme	IDE	2	0	0	0	117.97	11.565	NaN	NaN	NaN	0	0	Median	0	0	0	0
Junction plakoglobin	JUP	1	2	1	1	81.744	23.988	NaN	NaN	NaN	0	0	Median	2.8	0	0	0
Protein-glutamine gamma-glutamyltransferase K	TGM1	1	2	2	2	89.786	11.455	NaN	NaN	NaN	0	0	Median	2.3	534260	534260	0
Plasma membrane calcium-transporting ATPase 4	ATP2B4	8	1	1	1	124.01	7.9554	NaN	NaN	NaN	0	0	Median	1.7	26863000	26863000	0
Protein S100-A7;Protein S100-A7A	S100A7;S100A7A	2	2	2	2	11.471	12.418	NaN	NaN	NaN	0	0	Median	21.8	12644000	12644000	0
Caspase-14;Caspase-14 subunit p17, mature form;Caspase-14 subunit p10, mature form;Caspase-14 subunit p20, intermediate form;Caspase-14 subunit p8, intermediate form	CASP14	1	3	3	3	27.679	30.366	NaN	NaN	NaN	0	0	Median	14.9	3683800	3683800	0
Peroxiredoxin-2	PRDX2	3	3	2	2	21.892	12.064	NaN	NaN	NaN	0	0	Median	15.2	1533100	1533100	0
Cystathionine gamma-lyase	CTH	3	0	0	0	39.505	11.114	NaN	NaN	NaN	0	0	Median	0	0	0	0
Myosin-11	MYH11	4	7	0	0	223.57	-2	NaN	NaN	NaN	0	0	Median	4	0	0	0
Coatomer subunit beta	COPB1	2	0	0	0	107.14	15.457	NaN	NaN	NaN	0	0	Median	0	0	0	0
Heterogeneous nuclear ribonucleoprotein H2	HNRNPH2	1	3	0	0	49.263	-2	NaN	NaN	NaN	0	0	Median	9.6	0	0	0
14-3-3 protein gamma;14-3-3 protein gamma, N-terminally processed	YWHAG	1	3	1	1	28.302	47.354	NaN	NaN	NaN	0	0	Median	13	0	0	0
Casein kinase II subunit beta	CSNK2B-LY6G5B-1181;CSNK2B	3	0	0	0	26.673	11.277	NaN	NaN	NaN	0	0	Median	0	0	0	0
Dermcidin;Survival-promoting peptide;DCD-1	DCD	2	1	1	1	11.284	11.323	NaN	NaN	NaN	0	0	Median	10	853040	853040	0
Adenylyl cyclase-associated protein;Adenylyl cyclase-associated protein 1	CAP1	10	0	0	0	19.202	31.967	NaN	NaN	NaN	0	0	Median	0	0	0	0
Desmoglein-1	DSG1	2	4	4	4	113.75	101.83	NaN	NaN	NaN	0	0	Median	5.4	3510900	3510900	0
Protein-glutamine gamma-glutamyltransferase E;Protein-glutamine gamma-glutamyltransferase E 50 kDa catalytic chain;Protein-glutamine gamma-glutamyltransferase E 27 kDa non-catalytic chain	TGM3	1	2	2	2	76.631	12.403	NaN	NaN	NaN	0	0	Median	3.2	1886900	1886900	0
Desmocollin-1	DSC1	2	4	4	4	93.834	40.413	NaN	NaN	NaN	0	0	Median	6.4	5201700	5201700	0
Heat shock 70 kDa protein 14	HSPA14	1	0	0	0	54.794	6.4377	NaN	NaN	NaN	0	0	Median	0	0	0	0
Microtubule-associated protein RP/EB family member 1	MAPRE1	1	0	0	0	29.999	11.484	NaN	NaN	NaN	0	0	Median	0	0	0	0
Serpin B12	SERPINB12	2	1	1	1	46.276	12.61	NaN	NaN	NaN	0	0	Median	2	518140	518140	0
Staphylococcal nuclease domain-containing protein 1	SND1	1	0	0	0	102	11.383	NaN	NaN	NaN	0	0	Median	0	0	0	0
Protein enabled homolog	ENAH	2	1	1	1	63.924	7.4361	NaN	NaN	NaN	0	0	Median	1.4	6549300	6549300	0
Myosin-IIIa	MYO3A	1	1	1	1	186.21	6.6853	NaN	NaN	NaN	0	0	Median	1	2539800	2539800	0
DnaJ homolog subfamily C member 9	DNAJC9	1	1	1	1	29.909	11.193	NaN	NaN	NaN	0	0	Median	3.1	429420	429420	0
Zinc finger RNA-binding protein	ZFR	1	1	1	1	117.01	11.818	NaN	NaN	NaN	0	0	Median	1.6	190680	0	190680
Perilipin-4	PLIN4	2	1	1	1	134.43	-2	NaN	NaN	NaN	0	0	Median	1.1	0	0	0
Targeting protein for Xklp2	TPX2	2	1	1	1	85.652	6.9545	NaN	NaN	NaN	0	0	Median	1.2	0	0	0
RUN and FYVE domain-containing protein 1	RUFY1	5	1	1	1	69.077	10.818	NaN	NaN	NaN	0	0	Median	2.2	735130	735130	0
A-kinase anchor protein 9	AKAP9	5	0	0	0	447.75	6.4528	NaN	NaN	NaN	0	0	Median	0	0	0	0
Glutamate-rich WD repeat-containing protein 1	GRWD1	2	0	0	0	49.419	19.721	NaN	NaN	NaN	0	0	Median	0	0	0	0
	FKSG48	1	1	1	1	14.011	-2	NaN	NaN	NaN	0	0	Median	9.7	1017200	0	1017200
Guanine nucleotide-binding protein subunit beta-like protein 1	GNB1L	2	1	1	1	22.896	-2	NaN	NaN	NaN	0	0	Median	6.1	387650	0	387650
GPN-loop GTPase 1	GPN1	6	0	0	0	41.74	11.866	NaN	NaN	NaN	0	0	Median	0	0	0	0
Septin-9	2017-09-09	11	1	1	1	47.501	11.053	NaN	NaN	NaN	0	0	Median	2.1	589770	589770	0
Melanoma-associated antigen D1	MAGED1	2	1	1	1	86.16	62.345	NaN	NaN	NaN	0	0	Median	1.9	312920	0	312920
Myosin-4;Myosin-8	MYH4;MYH8	5	1	1	0	223.07	179.29	NaN	NaN	NaN	0	0	Median	0.5	145590	145590	0
		3	1	1	1	76.902	-2	NaN	NaN	NaN	0	0	Median	0	30659000	30659000	0
		2	0	0	0	45.615	-2	NaN	NaN	NaN	0	0	Median	0	0	0	0
		1	1	1	1	66.394	-2	NaN	NaN	NaN	0	0	Median	0	2776000	0	2776000
Low-density lipoprotein receptor	LDLR	9	0	0	0	34.215	16.194	NaN	NaN	NaN	0	0	Median	0	0	0	0
DNA-(apurinic or apyrimidinic site) lyase;DNA-(apurinic or apyrimidinic site) lyase, mitochondrial	APEX1	9	0	0	0	19.056	11.003	NaN	NaN	NaN	0	0	Median	0	0	0	0
Cytosolic acyl coenzyme A thioester hydrolase	ACOT7	9	0	0	0	29.645	-2	NaN	NaN	NaN	0	0	Median	0	0	0	0
SH3 domain-containing kinase-binding protein 1	SH3KBP1	5	0	0	0	44.234	62.361	NaN	NaN	NaN	0	0	Median	0	0	0	0
Fibronectin;Anastellin;Ugl-Y1;Ugl-Y2;Ugl-Y3	FN1	17	0	0	0	243.23	14.306	NaN	NaN	NaN	0	0	Median	0	0	0	0
Non-POU domain-containing octamer-binding protein	NONO	6	0	0	0	43.866	59.934	NaN	NaN	NaN	0	0	Median	0	0	0	0
Laminin subunit gamma-1	LAMC1	1	1	1	1	177.6	92.646	NaN	NaN	NaN	0	0	Median	0.9	335510	123540	211960
Importin-4	IPO4	9	1	1	1	118.71	18.718	NaN	NaN	NaN	0	0	Median	1	0	0	0
UV radiation resistance-associated gene protein	UVRAG	4	0	0	0	10.15	-2	NaN	NaN	NaN	0	0	Median	0	0	0	0
Aspartate aminotransferase, mitochondrial	GOT2	2	0	0	0	43.029	17.148	NaN	NaN	NaN	0	0	Median	0	0	0	0
B-cell receptor-associated protein 31	BCAP31	2	1	1	1	27.991	-2	NaN	NaN	NaN	0	0	Median	3.7	0	0	0
Collagen alpha-1(I) chain	COL1A1	2	0	0	0	16.36	7.3864	NaN	NaN	NaN	0	0	Median	0	0	0	0
Serine/threonine-protein kinase Nek9	NEK9	1	1	1	1	107.17	13.673	NaN	NaN	NaN	0	0	Median	1.4	0	0	0
RNA-binding protein FUS;TATA-binding protein-associated factor 2N	FUS;TAF15	6	0	0	0	48.839	15.696	NaN	NaN	NaN	0	0	Median	0	0	0	0
SET and MYND domain-containing protein 5	SMYD5	1	0	0	0	47.34	6.4734	NaN	NaN	NaN	0	0	Median	0	0	0	0
DnaJ homolog subfamily B member 4	DNAJB4	2	0	0	0	19.238	21.474	NaN	NaN	NaN	0	0	Median	0	0	0	0
Kinectin	KTN1	3	0	0	0	149.61	8.0886	NaN	NaN	NaN	0	0	Median	0	0	0	0
		6	0	0	0	19.322	6.4595	NaN	NaN	NaN	0	0	Median	0	0	0	0
Calcium-binding and coiled-coil domain-containing protein 1	CALCOCO1	6	0	0	0	17.862	30.935	NaN	NaN	NaN	0	0	Median	0	0	0	0
Serine hydroxymethyltransferase, cytosolic	SHMT1	6	1	1	1	49.027	23.177	NaN	NaN	NaN	0	0	Median	2	0	0	0
Myosin-10	MYH10	6	7	1	1	230.77	-2	NaN	NaN	NaN	0	0	Median	3.1	0	0	0
COP9 signalosome complex subunit 5	COPS5	1	0	0	0	37.578	6.4797	NaN	NaN	NaN	0	0	Median	0	0	0	0
		3	0	0	0	85.029	6.5435	NaN	NaN	NaN	0	0	Median	0	0	0	0
Bifunctional 3-phosphoadenosine 5-phosphosulfate synthase 1;Sulfate adenylyltransferase;Adenylyl-sulfate kinase	PAPSS1	1	0	0	0	70.832	6.4721	NaN	NaN	NaN	0	0	Median	0	0	0	0
Nucleoside diphosphate kinase;Nucleoside diphosphate kinase B	NME1-NME2;NME2	5	4	0	0	32.642	-2	NaN	NaN	NaN	0	0	Median	25.3	0	0	0
Importin subunit alpha-1	KPNA2	4	1	1	1	15.234	120.67	NaN	NaN	NaN	0	0	Median	9	369360	369360	0
NudC domain-containing protein 1	NUDCD1	3	1	1	1	56.613	12.084	NaN	NaN	NaN	0	0	Median	2.2	512300	0	512300
Fumarylacetoacetase	FAH	2	0	0	0	38.614	9.1116	NaN	NaN	NaN	0	0	Median	0	0	0	0
Kinesin-like protein KIFC1	KIFC1	1	1	1	1	73.747	19.775	NaN	NaN	NaN	0	0	Median	1.9	191930	191930	0
Wiskott-Aldrich syndrome protein family member 2	WASF2	2	0	0	0	54.283	16.819	NaN	NaN	NaN	0	0	Median	0	0	0	0
Calnexin	CANX	3	0	0	0	55.597	11.849	NaN	NaN	NaN	0	0	Median	0	0	0	0
Smoothelin	SMTN	4	0	0	0	98.918	13.601	NaN	NaN	NaN	0	0	Median	0	0	0	0
Vacuolar protein sorting-associated protein 37A	VPS37A	8	0	0	0	41.456	20.941	NaN	NaN	NaN	0	0	Median	0	0	0	0
DNA replication licensing factor MCM6	MCM6	1	1	1	1	92.888	22.994	NaN	NaN	NaN	0	0	Median	1.6	0	0	0
Cadherin-19	CDH19	4	0	0	0	48.84	6.4667	NaN	NaN	NaN	0	0	Median	0	0	0	0
Protein disulfide-isomerase A4	PDIA4	1	0	0	0	72.932	23.904	NaN	NaN	NaN	0	0	Median	0	0	0	0
GTPase Era, mitochondrial	ERAL1	1	0	0	0	48.349	14.574	NaN	NaN	NaN	0	0	Median	0	0	0	0
SHC SH2 domain-binding protein 1	SHCBP1	2	0	0	0	75.69	11.6	NaN	NaN	NaN	0	0	Median	0	0	0	0
Signal transducer and activator of transcription 3;Signal transducer and activator of transcription	STAT3	4	0	0	0	83.125	20.948	NaN	NaN	NaN	0	0	Median	0	0	0	0
Uveal autoantigen with coiled-coil domains and ankyrin repeats	UACA	4	1	1	1	150.53	13.282	NaN	NaN	NaN	0	0	Median	0.8	177450	0	177450
Follistatin-related protein 1	FSTL1	2	0	0	0	31.228	12.798	NaN	NaN	NaN	0	0	Median	0	0	0	0
Casein kinase I isoform delta;Casein kinase I isoform epsilon	CSNK1D;CSNK1E	10	0	0	0	13.677	6.7704	NaN	NaN	NaN	0	0	Median	0	0	0	0
Drebrin-like protein	DBNL	9	0	0	0	48.207	59.088	NaN	NaN	NaN	0	0	Median	0	0	0	0
Splicing factor 3B subunit 4	SF3B4	1	0	0	0	44.385	12.906	NaN	NaN	NaN	0	0	Median	0	0	0	0
Prolyl 4-hydroxylase subunit alpha-1	P4HA1	3	0	0	0	58.957	128.92	NaN	NaN	NaN	0	0	Median	0	0	0	0
N-alpha-acetyltransferase 10	NAA10	2	1	1	1	24.783	37.744	NaN	NaN	NaN	0	0	Median	6.8	0	0	0
Inositol polyphosphate 5-phosphatase K	INPP5K	4	0	0	0	26.723	6.7717	NaN	NaN	NaN	0	0	Median	0	0	0	0
Abl interactor 1	ABI1	16	1	1	1	43.473	7.2296	NaN	NaN	NaN	0	0	Median	2.8	0	0	0
NEDD8-conjugating enzyme Ubc12	UBE2M	2	1	1	1	8.2393	8.6023	NaN	NaN	NaN	0	0	Median	14.3	253080	253080	0
WD repeat-containing protein 1	WDR1	2	0	0	0	26.797	12.704	NaN	NaN	NaN	0	0	Median	0	0	0	0
Double-stranded RNA-binding protein Staufen homolog 1;Double-stranded RNA-binding protein Staufen homolog 2	STAU1;STAU2	18	1	1	1	54.708	13.74	NaN	NaN	NaN	0	0	Median	1.6	0	0	0
Titin	TTN	13	0	0	0	3653	10.872	NaN	NaN	NaN	0	0	Median	0	0	0	0
[Pyruvate dehydrogenase (acetyl-transferring)] kinase isozyme 1, mitochondrial	PDK1	7	0	0	0	17.75	13.106	NaN	NaN	NaN	0	0	Median	0	0	0	0
Pachytene checkpoint protein 2 homolog	TRIP13	3	1	1	1	48.55	26.031	NaN	NaN	NaN	0	0	Median	3	193250	0	193250
Serine/threonine-protein phosphatase 2A 55 kDa regulatory subunit B alpha isoform	PPP2R2A	8	0	0	0	51.691	21.974	NaN	NaN	NaN	0	0	Median	0	0	0	0
Protein flightless-1 homolog	FLII	5	1	1	1	138.49	19.689	NaN	NaN	NaN	0	0	Median	0.9	0	0	0
Desmoplakin	DSP	2	9	9	9	331.77	116.32	NaN	NaN	NaN	0	0	Median	2.9	5282900	5282900	0
Probable E3 ubiquitin-protein ligase HERC4	HERC4	4	0	0	0	106.71	11.398	NaN	NaN	NaN	0	0	Median	0	0	0	0
Condensin complex subunit 2	NCAPH	6	1	1	1	81.572	15.892	NaN	NaN	NaN	0	0	Median	1.4	0	0	0
BTB/POZ domain-containing protein KCTD6	KCTD6	2	0	0	0	27.61	13.732	NaN	NaN	NaN	0	0	Median	0	0	0	0
Trafficking protein particle complex subunit 1	TRAPPC1	2	0	0	0	11.171	8.8037	NaN	NaN	NaN	0	0	Median	0	0	0	0
Ras-related protein Rab-6A;Ras-related protein Rab-6B;Ras-related protein Rab-39A	RAB6B;RAB6A;RAB39A	11	0	0	0	5.8575	8.5813	NaN	NaN	NaN	0	0	Median	0	0	0	0
Cytochrome b-c1 complex subunit 2, mitochondrial	UQCRC2	2	0	0	0	44.634	11.795	NaN	NaN	NaN	0	0	Median	0	0	0	0
Cytoskeleton-associated protein 4	CKAP4	1	1	1	1	66.022	33.057	NaN	NaN	NaN	0	0	Median	2	0	0	0
Tropomyosin alpha-3 chain	TPM3	3	1	0	0	33.222	19.106	NaN	NaN	NaN	0	0	Median	3.5	0	0	0
ATP synthase subunit gamma;ATP synthase subunit gamma, mitochondrial	ATP5C1	3	0	0	0	27.512	6.5093	NaN	NaN	NaN	0	0	Median	0	0	0	0
Adenylosuccinate lyase	ADSL	3	0	0	0	56.216	14.147	NaN	NaN	NaN	0	0	Median	0	0	0	0
Isocitrate dehydrogenase [NAD] subunit beta, mitochondrial	IDH3B	2	0	0	0	25.555	6.5925	NaN	NaN	NaN	0	0	Median	0	0	0	0
Xaa-Pro dipeptidase	PEPD	3	0	0	0	47.261	16.706	NaN	NaN	NaN	0	0	Median	0	0	0	0
Ran GTPase-activating protein 1	RANGAP1	5	1	1	1	57.774	70.053	NaN	NaN	NaN	0	0	Median	2.3	1211200	0	1211200
T-complex protein 1 subunit delta	CCT4	4	0	0	0	42.299	18.917	NaN	NaN	NaN	0	0	Median	0	0	0	0
Perilipin-3	PLIN3	6	1	1	1	17.61	11.767	NaN	NaN	NaN	0	0	Median	7.1	0	0	0
ATP-dependent RNA helicase DDX19B;ATP-dependent RNA helicase DDX19A	DDX19A;DDX19B	9	0	0	0	14.479	82.072	NaN	NaN	NaN	0	0	Median	0	0	0	0
60S ribosomal protein L35	RPL35	3	0	0	0	10.513	6.5339	NaN	NaN	NaN	0	0	Median	0	0	0	0
Twinfilin-1	TWF1	4	0	0	0	33.408	20.412	NaN	NaN	NaN	0	0	Median	0	0	0	0
Protein-glutamine gamma-glutamyltransferase 2	TGM2	7	0	0	0	68.648	16.439	NaN	NaN	NaN	0	0	Median	0	0	0	0
Serine/threonine-protein phosphatase 4 regulatory subunit 1	PPP4R1	7	0	0	0	11.198	6.4757	NaN	NaN	NaN	0	0	Median	0	0	0	0
55 kDa erythrocyte membrane protein	MPP1	6	0	0	0	49.074	25.361	NaN	NaN	NaN	0	0	Median	0	0	0	0
SNW domain-containing protein 1	SNW1	3	0	0	0	43.331	18.802	NaN	NaN	NaN	0	0	Median	0	0	0	0
Pleckstrin homology-like domain family B member 1	PHLDB1	4	0	0	0	11.224	6.5292	NaN	NaN	NaN	0	0	Median	0	0	0	0
Transforming growth factor beta-1;Latency-associated peptide	TGFB1	2	0	0	0	44.341	77.484	NaN	NaN	NaN	0	0	Median	0	0	0	0
SEC14 domain and spectrin repeat-containing protein 1	SESTD1	4	0	0	0	10.223	6.8784	NaN	NaN	NaN	0	0	Median	0	0	0	0
Amidophosphoribosyltransferase	PPAT	1	0	0	0	57.398	7.8783	NaN	NaN	NaN	0	0	Median	0	0	0	0
Translin-associated protein X	DISC1;TSNAX;TRAX	6	0	0	0	16.111	12.787	NaN	NaN	NaN	0	0	Median	0	0	0	0
DNA replication licensing factor MCM7	MCM7	4	0	0	0	60.643	12.948	NaN	NaN	NaN	0	0	Median	0	0	0	0
Nuclear autoantigenic sperm protein	NASP	4	1	1	1	78.449	25.524	NaN	NaN	NaN	0	0	Median	1.7	0	0	0
5-3 exoribonuclease 2	XRN2	3	0	0	0	102.42	19.426	NaN	NaN	NaN	0	0	Median	0	0	0	0
E3 ubiquitin-protein ligase UBR2	UBR2	2	0	0	0	200.54	-2	NaN	NaN	NaN	0	0	Median	0	0	0	0
Chloride intracellular channel protein 4	CLIC4	1	0	0	0	28.772	18.83	NaN	NaN	NaN	0	0	Median	0	0	0	0
Epidermal growth factor receptor kinase substrate 8-like protein 2	EPS8L2	7	1	1	1	80.62	17.797	NaN	NaN	NaN	0	0	Median	2.5	264020	264020	0
Catenin alpha-1	CTNNA1	5	0	0	0	88.676	6.5061	NaN	NaN	NaN	0	0	Median	0	0	0	0
Ataxin-10	ATXN10	3	1	1	1	14.209	46.086	NaN	NaN	NaN	0	0	Median	11.9	0	0	0
Puromycin-sensitive aminopeptidase-like protein;Puromycin-sensitive aminopeptidase	NPEPPS;NPEPPSL1	7	0	0	0	22.302	7.9619	NaN	NaN	NaN	0	0	Median	0	0	0	0
Calpain-1 catalytic subunit	CAPN1	12	0	0	0	81.889	54.948	NaN	NaN	NaN	0	0	Median	0	0	0	0
Tyrosine-protein phosphatase non-receptor type;Tyrosine-protein phosphatase non-receptor type 1	PTPN1	2	0	0	0	41.26	35.556	NaN	NaN	NaN	0	0	Median	0	0	0	0
Leucine-rich PPR motif-containing protein, mitochondrial	LRPPRC	1	0	0	0	157.9	11.364	NaN	NaN	NaN	0	0	Median	0	0	0	0
Parafibromin	CDC73	1	0	0	0	60.576	6.5314	NaN	NaN	NaN	0	0	Median	0	0	0	0
Septin-10	2017-09-10	9	0	0	0	52.145	26.949	NaN	NaN	NaN	0	0	Median	0	0	0	0
Cytosolic Fe-S cluster assembly factor NARFL	NARFL	6	0	0	0	42.009	23.715	NaN	NaN	NaN	0	0	Median	0	0	0	0
Malate dehydrogenase;Malate dehydrogenase, mitochondrial	MDH2	3	0	0	0	24.594	6.5015	NaN	NaN	NaN	0	0	Median	0	0	0	0
Angio-associated migratory cell protein	AAMP	5	0	0	0	44.693	17.473	NaN	NaN	NaN	0	0	Median	0	0	0	0
Pyruvate dehydrogenase E1 component subunit alpha, somatic form, mitochondrial	PDHA1	8	0	0	0	13.814	10.513	NaN	NaN	NaN	0	0	Median	0	0	0	0
PITH domain-containing protein 1	PITHD1	2	1	1	1	24.121	11.69	NaN	NaN	NaN	0	0	Median	3.8	0	0	0
2,3-cyclic-nucleotide 3-phosphodiesterase	CNP	7	1	1	1	45.098	37.87	NaN	NaN	NaN	0	0	Median	3.5	0	0	0
LIM domain only protein 7	LMO7	8	0	0	0	119.52	6.8425	NaN	NaN	NaN	0	0	Median	0	0	0	0
ATP synthase subunit beta;ATP synthase subunit beta, mitochondrial	ATP5B	6	0	0	0	38.138	33.536	NaN	NaN	NaN	0	0	Median	0	0	0	0
Exosome complex component RRP40	EXOSC3	2	0	0	0	17.247	8.181	NaN	NaN	NaN	0	0	Median	0	0	0	0
Septin-11	2017-09-11	7	0	0	0	14.133	7.2634	NaN	NaN	NaN	0	0	Median	0	0	0	0
Thyroid receptor-interacting protein 6	TRIP6	1	0	0	0	50.287	8.8307	NaN	NaN	NaN	0	0	Median	0	0	0	0
Peptidyl-prolyl cis-trans isomerase FKBP8;Peptidyl-prolyl cis-trans isomerase	FKBP8	5	0	0	0	47.143	36.132	NaN	NaN	NaN	0	0	Median	0	0	0	0
39S ribosomal protein L37, mitochondrial	MRPL37	3	1	1	1	48.117	13.845	NaN	NaN	NaN	0	0	Median	3.8	231150	231150	0
Tropomodulin-3	TMOD3	3	0	0	0	20.79	-2	NaN	NaN	NaN	0	0	Median	0	0	0	0
Coatomer subunit delta	ARCN1	3	0	0	0	61.626	8.6198	NaN	NaN	NaN	0	0	Median	0	0	0	0
Leucine-rich repeat-containing protein 40	LRRC40	1	0	0	0	68.249	11.223	NaN	NaN	NaN	0	0	Median	0	0	0	0
Glucosidase 2 subunit beta	PRKCSH	3	0	0	0	60.192	15.721	NaN	NaN	NaN	0	0	Median	0	0	0	0
Apolipoprotein L2	APOL2	2	0	0	0	48.929	6.644	NaN	NaN	NaN	0	0	Median	0	0	0	0
Dolichyl-diphosphooligosaccharide--protein glycosyltransferase subunit 1	RPN1	2	0	0	0	49.921	11.21	NaN	NaN	NaN	0	0	Median	0	0	0	0
E3 ubiquitin-protein ligase NEDD4-like	NEDD4L	8	0	0	0	96.398	9.8074	NaN	NaN	NaN	0	0	Median	0	0	0	0
Inactive serine/threonine-protein kinase VRK3	VRK3	11	0	0	0	40.524	46.288	NaN	NaN	NaN	0	0	Median	0	0	0	0
Small nuclear ribonucleoprotein Sm D1	SNRPD1	3	0	0	0	13.281	14.048	NaN	NaN	NaN	0	0	Median	0	0	0	0
60S ribosomal protein L38	RPL38	4	0	0	0	8.2178	17.634	NaN	NaN	NaN	0	0	Median	0	0	0	0
Dolichyl-diphosphooligosaccharide--protein glycosyltransferase subunit 2	RPN2	2	0	0	0	67.723	7.1445	NaN	NaN	NaN	0	0	Median	0	0	0	0
Isoleucine--tRNA ligase, cytoplasmic	IARS	3	0	0	0	28.544	7.6928	NaN	NaN	NaN	0	0	Median	0	0	0	0
Unconventional myosin-Ib	MYO1B	6	0	0	0	128.48	17.559	NaN	NaN	NaN	0	0	Median	0	0	0	0
Ras GTPase-activating protein-binding protein 1	G3BP1	2	0	0	0	31.451	8.7521	NaN	NaN	NaN	0	0	Median	0	0	0	0
182 kDa tankyrase-1-binding protein	TNKS1BP1	2	1	1	1	82.676	11.004	NaN	NaN	NaN	0	0	Median	1.4	0	0	0
Keratin, type II cytoskeletal 2 epidermal	KRT2	4	32	29	20	65.865	323.31	NaN	NaN	NaN	0	0	Median	48.2	968940000	968940000	0
Keratin, type I cytoskeletal 9	KRT9	3	19	19	19	62.129	323.31	NaN	NaN	NaN	0	0	Median	38.4	2961500000	2961500000	0
Endoplasmin	HSP90B1	2	1	0	0	92.468	35.023	NaN	NaN	NaN	0	0	Median	1.5	0	0	0
THO complex subunit 4	ALYREF	2	0	0	0	26.888	30.68	NaN	NaN	NaN	0	0	Median	0	0	0	0
Protein S100-A8;Protein S100-A8, N-terminally processed	S100A8	1	3	3	3	10.834	49.298	NaN	NaN	NaN	0	0	Median	31.2	54388000	54388000	0
Ras GTPase-activating protein-binding protein 2	G3BP2	2	0	0	0	50.817	6.4354	NaN	NaN	NaN	0	0	Median	0	0	0	0
Stress-induced-phosphoprotein 1	STIP1	6	1	1	1	62.639	21.228	NaN	NaN	NaN	0	0	Median	1.7	1329100	1329100	0
ATP synthase subunit alpha, mitochondrial	ATP5A1	9	0	0	0	59.75	76.688	NaN	NaN	NaN	0	0	Median	0	0	0	0
Guanine nucleotide-binding protein G(t) subunit alpha-1;Guanine nucleotide-binding protein G(i) subunit alpha-1;Guanine nucleotide-binding protein G(t) subunit alpha-2;Guanine nucleotide-binding protein G(o) subunit alpha;Guanine nucleotide-binding protein G(k) subunit alpha;Guanine nucleotide-binding protein G(t) subunit alpha-3;Guanine nucleotide-binding protein G(i) subunit alpha-2;Guanine nuc…	GNAS;GNAT1;GNAI1;GNAT2;GNAO1;GNAI3;GNAT3;GNAI2;GNAL	22	0	0	0	7.03	6.4891	NaN	NaN	NaN	0	0	Median	0	0	0	0
X-ray repair cross-complementing protein 6	XRCC6	4	0	0	0	64.283	59.249	NaN	NaN	NaN	0	0	Median	0	0	0	0
14-3-3 protein sigma	SFN	2	2	0	0	24.336	-2	NaN	NaN	NaN	0	0	Median	8.3	0	0	0
Dolichyl-diphosphooligosaccharide--protein glycosyltransferase 48 kDa subunit	DDOST	2	0	0	0	46.576	22.487	NaN	NaN	NaN	0	0	Median	0	0	0	0
Poly(U)-binding-splicing factor PUF60	PUF60	11	0	0	0	55.399	12.89	NaN	NaN	NaN	0	0	Median	0	0	0	0
Eukaryotic translation initiation factor 2 subunit 1	EIF2S1	3	0	0	0	36.112	11.891	NaN	NaN	NaN	0	0	Median	0	0	0	0
Polyadenylate-binding protein;Polyadenylate-binding protein 1	PABPC1	12	1	1	0	65.747	102.05	NaN	NaN	NaN	0	0	Median	1.9	0	0	0
Lamina-associated polypeptide 2, isoform alpha;Thymopoietin;Thymopentin;Lamina-associated polypeptide 2, isoforms beta/gamma;Thymopoietin;Thymopentin	TMPO	5	0	0	0	75.491	40.886	NaN	NaN	NaN	0	0	Median	0	0	0	0
Serine/arginine-rich splicing factor 7	SRSF7	5	0	0	0	26.928	12.466	NaN	NaN	NaN	0	0	Median	0	0	0	0
Vesicle-associated membrane protein-associated protein A	VAPA	2	0	0	0	27.893	6.4729	NaN	NaN	NaN	0	0	Median	0	0	0	0
Mitochondrial import inner membrane translocase subunit TIM50	TIMM50	12	1	1	1	39.646	62.33	NaN	NaN	NaN	0	0	Median	4.8	324440	0	324440
Ribonucleoside-diphosphate reductase subunit M2	RRM2	3	1	1	1	44.877	47.422	NaN	NaN	NaN	0	0	Median	2.8	478010	478010	0
Uridine-cytidine kinase 2	UCK2	6	0	0	0	29.299	17.824	NaN	NaN	NaN	0	0	Median	0	0	0	0
Transketolase	TKT	4	0	0	0	62.878	58.229	NaN	NaN	NaN	0	0	Median	0	0	0	0
Protein transport protein Sec23A	SEC23A	11	1	1	1	82.968	33.845	NaN	NaN	NaN	0	0	Median	1.5	698810	698810	0
DNA-directed RNA polymerase II subunit RPB3	POLR2C	2	0	0	0	5.1729	11.571	NaN	NaN	NaN	0	0	Median	0	0	0	0
28S ribosomal protein S22, mitochondrial	MRPS22	7	0	0	0	36.805	22.614	NaN	NaN	NaN	0	0	Median	0	0	0	0
Interleukin enhancer-binding factor 2	ILF2	1	0	0	0	43.062	6.5512	NaN	NaN	NaN	0	0	Median	0	0	0	0
26S proteasome non-ATPase regulatory subunit 13	PSMD13	6	0	0	0	13.032	12.971	NaN	NaN	NaN	0	0	Median	0	0	0	0
Serine-threonine kinase receptor-associated protein	STRAP	4	0	0	0	28.506	55.73	NaN	NaN	NaN	0	0	Median	0	0	0	0
T-complex protein 1 subunit gamma	CCT3	6	1	1	1	55.674	35.878	NaN	NaN	NaN	0	0	Median	2	0	0	0
Splicing factor 3A subunit 3	SF3A3	2	0	0	0	52.454	25.948	NaN	NaN	NaN	0	0	Median	0	0	0	0
Heat shock 70 kDa protein 4	HSPA4	1	0	0	0	94.33	15.918	NaN	NaN	NaN	0	0	Median	0	0	0	0
Ubiquitin thioesterase OTUB1	OTUB1	7	0	0	0	28.05	18.166	NaN	NaN	NaN	0	0	Median	0	0	0	0
Rho GDP-dissociation inhibitor 1	ARHGDIA	4	0	0	0	14.814	26.566	NaN	NaN	NaN	0	0	Median	0	0	0	0
		1	0	0	0	61.358	6.7689	NaN	NaN	NaN	0	0	Median	0	0	0	0
Oxygen-dependent coproporphyrinogen-III oxidase, mitochondrial	CPOX	2	0	0	0	50.151	17.836	NaN	NaN	NaN	0	0	Median	0	0	0	0
Nucleosome assembly protein 1-like 4	NAP1L4	31	1	1	1	12.25	81.636	NaN	NaN	NaN	0	0	Median	9.3	0	0	0
Alpha-taxilin	TXLNA	1	1	1	1	61.89	98.594	NaN	NaN	NaN	0	0	Median	1.6	537690	0	537690
Methylcrotonoyl-CoA carboxylase beta chain, mitochondrial	MCCC2	4	0	0	0	36.337	7.0075	NaN	NaN	NaN	0	0	Median	0	0	0	0
26S proteasome non-ATPase regulatory subunit 12	PSMD12	2	1	1	1	50.578	34.201	NaN	NaN	NaN	0	0	Median	1.8	0	0	0
Unconventional myosin-Ic	MYO1C	4	0	0	0	118.99	6.5412	NaN	NaN	NaN	0	0	Median	0	0	0	0
Heterogeneous nuclear ribonucleoprotein L-like	HNRNPLL;HNRPLL	10	0	0	0	16.424	13.768	NaN	NaN	NaN	0	0	Median	0	0	0	0
Methylthioribulose-1-phosphate dehydratase	APIP	3	0	0	0	29.3	10.868	NaN	NaN	NaN	0	0	Median	0	0	0	0
Nascent polypeptide-associated complex subunit alpha;Nascent polypeptide-associated complex subunit alpha, muscle-specific form	NACA	8	0	0	0	15.016	37.896	NaN	NaN	NaN	0	0	Median	0	0	0	0
Interferon-induced, double-stranded RNA-activated protein kinase	EIF2AK2	4	0	0	0	57.39	15.614	NaN	NaN	NaN	0	0	Median	0	0	0	0
Septin-7	2017-09-07	9	0	0	0	43.036	19.039	NaN	NaN	NaN	0	0	Median	0	0	0	0
DNA polymerase delta subunit 2	POLD2	7	0	0	0	49.612	39.448	NaN	NaN	NaN	0	0	Median	0	0	0	0
NHP2-like protein 1;NHP2-like protein 1, N-terminally processed	NHP2L1	2	0	0	0	14.627	10.943	NaN	NaN	NaN	0	0	Median	0	0	0	0
Mothers against decapentaplegic homolog;Mothers against decapentaplegic homolog 2	SMAD2	7	0	0	0	11.708	7.958	NaN	NaN	NaN	0	0	Median	0	0	0	0
Methyltransferase-like protein 2B	METTL2B	3	0	0	0	26.47	13.885	NaN	NaN	NaN	0	0	Median	0	0	0	0
Ubiquitin-like modifier-activating enzyme 1	UBA1	7	1	1	1	117.85	73.046	NaN	NaN	NaN	0	0	Median	1.2	0	0	0
Copper chaperone for superoxide dismutase;Superoxide dismutase [Cu-Zn]	CCS	4	2	2	2	27.086	19.253	NaN	NaN	NaN	0	0	Median	8.6	559270	0	559270
Glycine--tRNA ligase	GARS	1	0	0	0	83.165	27.322	NaN	NaN	NaN	0	0	Median	0	0	0	0
Survival of motor neuron-related-splicing factor 30	SMNDC1	1	0	0	0	26.711	12.611	NaN	NaN	NaN	0	0	Median	0	0	0	0
THUMP domain-containing protein 3	THUMPD3	3	0	0	0	25.83	14.79	NaN	NaN	NaN	0	0	Median	0	0	0	0
Guanine nucleotide-binding protein subunit beta-4;Guanine nucleotide-binding protein G(I)/G(S)/G(T) subunit beta-2;Guanine nucleotide-binding protein G(I)/G(S)/G(T) subunit beta-1;Guanine nucleotide-binding protein G(I)/G(S)/G(T) subunit beta-3	GNB1;GNB2;GNB4;GNB3	16	0	0	0	12.285	11.557	NaN	NaN	NaN	0	0	Median	0	0	0	0
1,4-alpha-glucan-branching enzyme	GBE1	2	0	0	0	75.959	12.977	NaN	NaN	NaN	0	0	Median	0	0	0	0
Cullin-4B	CUL4B	4	1	1	1	102.75	11.833	NaN	NaN	NaN	0	0	Median	1.3	0	0	0
Aminoacyl tRNA synthase complex-interacting multifunctional protein 1;Endothelial monocyte-activating polypeptide 2	AIMP1	3	0	0	0	34.352	17.657	NaN	NaN	NaN	0	0	Median	0	0	0	0
Thioredoxin reductase 1, cytoplasmic	TXNRD1	22	0	0	0	53.166	25.857	NaN	NaN	NaN	0	0	Median	0	0	0	0
Histone deacetylase 1;Histone deacetylase 2	HDAC1;HDAC2	14	0	0	0	24.544	13.533	NaN	NaN	NaN	0	0	Median	0	0	0	0
TAR DNA-binding protein 43	TARDBP	7	1	1	1	31.808	15.441	NaN	NaN	NaN	0	0	Median	3	1119600	1119600	0
Cytosolic Fe-S cluster assembly factor NUBP1	NUBP1	3	0	0	0	17.87	13.291	NaN	NaN	NaN	0	0	Median	0	0	0	0
Glutamine--fructose-6-phosphate aminotransferase [isomerizing] 1	GFPT1	2	0	0	0	76.758	59.851	NaN	NaN	NaN	0	0	Median	0	0	0	0
Septin-2	2017-09-02	13	0	0	0	18.609	13.394	NaN	NaN	NaN	0	0	Median	0	0	0	0
Signal recognition particle receptor subunit beta	SRPRB	2	0	0	0	17.502	45.904	NaN	NaN	NaN	0	0	Median	0	0	0	0
Kinesin-1 heavy chain;Kinesin-like protein;Kinesin heavy chain isoform 5C;Kinesin heavy chain isoform 5A	KIF5B;KIF5A;KIF5C	5	1	1	1	109.68	36.412	NaN	NaN	NaN	0	0	Median	1.7	202120	0	202120
Polymerase delta-interacting protein 3	PDIP46;POLDIP3	5	0	0	0	20.08	10.824	NaN	NaN	NaN	0	0	Median	0	0	0	0
Ubiquitin-conjugating enzyme E2 D2;Ubiquitin-conjugating enzyme E2 D3	UBE2D3;UBE2D2	9	0	0	0	8.2133	7.5252	NaN	NaN	NaN	0	0	Median	0	0	0	0
Leucine carboxyl methyltransferase 1	LCMT1	3	0	0	0	18.052	11.622	NaN	NaN	NaN	0	0	Median	0	0	0	0
Proline synthase co-transcribed bacterial homolog protein	PROSC	4	2	2	2	30.344	27.654	NaN	NaN	NaN	0	0	Median	6.5	1058800	0	1058800
Phosphomannomutase;Phosphomannomutase 2	PMM2	4	1	1	1	16.223	9.1057	NaN	NaN	NaN	0	0	Median	8.5	0	0	0
Suppressor of G2 allele of SKP1 homolog	SUGT1	3	5	5	5	37.804	35.002	NaN	NaN	NaN	0	0	Median	16.8	8084100	3616700	4467400
28S ribosomal protein S27, mitochondrial	MRPS27	5	0	0	0	34.458	15.428	NaN	NaN	NaN	0	0	Median	0	0	0	0
GRIP1-associated protein 1	GRIPAP1	3	0	0	0	71.877	6.9203	NaN	NaN	NaN	0	0	Median	0	0	0	0
Splicing factor U2AF 35 kDa subunit	U2AF1	3	0	0	0	27.872	11.75	NaN	NaN	NaN	0	0	Median	0	0	0	0
Transportin-1	TNPO1	5	0	0	0	14.503	15.645	NaN	NaN	NaN	0	0	Median	0	0	0	0
Casein kinase II subunit alpha 3;Casein kinase II subunit alpha	CSNK2A1;CSNK2A3	4	0	0	0	45.31	55.11	NaN	NaN	NaN	0	0	Median	0	0	0	0
Tyrosine-protein phosphatase non-receptor type 11	PTPN11	4	0	0	0	68.01	34.985	NaN	NaN	NaN	0	0	Median	0	0	0	0
Bifunctional coenzyme A synthase;Phosphopantetheine adenylyltransferase;Dephospho-CoA kinase	COASY	7	0	0	0	9.9104	12.247	NaN	NaN	NaN	0	0	Median	0	0	0	0
Dynactin subunit 5	DCTN5	6	0	0	0	6.0239	12.354	NaN	NaN	NaN	0	0	Median	0	0	0	0
Protein PBDC1	PBDC1	2	1	1	1	26.056	19.792	NaN	NaN	NaN	0	0	Median	4.3	521550	303130	218420
T-complex protein 1 subunit eta	CCT7	8	1	1	1	59.366	28.138	NaN	NaN	NaN	0	0	Median	1.8	0	0	0
Protein arginine N-methyltransferase 5;Protein arginine N-methyltransferase 5, N-terminally processed;Protein arginine N-methyltransferase 5	PRMT5	14	0	0	0	71.319	60.453	NaN	NaN	NaN	0	0	Median	0	0	0	0
Proteasome subunit beta type-2	PSMB2	1	1	1	1	22.836	12.11	NaN	NaN	NaN	0	0	Median	7.5	0	0	0
HLA class I histocompatibility antigen, Cw-7 alpha chain;HLA class I histocompatibility antigen, B-73 alpha chain;HLA class I histocompatibility antigen, Cw-6 alpha chain;HLA class I histocompatibility antigen, B-42 alpha chain;HLA class I histocompatibility antigen, B-8 alpha chain;HLA class I histocompatibility antigen, B-7 alpha chain;HLA class I histocompatibility antigen, Cw-15 alpha chain;H…	HLA-C;HLA-B;HLA-H;HLA-A	100	1	1	1	41.301	140.97	NaN	NaN	NaN	0	0	Median	2.4	0	0	0
Ras-related protein R-Ras2	RRAS2	5	1	1	1	19.569	18.838	NaN	NaN	NaN	0	0	Median	7.2	261790	261790	0
Serine/threonine-protein phosphatase PP1-alpha catalytic subunit;Serine/threonine-protein phosphatase	PPP1CA	6	0	0	0	37.512	25.625	NaN	NaN	NaN	0	0	Median	0	0	0	0
Glycerol-3-phosphate dehydrogenase, mitochondrial	GPD2	4	0	0	0	67.531	19.598	NaN	NaN	NaN	0	0	Median	0	0	0	0
Transcription elongation factor B polypeptide 1	TCEB1	4	0	0	0	6.968	22.035	NaN	NaN	NaN	0	0	Median	0	0	0	0
Tripartite motif-containing protein 65	TRIM65	4	0	0	0	32.149	13.155	NaN	NaN	NaN	0	0	Median	0	0	0	0
Tripartite motif-containing protein 5	TRIM5	11	0	0	0	37.814	62.89	NaN	NaN	NaN	0	0	Median	0	0	0	0
5-nucleotidase domain-containing protein 2	NT5DC2	8	1	1	1	54.177	24.321	NaN	NaN	NaN	0	0	Median	2.2	0	0	0
L-lactate dehydrogenase A-like 6B	LDHAL6B	1	0	0	0	41.942	6.4385	NaN	NaN	NaN	0	0	Median	0	0	0	0
CTP synthase 2	CTPS2	1	2	0	0	65.677	15.013	NaN	NaN	NaN	0	0	Median	4.4	0	0	0
NAD-dependent protein deacylase sirtuin-5, mitochondrial	SIRT5	4	0	0	0	21.688	12.892	NaN	NaN	NaN	0	0	Median	0	0	0	0
Stromal membrane-associated protein 1	SMAP1	4	0	0	0	47.861	12.216	NaN	NaN	NaN	0	0	Median	0	0	0	0
Signal recognition particle 19 kDa protein	SRP19	1	1	1	1	16.156	23.313	NaN	NaN	NaN	0	0	Median	10.4	0	0	0
		3	0	0	0	16.147	6.4357	NaN	NaN	NaN	0	0	Median	0	0	0	0
Peroxiredoxin-5, mitochondrial	PRDX5	4	0	0	0	17.031	40.747	NaN	NaN	NaN	0	0	Median	0	0	0	0
Procollagen galactosyltransferase 1	COLGALT1	3	1	1	1	71.635	42.028	NaN	NaN	NaN	0	0	Median	2.3	0	0	0
Tropomyosin alpha-4 chain	TPM4	3	2	1	1	28.521	34.531	NaN	NaN	NaN	0	0	Median	8.1	0	0	0
Structural maintenance of chromosomes protein 3	SMC3	1	0	0	0	141.54	31.192	NaN	NaN	NaN	0	0	Median	0	0	0	0
Recombining binding protein suppressor of hairless	RBPJ	9	0	0	0	43.496	71.257	NaN	NaN	NaN	0	0	Median	0	0	0	0
		1	0	0	0	12.951	6.7338	NaN	NaN	NaN	0	0	Median	0	0	0	0
Importin subunit alpha-5;Importin subunit alpha-5, N-terminally processed	KPNA1	6	0	0	0	19.389	26.794	NaN	NaN	NaN	0	0	Median	0	0	0	0
Ribose-phosphate pyrophosphokinase 1;Ribose-phosphate pyrophosphokinase 3;Ribose-phosphate pyrophosphokinase 2	PRPS1;PRPS1L1;PRPS2	7	0	0	0	18.457	10.95	NaN	NaN	NaN	0	0	Median	0	0	0	0
26S proteasome non-ATPase regulatory subunit 9	PSMD9	9	1	1	1	14.317	12.389	NaN	NaN	NaN	0	0	Median	7	524650	524650	0
Golgi resident protein GCP60	ACBD3	1	0	0	0	60.593	11.954	NaN	NaN	NaN	0	0	Median	0	0	0	0
		2	0	0	0	86.844	6.5968	NaN	NaN	NaN	0	0	Median	0	0	0	0
E3 ubiquitin-protein ligase UHRF1	UHRF1	2	1	1	1	89.813	14.522	NaN	NaN	NaN	0	0	Median	1	384320	0	384320
Proteasome activator complex subunit 3	PSME3	4	0	0	0	22.455	6.6351	NaN	NaN	NaN	0	0	Median	0	0	0	0
Serpin B6	SERPINB6	1	1	0	0	42.621	9.1074	NaN	NaN	NaN	0	0	Median	2.1	0	0	0
Hydroxyacylglutathione hydrolase, mitochondrial	HAGH	7	2	2	2	33.805	31.331	NaN	NaN	NaN	0	0	Median	7.1	0	0	0
Galactokinase	GALK1	3	1	1	1	42.272	25.139	NaN	NaN	NaN	0	0	Median	2.8	0	0	0
FLYWCH family member 2	FLYWCH2	2	0	0	0	15.604	11.299	NaN	NaN	NaN	0	0	Median	0	0	0	0
		1	0	0	0	148.17	6.6165	NaN	NaN	NaN	0	0	Median	0	0	0	0
Histone-arginine methyltransferase CARM1	CARM1	6	0	0	0	63.459	13.582	NaN	NaN	NaN	0	0	Median	0	0	0	0
Transforming growth factor beta-2;Latency-associated peptide	TGFB2	2	0	0	0	47.747	17.446	NaN	NaN	NaN	0	0	Median	0	0	0	0
Cyclin-dependent kinase inhibitor 2A	CDKN2A	5	0	0	0	14.968	11.332	NaN	NaN	NaN	0	0	Median	0	0	0	0
Tumor suppressor p53-binding protein 1	TP53BP1	5	0	0	0	15.05	15.322	NaN	NaN	NaN	0	0	Median	0	0	0	0
Hyaluronan mediated motility receptor	HMMR	5	0	0	0	71.144	24.077	NaN	NaN	NaN	0	0	Median	0	0	0	0
Transcription elongation factor B polypeptide 2	TCEB2	4	0	0	0	12.527	24.239	NaN	NaN	NaN	0	0	Median	0	0	0	0
ATP-dependent RNA helicase DHX36	DHX36	7	0	0	0	91.43	29.566	NaN	NaN	NaN	0	0	Median	0	0	0	0
Transcription factor AP-1	JUN	1	0	0	0	35.675	21.603	NaN	NaN	NaN	0	0	Median	0	0	0	0
Programmed cell death protein 2-like	PDCD2L	2	1	1	1	39.416	20.14	NaN	NaN	NaN	0	0	Median	2.2	0	0	0
Enhancer of mRNA-decapping protein 3	EDC3	6	0	0	0	27.984	12.82	NaN	NaN	NaN	0	0	Median	0	0	0	0
Chromobox protein homolog 3	CBX3	3	0	0	0	7.2211	6.6423	NaN	NaN	NaN	0	0	Median	0	0	0	0
cAMP-dependent protein kinase catalytic subunit beta;cAMP-dependent protein kinase catalytic subunit alpha	PRKACB;PRKACA	23	0	0	0	36.979	17.766	NaN	NaN	NaN	0	0	Median	0	0	0	0
Myosin regulatory light chain 12A;Myosin regulatory light chain 12B;Myosin regulatory light polypeptide 9	MYL12A;MYL12B;MYL9	6	2	2	2	20.457	97.704	NaN	NaN	NaN	0	0	Median	11.9	822980	822980	0
Serine/arginine-rich splicing factor 1	SRSF1	7	1	1	1	28.329	16.36	NaN	NaN	NaN	0	0	Median	4.7	0	0	0
cAMP-dependent protein kinase type I-alpha regulatory subunit;cAMP-dependent protein kinase type I-alpha regulatory subunit, N-terminally processed	PRKAR1A	13	1	1	1	33.606	96.423	NaN	NaN	NaN	0	0	Median	4.4	358640	0	358640
Dynactin subunit 3	DCTN3	5	0	0	0	18.001	12.053	NaN	NaN	NaN	0	0	Median	0	0	0	0
cAMP-dependent protein kinase type II-alpha regulatory subunit	PRKAR2A	4	0	0	0	43.066	16.435	NaN	NaN	NaN	0	0	Median	0	0	0	0
Importin-7	IPO7	2	0	0	0	119.52	25.624	NaN	NaN	NaN	0	0	Median	0	0	0	0
N-acetyl-D-glucosamine kinase	NAGK	7	0	0	0	32.017	24.468	NaN	NaN	NaN	0	0	Median	0	0	0	0
		1	0	0	0	99.625	6.4396	NaN	NaN	NaN	0	0	Median	0	0	0	0
Fatty acid-binding protein, epidermal	FABP5	2	1	1	1	15.164	13.901	NaN	NaN	NaN	0	0	Median	6.7	3783900	3783900	0
Green Fluorescent Protein	GFP	1	8	8	8	28.106	323.31	28.881	29.653	18.64	34	0	Leave out requantified	31.3	3924700000	159040000	3765600000
CWF19-like protein 1	CWF19L1	3	13	13	13	60.618	323.31	28.157	27.766	NaN	1	0	Median	25.1	80123000	534730	79588000
Intron-binding protein aquarius	AQR	7	20	20	20	171.29	323.31	22.552	25.485	134.71	3	0	Leave out requantified	14.1	103670000	552220	103120000
Pre-mRNA-splicing factor ISY1 homolog	ISY1	6	3	3	3	32.992	323.31	22.167	23.731	8.9867	4	0	Leave out requantified	12.6	38641000	1847600	36793000
Lariat debranching enzyme	DBR1	4	22	22	22	61.554	323.31	23.36	22.746	18.813	49	0	Leave out requantified	40.1	7148700000	268120000	6880600000
Pre-mRNA-splicing factor SYF1	XAB2	2	23	23	23	99.679	323.31	20.788	21.578	49.712	11	0	Leave out requantified	30.2	252690000	6447500	246240000
M-phase-specific PLK1-interacting protein	MPLKIP/TTDN1	1	5	5	5	19.147	276.75	20.533	21.38	24.167	4	0	Leave out requantified	41.3	480690000	10580000	470110000
Casein kinase I isoform alpha	CSNK1A1	9	4	4	4	38.914	175.27	15.185	15.402	NaN	1	0	Median	16	17383000	146910	17236000
Serine/threonine-protein kinase PLK1	PLK1	4	13	13	13	68.254	212.82	10.89	10.739	148.97	3	0	Leave out requantified	24.2	38320000	1582200	36738000
Pre-mRNA-processing-splicing factor 8	PRPF8	2	4	4	4	273.6	36.225	5.8585	8.2411	NaN	1	0	Median	1.6	342980	66713	276270
Vimentin	VIM	19	27	27	24	53.651	323.31	3.258	3.2099	55.894	60	0	Leave out requantified	58.6	537920000	132930000	404990000
Plectin	PLEC	13	11	11	11	512.6	129.3	2.1774	2.8098	18.936	3	0	Leave out requantified	2.9	5399000	657340	4741600
Alpha-centractin	ACTR1A	5	2	2	2	37.433	67.18	2.7521	2.786	11.599	2	0	Median	5.4	3311100	1029000	2282100
Dynactin subunit 1	DCTN1;DKFZp686E0752	8	4	4	4	139.09	177	2.5877	2.675	6.9851	2	0	Median	4	3495000	944560	2550400
Dynactin subunit 2	DCTN2	12	3	3	3	44.809	137.15	2.4191	2.6396	NaN	1	0	Median	11.3	1348200	455790	892420
Peptidyl-prolyl cis-trans isomerase E;Peptidyl-prolyl cis-trans isomerase	PPIE	8	4	4	4	33.43	143.07	2.6355	2.6166	19.346	2	0	Median	19.9	18403000	1030200	17373000
Centromere protein M	CENPM	5	2	2	2	11.687	12.587	1.1989	2.4748	NaN	1	0	Median	17.8	256020	90495	165530
ADP/ATP translocase 2;ADP/ATP translocase 2, N-terminally processed;ADP/ATP translocase 3;ADP/ATP translocase 3, N-terminally processed;ADP/ATP translocase 1	SLC25A5;SLC25A6;SLC25A4	5	3	3	3	32.852	31.722	2.2966	2.2693	11.218	3	0	Leave out requantified	9.1	5447000	1608300	3838700
Pre-mRNA-processing factor 6	PRPF6	2	3	3	3	106.92	28.963	2.0958	2.1706	NaN	1	0	Median	3.4	1006500	193680	812810
Probable ubiquitin carboxyl-terminal hydrolase FAF-X	USP9X	5	2	2	2	290.46	27.74	1.5292	2.1512	27.388	2	0	Median	0.9	1816800	727780	1089000
U5 small nuclear ribonucleoprotein 200 kDa helicase	SNRNP200	4	5	5	5	244.5	68.563	1.6338	2.1083	25.739	3	0	Leave out requantified	2.5	5415400	1194800	4220600
Heterogeneous nuclear ribonucleoprotein U	HNRNPU	3	5	5	5	88.979	169.17	2.0283	2.0634	10.222	8	0	Leave out requantified	6.6	22303000	7011000	15292000
RNA-binding protein Raly	RALY	6	3	3	3	18.717	31.789	1.9765	2.0105	28.191	4	0	Leave out requantified	17.4	3967100	1502000	2465100
Delta-1-pyrroline-5-carboxylate synthase;Glutamate 5-kinase;Gamma-glutamyl phosphate reductase	ALDH18A1	2	2	2	2	87.088	14.589	1.9056	1.9661	NaN	1	0	Median	2.5	833730	295370	538360
E3 SUMO-protein ligase RanBP2	RANBP2	1	1	1	1	358.2	94.706	1.5111	1.95	NaN	1	0	Median	1.1	888090	336790	551310
Coatomer subunit epsilon	COPE	5	1	1	1	36.923	24.559	1.7562	1.8585	NaN	1	0	Median	2.7	655170	253950	401220
Copine-7	CPNE7	17	4	4	4	61.932	90.381	1.8618	1.8129	16.048	5	0	Leave out requantified	7.3	9322000	3188200	6133800
Talin-1	TLN1	2	1	1	1	258.08	7.4277	1.3755	1.775	NaN	1	0	Median	0.5	317580	152600	164980
Lamin-B1	LMNB1	2	2	1	1	44.643	30.509	1.734	1.7035	NaN	1	0	Median	5.7	930120	411310	518810
Ribonucleoside-diphosphate reductase large subunit	RRM1	6	3	3	3	79.219	95.383	1.6217	1.6796	72.12	3	0	Leave out requantified	4.7	9130800	3921700	5209100
DnaJ homolog subfamily A member 2	DNAJA2	2	2	2	2	45.745	23.905	1.6504	1.674	21.903	2	0	Median	5.6	1162700	465940	696760
Methylosome protein 50	WDR77	2	1	1	1	29.651	23.025	1.5196	1.6581	NaN	1	0	Median	5.4	580770	207780	372990
Protein transport protein Sec24A	SEC24A	1	1	1	1	119.75	24.822	1.5686	1.6184	NaN	1	0	Median	1.4	659980	210900	449080
Ubiquitin-conjugating enzyme E2 C	UBE2C	5	2	2	2	16.676	14.36	1.4903	1.6132	NaN	1	0	Median	12.7	623880	320550	303340
Coatomer subunit alpha;Xenin;Proxenin	COPA	2	5	5	5	138.34	96.503	1.583	1.6104	17.156	6	0	Leave out requantified	4.5	12638000	4498100	8139600
Keratin, type I cytoskeletal 19	KRT19	5	6	1	0	44.091	-2	1.4748	1.6093	NaN	1	0	Median	13.5	792150	363100	429050
D-3-phosphoglycerate dehydrogenase	PHGDH	2	2	2	2	56.65	67.98	1.5935	1.5713	4.3298	3	0	Median	4.9	7498500	2934700	4563700
Structural maintenance of chromosomes protein 1A;Structural maintenance of chromosomes protein	SMC1A	2	2	2	2	143.23	36.923	1.4998	1.5533	NaN	1	0	Median	1.5	1411700	618900	792780
Isochorismatase domain-containing protein 2, mitochondrial	ISOC2	5	2	2	2	19.005	17.206	1.4604	1.5419	8.7148	2	0	Median	17.7	1232200	509400	722770
PHD finger-like domain-containing protein 5A	PHF5A	1	2	2	2	12.405	23.702	1.5127	1.533	NaN	1	0	Median	18.2	1305900	453100	852800
Transcriptional activator protein Pur-beta	PURB	1	1	1	1	33.24	16.791	1.4867	1.5079	NaN	1	0	Median	4.2	697610	308380	389230
T-box brain protein 1	TBR1	1	1	1	1	74.052	6.5276	1.0701	1.5054	NaN	1	0	Median	1.8	994390	539050	455340
DNA-dependent protein kinase catalytic subunit	PRKDC	3	6	6	6	465.38	118.86	1.1521	1.4867	16.592	5	0	Leave out requantified	1.8	5350500	2129700	3220800
ATP-dependent RNA helicase DDX39A;Spliceosome RNA helicase DDX39B	DDX39A;DDX39B;hCG_2005638	21	2	2	2	50.745	38.301	1.4077	1.4809	1.096	2	0	Median	5.4	1560000	662780	897190
Proteasomal ubiquitin receptor ADRM1	ADRM1	1	2	2	2	42.153	105.19	1.3503	1.4734	10.658	2	0	Median	7.6	4003800	1756100	2247700
Coatomer subunit beta	COPB2	3	1	1	1	17.625	10.909	1.4261	1.4714	NaN	1	0	Median	7.8	1686100	677240	1008900
Matrin-3	MATR3	14	5	5	5	88.358	99.031	1.4045	1.4491	35.925	6	0	Leave out requantified	6.4	11132000	4511200	6621000
Histone deacetylase complex subunit SAP18	SAP18	2	1	1	1	17.694	10.161	1.3999	1.4416	NaN	1	0	Median	4.4	1971900	826210	1145700
Heterogeneous nuclear ribonucleoprotein H3	HNRNPH3	5	1	1	1	31.525	18.249	1.3092	1.4285	NaN	1	0	Median	4.7	426910	198980	227930
Ubiquitin carboxyl-terminal hydrolase 10	USP10	5	1	1	1	87.133	11.839	1.3775	1.4266	NaN	1	0	Median	1.8	276100	112430	163670
AH receptor-interacting protein	AIP	3	4	4	4	37.636	56.011	1.3965	1.4165	20.849	3	0	Leave out requantified	14.8	4265100	1321300	2943800
WD repeat-containing protein 18	WDR18	2	1	1	1	44.837	6.91	1.2975	1.4157	NaN	1	0	Median	2.2	404340	174890	229450
Prohibitin-2	PHB2	7	2	2	2	29.723	37.875	1.4322	1.4152	6.7935	2	0	Median	7.9	2420400	956720	1463700
Glutathione peroxidase 1	GPX1	2	4	4	4	22.088	50.709	1.3231	1.398	9.6168	5	0	Leave out requantified	25.1	8648100	3772300	4875800
Plasminogen activator inhibitor 1 RNA-binding protein	SERBP1	4	2	2	2	43.135	211.11	1.4054	1.3946	8.6858	4	0	Leave out requantified	6.6	7821900	3592000	4229900
Isoamyl acetate-hydrolyzing esterase 1 homolog	IAH1	6	2	2	2	17.946	16.062	1.2835	1.3893	NaN	1	0	Median	10	3217500	2990900	226590
Carbonyl reductase [NADPH] 1;Carbonyl reductase [NADPH] 3	CBR1;CBR3	5	2	2	2	19.022	56.296	1.3563	1.3868	14.51	2	0	Median	16.9	1162800	439920	722880
Protein arginine N-methyltransferase 1	PRMT1	14	4	4	4	37.709	80.962	1.3109	1.379	16.913	5	0	Leave out requantified	13.8	19799000	7050300	12749000
Translin	TSN	4	1	1	1	21.01	7.4542	1.2684	1.3729	NaN	1	0	Median	5.4	651370	269130	382240
PCNA-associated factor	KIAA0101	4	4	4	4	12.398	79.892	0.93859	1.3541	44.864	4	0	Leave out requantified	36.5	1711700	829610	882080
BolA-like protein 2	BOLA2;BOLA2B	5	4	4	4	10.116	84.527	1.0051	1.3423	24.31	5	0	Leave out requantified	50	27589000	9776500	17812000
DNA repair protein RAD50	RAD50	5	1	1	1	138.43	22.676	1.2936	1.3398	NaN	1	0	Median	1	668740	267390	401350
INO80 complex subunit C	INO80C	7	1	1	1	9.4528	9.4386	1.2354	1.3372	NaN	1	0	Median	19.1	498430	246630	251800
Choline-phosphate cytidylyltransferase B;Choline-phosphate cytidylyltransferase A	PCYT1A;PCYT1B	9	1	1	1	15.769	9.3781	1.2219	1.3332	NaN	1	0	Median	8.8	1346500	638830	707640
Tensin-3	TNS3	15	1	1	1	129.07	28.862	1.2919	1.3329	NaN	1	0	Median	1.1	786600	464000	322600
Heterogeneous nuclear ribonucleoproteins C1/C2;Heterogeneous nuclear ribonucleoprotein C-like 1	HNRNPC;HNRNPCL1	20	6	6	6	32.238	106.84	1.2663	1.3309	43.088	9	0	Leave out requantified	22.3	25174000	11515000	13659000
Replication factor C subunit 3	RFC3	2	2	2	2	34.756	82.082	1.219	1.3302	NaN	1	0	Median	9.2	974670	510560	464110
Dihydropyrimidinase-related protein 3	DPYSL3	5	4	4	4	73.91	269.7	1.3693	1.3292	3.6449	3	0	Leave out requantified	6.6	7491300	2539400	4951900
Cytoplasmic dynein 1 heavy chain 1	DYNC1H1	2	5	5	5	532.4	86.611	0.93658	1.3175	14.978	3	0	Leave out requantified	1.2	2796700	1653700	1143000
CAD protein;Glutamine-dependent carbamoyl-phosphate synthase;Aspartate carbamoyltransferase;Dihydroorotase	CAD	8	8	8	8	236.02	85.621	0.93279	1.3122	22.112	7	0	Leave out requantified	3.9	5853300	2720800	3132500
UDP-N-acetylglucosamine--peptide N-acetylglucosaminyltransferase 110 kDa subunit	OGT	5	2	2	2	116.92	88.349	1.0035	1.3081	37.491	2	0	Median	2.5	2963600	1125700	1837900
Serine/threonine-protein phosphatase;Serine/threonine-protein phosphatase 4 catalytic subunit	PPP4C	4	1	1	1	23.145	8.744	1.2204	1.3062	13.638	2	0	Median	5.4	1221100	596880	624200
Small nuclear ribonucleoprotein Sm D2	SNRPD2	4	2	2	2	13.527	31.998	1.2488	1.3057	4.5644	5	0	Leave out requantified	16.1	10833000	4402200	6431300
Peflin	PEF1	1	2	2	2	30.381	18.665	1.2298	1.3014	8.244	2	0	Median	6	1793800	796840	996990
GDP-mannose 4,6 dehydratase	GMDS	2	3	3	3	39.053	32.096	1.2694	1.2875	35.866	4	0	Leave out requantified	8.5	8424600	3728500	4696100
LanC-like protein 2	LANCL2	1	4	4	4	50.854	81.598	1.2705	1.2862	9.328	7	0	Leave out requantified	10	35767000	15931000	19836000
Cystatin-B	CSTB	1	3	3	3	11.139	90.92	1.2023	1.2838	14.435	4	0	Leave out requantified	49	11929000	5327700	6600900
RNA-binding protein 14	RBM14	2	1	1	1	69.491	30.156	1.322	1.2833	NaN	1	0	Median	1.2	625970	249000	376970
Plasminogen activator inhibitor 2	SERPINB2	6	8	8	8	46.596	146.68	1.2275	1.28	12.453	10	0	Leave out requantified	20.2	34209000	15380000	18829000
E3 ubiquitin-protein ligase HUWE1	HUWE1	4	1	1	1	374.19	24.573	1.1777	1.2748	NaN	1	0	Median	0.2	961910	458710	503200
40S ribosomal protein S15	RPS15	5	1	1	1	14.628	6.7297	0.97658	1.2729	NaN	1	0	Median	9.3	771040	374300	396750
Succinate dehydrogenase [ubiquinone] flavoprotein subunit, mitochondrial	SDHA	3	3	3	3	63.566	66.666	1.2861	1.2724	17.839	3	0	Median	6.7	19822000	7040400	12781000
Probable ATP-dependent RNA helicase DDX17	DDX17	7	6	5	3	80.439	230.61	1.2543	1.2716	9.8995	8	0	Leave out requantified	9.4	30217000	12851000	17366000
Enhancer of rudimentary homolog	ERH	2	2	2	2	12.259	29.862	1.2282	1.2671	13.061	2	0	Median	21.2	5242000	2333600	2908400
Glutathione peroxidase;Phospholipid hydroperoxide glutathione peroxidase, mitochondrial	GPX4	6	3	3	3	17.629	19.128	1.2296	1.2662	14.825	3	0	Leave out requantified	20	2470300	1026800	1443500
60S ribosomal protein L23	RPL23	5	2	2	2	14.865	36.299	1.2096	1.2647	9.7122	5	0	Leave out requantified	17.9	11383000	5137700	6245700
60S ribosomal protein L17	RPL17	6	1	1	1	19.786	21.381	1.0102	1.2559	16.065	3	0	Plateau	8.2	6295200	2892700	3402500
Ubiquitin carboxyl-terminal hydrolase 24	USP24	2	3	3	3	277.41	43.966	0.89136	1.2539	NaN	1	0	Median	1.4	2092900	1254100	838780
40S ribosomal protein S27;40S ribosomal protein S27-like	RPS27;RPS27L	6	3	3	3	9.461	20.399	1.2148	1.2537	14.866	2	0	Median	38.1	3698800	1824200	1874600
60S ribosomal protein L30	RPL30	3	3	3	3	12.656	103.54	1.1997	1.2507	7.7599	4	0	Leave out requantified	31.6	16542000	7162300	9380000
Prelamin-A/C;Lamin-A/C	LMNA	8	15	15	14	74.139	271.67	1.2791	1.2483	9.8805	15	0	Leave out requantified	23.6	59601000	27478000	32123000
116 kDa U5 small nuclear ribonucleoprotein component	EFTUD2	5	4	3	3	105.38	23.941	1.2003	1.2432	20.348	3	0	Leave out requantified	4.2	2018800	842770	1176100
Protein syndesmos	NUDT16L1	4	5	5	5	23.338	34.191	1.205	1.2429	10.277	7	0	Leave out requantified	21.8	14259000	6333700	7924800
Ubiquitin/ISG15-conjugating enzyme E2 L6	UBE2L6	2	2	2	2	17.769	15.578	1.1837	1.2426	7.5726	3	0	Plateau	9.8	9599500	4442800	5156700
UPF0488 protein C8orf33	C8orf33	2	1	1	1	24.992	39.297	1.1731	1.2413	NaN	1	0	Median	7	778040	362550	415490
Cysteine--tRNA ligase, cytoplasmic	CARS	5	3	3	3	84.471	155.16	1.2023	1.2405	16.39	3	0	Leave out requantified	4.7	2955100	1398400	1556800
Cellular tumor antigen p53	TP53	14	2	2	2	39.32	64.488	1.2247	1.2375	17.725	3	0	Median	4.5	13109000	5845700	7263600
Zinc finger CCCH-type antiviral protein 1-like	ZC3HAV1L	2	2	2	2	32.962	92.702	1.2076	1.2348	5.6961	2	0	Median	9.3	2567200	1095700	1471500
Signal transducer and activator of transcription;Signal transducer and activator of transcription 1-alpha/beta	STAT1	7	2	2	2	83.359	100.8	1.1851	1.2274	2.7899	2	0	Median	3.1	1417600	611320	806320
Importin-5	IPO5	21	5	5	5	123.63	118.47	1.185	1.2273	11.107	3	0	Leave out requantified	5.4	3950000	1902400	2047600
Heterogeneous nuclear ribonucleoprotein Q;Heterogeneous nuclear ribonucleoprotein R	SYNCRIP;HNRNPR	10	2	2	2	58.735	21.267	1.2524	1.2272	4.0088	2	0	Median	3.8	5509300	2191100	3318300
Nitric oxide synthase-interacting protein	NOSIP	5	1	1	1	26.891	108.27	1.1828	1.2265	0.052801	2	0	Median	5.4	7172300	3445800	3726500
Phospholipase D3	PLD3	3	1	1	1	54.705	23.653	1.2582	1.2252	NaN	1	0	Median	2	2418100	1024100	1394000
Deoxynucleoside triphosphate triphosphohydrolase SAMHD1	SAMHD1	4	1	1	1	63.675	39.45	1.2611	1.2242	NaN	1	0	Median	2.2	1990800	907130	1083700
F-box only protein 3	FBXO3	7	1	1	1	49.153	153.26	1.1198	1.2219	NaN	1	0	Median	4	434510	228570	205940
Protein RTF2 homolog	RTFDC1	4	2	2	2	37.531	76.98	1.2058	1.2183	14.749	3	0	Median	9.2	10650000	4564900	6084900
Eukaryotic initiation factor 4A-III;Eukaryotic initiation factor 4A-III, N-terminally processed	EIF4A3	2	5	5	5	46.871	58.776	1.1564	1.2165	8.72	4	0	Leave out requantified	12.7	10975000	7401600	3573800
Polyadenylate-binding protein;Polyadenylate-binding protein 4	PABPC4;PABPC1	16	2	1	1	67.97	21.363	1.2524	1.2157	NaN	1	0	Median	3.4	1563600	715890	847690
Alpha-ketoglutarate-dependent dioxygenase alkB homolog 4	ALKBH4	2	4	4	4	33.837	40.088	1.1682	1.2114	8.3467	8	0	Leave out requantified	14.2	24139000	10385000	13755000
Methionine adenosyltransferase 2 subunit beta	MAT2B	8	2	2	2	28.954	40.537	1.1083	1.2093	0.23209	2	0	Median	9.7	2022700	1009800	1013000
UDP-glucose:glycoprotein glucosyltransferase 1	UGGT1	4	5	5	5	174.97	81.552	1.0658	1.2061	11.126	8	0	Leave out requantified	3.6	9203100	4235700	4967400
Small nuclear ribonucleoprotein F	SNRPF	1	1	1	1	9.7251	19.65	1.2119	1.2058	NaN	1	0	Median	15.1	353940	160470	193470
Nuclear mitotic apparatus protein 1	NUMA1	9	10	10	10	200.09	171.76	0.88823	1.2055	15.667	10	0	Leave out requantified	6.4	7932500	4138300	3794100
Protein Niban	FAM129A	1	1	1	1	103.13	37.908	1.1623	1.2037	NaN	1	0	Median	1.4	1313100	541630	771450
E3 ubiquitin-protein ligase SIAH1	SIAH1	5	2	2	2	31.123	21.794	1.2181	1.2036	NaN	1	0	Median	7.8	1553000	1326100	226940
X-ray repair cross-complementing protein 5	XRCC5	1	1	1	1	82.704	45.081	1.1618	1.2033	NaN	1	0	Median	1.9	1035300	550760	484570
Pre-mRNA-processing factor 19	PRPF19	5	3	3	3	55.18	40.671	1.2216	1.2024	2.4802	2	0	Median	5.8	7422800	2588900	4834000
Tubulin beta chain	TUBB	16	15	3	2	47.766	129.92	1.1736	1.2023	3.1184	9	0	Leave out requantified	37.6	183320000	88780000	94544000
Cofilin-1	CFL1	9	9	9	8	18.502	229.27	1.1361	1.2007	19.739	17	0	Leave out requantified	58.4	293930000	136170000	157750000
Serine/threonine-protein phosphatase CPPED1	CPPED1	3	4	4	4	19.035	49.013	1.2098	1.1982	12.539	5	0	Leave out requantified	23.3	12889000	5920600	6968800
Pre-mRNA-splicing factor ATP-dependent RNA helicase DHX15	DHX15	1	5	5	5	90.932	81.175	1.1586	1.1953	41.241	3	0	Leave out requantified	7.3	8699800	1013500	7686400
Tubulin beta-6 chain	TUBB6	11	11	5	3	49.857	147.21	1.1161	1.1936	11.344	7	0	Leave out requantified	27.1	20811000	8589600	12221000
Probable ATP-dependent RNA helicase DDX5	DDX5	8	6	3	3	69.086	42.722	1.2246	1.1887	16.771	4	0	Leave out requantified	9.3	6626500	3086500	3540000
ATP-dependent 6-phosphofructokinase, platelet type	PFKP	8	1	1	0	85.595	74.224	1.1491	1.1856	NaN	1	0	Median	1.1	511480	267070	244410
Constitutive coactivator of PPAR-gamma-like protein 1	FAM120A	6	2	2	2	53.833	54.078	1.1433	1.1841	8.3725	2	0	Median	5.7	1148100	478190	669890
Far upstream element-binding protein 2	KHSRP	13	8	8	8	73.114	205.16	1.1622	1.1836	19.166	12	0	Leave out requantified	15	47420000	22605000	24814000
Actin-related protein 2/3 complex subunit 3	ARPC3	3	1	1	1	11.546	12.523	1.0926	1.1827	NaN	1	0	Median	11.1	459380	196020	263360
Nardilysin	NRD1	6	4	4	4	139.41	30.835	1.146	1.1824	60.47	3	0	Leave out requantified	4	2307400	700290	1607100
6-phosphogluconolactonase	PGLS	4	2	2	2	27.547	27.579	1.1548	1.1809	19.421	2	0	Median	10.5	1714100	710190	1003900
Peptidyl-prolyl cis-trans isomerase A;Peptidyl-prolyl cis-trans isomerase A, N-terminally processed;Peptidyl-prolyl cis-trans isomerase	PPIA	7	8	8	8	18.012	149.52	1.1138	1.1798	14.093	18	0	Leave out requantified	42.4	89882000	42946000	46936000
Actin-related protein 5	ACTR5	1	2	2	2	68.297	69.406	1.1962	1.1774	32.939	2	0	Median	3.1	2584200	1043300	1540900
Charged multivesicular body protein 1a	CHMP1A	3	2	2	2	19.531	14.462	1.1622	1.1742	13.691	2	0	Median	9.4	7178700	5317700	1861000
Persulfide dioxygenase ETHE1, mitochondrial	ETHE1	4	2	2	2	28.444	29.628	1.1005	1.1722	7.8301	3	0	Median	9.2	2098200	869760	1228400
60S ribosomal protein L27	RPL27	4	2	2	2	15.798	12.207	1.1265	1.1722	3.505	4	0	Leave out requantified	12.5	12882000	5835200	7046600
Ribosome-binding protein 1	RRBP1	4	3	3	3	108.63	72.237	1.1317	1.1721	48.069	3	0	Plateau	3.8	3302000	1572400	1729600
Heterogeneous nuclear ribonucleoprotein H;Heterogeneous nuclear ribonucleoprotein H, N-terminally processed	HNRNPH1	25	7	7	4	47.087	323.31	1.0811	1.17	20.102	10	0	Leave out requantified	20.7	26593000	13943000	12651000
Endophilin-A2	SH3GL1	8	4	4	4	41.489	118.14	1.1087	1.1664	11.695	4	0	Leave out requantified	10.9	5494700	2328500	3166300
Serine/threonine-protein phosphatase 2A 65 kDa regulatory subunit A alpha isoform	PPP2R1A	11	3	3	3	65.308	80.744	1.1906	1.1627	9.538	2	0	Median	4.8	3912000	1866100	2045900
Protein mago nashi homolog 2	MAGOHB	5	2	2	1	12.956	13.748	1.0995	1.1608	0.35785	2	0	Median	18	1584000	704280	879690
Putative transferase CAF17, mitochondrial	IBA57	2	1	1	1	38.155	12.326	1.097	1.1608	NaN	1	0	Median	2.8	737740	394590	343150
Mitogen-activated protein kinase 9	MAPK9	4	1	1	1	44.223	17.012	1.1443	1.1607	NaN	1	0	Median	3.7	461260	207740	253520
60S ribosomal protein L31	RPL31	8	1	1	1	12.701	14.144	1.1139	1.1587	1.7258	2	0	Median	8.3	7146800	3027200	4119600
Very long-chain specific acyl-CoA dehydrogenase, mitochondrial	ACADVL	11	6	6	6	68.058	323.31	1.174	1.1578	6.6825	6	0	Leave out requantified	10.4	30171000	15453000	14718000
DNA replication licensing factor MCM5;DNA helicase	MCM5	4	2	2	2	82.285	106.56	1.1185	1.1541	5.9192	2	0	Median	3.5	2225100	902960	1322100
Aspartyl aminopeptidase	DNPEP	10	6	6	6	54.53	203.18	1.0796	1.1541	10.261	14	0	Leave out requantified	17	99766000	48037000	51730000
Tubulin alpha-1B chain;Tubulin alpha-1A chain;Tubulin alpha-4A chain;Tubulin alpha-3C/D chain;Tubulin alpha-3E chain	TUBA1B;TUBA1A;TUBA4A;TUBA3C;TUBA3E	11	14	14	1	50.151	323.31	1.0981	1.1531	9.5195	38	0	Leave out requantified	35	281220000	131180000	150040000
40S ribosomal protein S21	RPS21	4	2	2	2	8.85	33.772	1.1627	1.1523	2.6939	4	0	Leave out requantified	30.9	12447000	5440200	7006700
Exosome complex component RRP4	EXOSC2	6	2	2	2	29.408	17.683	1.0819	1.1449	5.9819	2	0	Median	7.6	787670	326420	461240
Anamorsin	CIAPIN1	7	2	2	2	20.197	19.003	1.0869	1.1435	3.3296	2	0	Median	12.8	2616900	1210300	1406700
Nuclease-sensitive element-binding protein 1	YBX1	3	2	2	2	41.905	116.87	1.1271	1.1432	11.26	2	0	Median	8.8	1430900	713950	716980
Ubiquitin-like modifier-activating enzyme 6	UBA6	5	1	1	1	117.97	44.345	1.103	1.1423	NaN	1	0	Median	0.9	2472100	1145600	1326600
Nuclear pore complex protein Nup155	NUP155	3	8	8	8	148.09	151.42	1.1028	1.1412	33.738	9	0	Leave out requantified	6.9	17837000	8940600	8896300
40S ribosomal protein S11	RPS11	3	4	4	4	13.997	28.639	1.1075	1.1405	15.92	5	0	Leave out requantified	28.8	31180000	15046000	16134000
Tuftelin	TUFT1	5	1	1	1	38.026	6.5287	1.0447	1.1399	NaN	1	0	Median	3.3	484150	290770	193380
40S ribosomal protein S17-like;40S ribosomal protein S17	RPS17;RPS17L	5	2	2	2	15.919	14.14	1.1024	1.1388	15.287	3	0	Plateau	15.4	6956500	3595400	3361100
AMME syndrome candidate gene 1 protein;AMMECR1-like protein	AMMECR1;AMMECR1L	4	2	2	2	24.581	12.052	1.1217	1.1377	6.0525	2	0	Median	9	1308200	614150	694090
60S acidic ribosomal protein P0;60S acidic ribosomal protein P0-like	RPLP0;RPLP0P6	13	7	7	7	18.27	119.48	1.1132	1.1371	10.481	14	0	Leave out requantified	47	39339000	18061000	21278000
60S ribosomal protein L23a	RPL23A	6	2	2	2	7.9232	16.982	1.1006	1.1369	2.4407	3	0	Median	30	12988000	6241800	6746100
ELAV-like protein 1	ELAVL1	15	3	3	3	36.091	37.204	1.0956	1.1361	10.327	4	0	Leave out requantified	9.5	6644200	3361200	3282900
78 kDa glucose-regulated protein	HSPA5	1	14	13	13	72.332	323.31	1.1217	1.1346	18.286	16	0	Leave out requantified	26.1	73759000	34140000	39619000
40S ribosomal protein S18	RPS18	2	6	6	6	17.718	72.519	1.0833	1.1298	7.6561	11	0	Leave out requantified	38.2	50883000	22708000	28175000
Myosin-14	MYH14	8	6	1	1	231.21	11.126	0.85831	1.1276	1.9266	2	0	Median	3.2	7515000	4039200	3475800
DNA damage-binding protein 1	DDB1	8	2	2	2	126.97	16.589	1.0873	1.1261	NaN	1	0	Median	1.7	697660	316840	380820
40S ribosomal protein S4, X isoform;40S ribosomal protein S4, Y isoform 2	RPS4X;RPS4Y2	6	5	5	5	29.597	48.281	1.1089	1.1252	11.65	7	0	Leave out requantified	17.1	20007000	9288200	10719000
Serine/threonine-protein kinase Chk1	CHEK1	8	1	1	1	4.5932	7.0087	1.1569	1.1231	NaN	1	0	Median	21.4	689830	306200	383640
Tubulin beta-4B chain	TUBB4B	10	16	16	1	49.83	323.31	1.0665	1.119	9.0453	53	0	Leave out requantified	39.8	540380000	257340000	283050000
40S ribosomal protein S23	RPS23	1	1	1	1	15.807	8.5405	1.0864	1.1188	NaN	1	0	Median	7.7	856700	408760	447940
Heterogeneous nuclear ribonucleoprotein A3	HNRNPA3	3	2	2	2	37.029	106.25	1.0251	1.1186	36.448	2	0	Median	9	2797400	1456800	1340600
DnaJ homolog subfamily A member 1	DNAJA1	3	1	1	1	44.868	48.056	1.1032	1.1168	8.7347	2	0	Median	3.3	8339800	3985300	4354500
3-hydroxyacyl-CoA dehydrogenase type-2	HSD17B10	3	3	3	3	26.923	92.992	1.0819	1.1152	7.7544	4	0	Leave out requantified	13.4	9297400	5496900	3800500
Glycogen phosphorylase, brain form;Alpha-1,4 glucan phosphorylase;Glycogen phosphorylase, muscle form	PYGB;PYGM	8	1	1	1	96.695	57.503	1.0803	1.1146	NaN	1	0	Median	1.1	1243900	647350	596540
Protein Spindly	SPDL1	3	1	1	1	58.537	14.32	1.1282	1.1084	NaN	1	0	Median	2.2	541780	200880	340900
BH3-interacting domain death agonist;BH3-interacting domain death agonist p15;BH3-interacting domain death agonist p13;BH3-interacting domain death agonist p11	BID	2	1	1	1	21.994	103.05	1.0238	1.1082	NaN	1	0	Median	6.7	1958800	956590	1002200
Serrate RNA effector molecule homolog	SRRT	6	2	2	2	56.733	14.094	1.0691	1.1073	0.67219	2	0	Median	4.2	1938100	912010	1026100
Double-stranded RNA-specific adenosine deaminase	ADAR	7	3	3	3	140.83	124.62	1.0678	1.1059	23.425	3	0	Leave out requantified	2.2	3568300	1563700	2004600
Elongation factor 2	EEF2	1	14	14	13	95.337	182.35	1.0725	1.105	4.6141	18	0	Leave out requantified	16.2	56558000	27136000	29422000
60S ribosomal protein L7	RPL7	2	1	1	1	24.433	16.828	1.1175	1.1042	NaN	1	0	Median	3.8	1161200	515520	645730
Nucleoprotein TPR	TPR	1	3	3	3	267.29	29.057	0.85507	1.1034	16.558	3	0	Leave out requantified	1.4	1629400	745830	883560
Actin-binding protein anillin	ANLN	8	13	13	13	124.2	235.15	1.0649	1.1029	17.807	12	0	Leave out requantified	12.3	23723000	9731800	13991000
RNA-binding motif protein, X chromosome;RNA-binding motif protein, X chromosome, N-terminally processed;RNA binding motif protein, X-linked-like-1	RBMX;RBMXL1	12	5	5	5	42.331	69.176	1.0478	1.1023	7.2737	5	0	Leave out requantified	13.6	7707500	3621500	4086000
DNA replication licensing factor MCM3	MCM3	4	8	8	8	90.98	246.86	1.0672	1.1011	13.596	11	0	Leave out requantified	10.8	20958000	10083000	10875000
Stress-70 protein, mitochondrial	HSPA9	5	14	14	14	73.68	323.31	1.0574	1.0995	24.266	14	0	Leave out requantified	26.8	84840000	35846000	48994000
Protein pelota homolog	PELO	1	2	2	2	43.359	47.166	1.0574	1.0994	6.3179	3	0	Median	6.5	8927000	4023300	4903700
60S ribosomal protein L5	RPL5	2	4	4	4	34.362	41.484	1.1035	1.0961	37.377	4	0	Leave out requantified	14.5	8484700	4188900	4295800
Trafficking protein particle complex subunit 4	TRAPPC4	8	3	3	3	14.15	23.261	1.0109	1.0942	10.936	3	0	Leave out requantified	19.8	5275900	2710800	2565100
Ubiquitin-conjugating enzyme E2 variant 3	UEVLD	8	3	3	3	49.75	86.674	1.0783	1.0937	6.4402	3	0	Leave out requantified	6.5	2902000	1484700	1417400
Histone deacetylase 10	HDAC10	6	8	8	8	66.217	323.31	1.102	1.0917	7.3953	16	0	Leave out requantified	15.3	163750000	73843000	89912000
40S ribosomal protein S25	RPS25	1	4	4	4	13.742	28.334	1.0048	1.0906	19.58	5	0	Leave out requantified	24	14171000	6374300	7797200
60S ribosomal protein L12	RPL12	2	5	5	5	17.818	197.22	1.0568	1.09	3.2751	6	0	Leave out requantified	45.5	48049000	22990000	25059000
Splicing factor, proline- and glutamine-rich	SFPQ	4	2	2	2	72.262	43.257	1.0539	1.0895	22.842	2	0	Median	3	1301600	737020	564630
40S ribosomal protein S12	RPS12	1	1	1	1	14.515	20.412	1.0471	1.0893	6.923	2	0	Median	7.6	6378300	3319900	3058400
Cytosolic Fe-S cluster assembly factor NUBP2	NUBP2	4	1	1	1	4.6795	31.669	1.0501	1.0889	6.1842	2	0	Median	30.4	5679900	2634500	3045400
60S ribosomal protein L11	RPL11	4	5	5	5	20.252	71.877	1.0437	1.0884	36.169	7	0	Leave out requantified	28.1	40856000	19941000	20915000
60S ribosomal protein L13	RPL13	2	1	1	1	14.692	68.478	1.027	1.0868	NaN	1	0	Median	8.7	352020	190780	161250
Kinesin-like protein KIF20A;Kinesin-like protein	KIF20A	4	1	1	1	98.099	13.714	1.0483	1.0857	NaN	1	0	Median	1.6	454870	245600	209270
Opioid growth factor receptor	OGFR	3	1	1	1	71.423	41.657	1.0477	1.0851	NaN	1	0	Median	2.6	921020	352110	568900
F-box only protein 22	FBXO22	8	5	5	5	44.508	137.65	1.0284	1.0846	6.0692	8	0	Leave out requantified	13.2	25161000	13738000	11423000
40S ribosomal protein S19	RPS19	5	4	4	4	16.06	42.509	1.0465	1.0789	26.202	6	0	Leave out requantified	20	35175000	20077000	15099000
Peptidase M20 domain-containing protein 2	PM20D2	1	1	1	1	47.776	8.5589	0.98783	1.0779	NaN	1	0	Median	2.5	1126200	620220	505980
Monofunctional C1-tetrahydrofolate synthase, mitochondrial	MTHFD1L	7	1	1	1	105.79	30.775	1.0403	1.0774	NaN	1	0	Median	1.3	882780	387580	495200
60S ribosomal protein L22	RPL22	7	1	1	1	5.0827	16.911	1.0426	1.0756	0.13889	2	0	Median	23.4	32069000	16172000	15898000
Protein-L-isoaspartate O-methyltransferase;Protein-L-isoaspartate(D-aspartate) O-methyltransferase	PCMT1	9	4	4	4	20.683	28.712	0.99324	1.0751	27.774	3	0	Median	27.6	15341000	8222900	7118500
Tumor susceptibility gene 101 protein	TSG101	3	1	1	1	40.917	11.39	0.98457	1.0743	NaN	1	0	Median	2.7	1040400	390980	649410
Actin-related protein 2	ACTR2	3	1	1	1	44.76	15.125	0.98423	1.074	NaN	1	0	Median	3	685280	364660	320620
Tubulin beta-2A chain;Tubulin beta-2B chain	TUBB2A;TUBB2B	2	12	1	1	49.906	47.329	1.0582	1.0733	NaN	1	0	Median	28.5	1959700	971500	988150
Schlafen family member 11;Schlafen family member 13	SLFN11;SLFN13	3	1	1	1	102.83	12.209	1.0332	1.07	NaN	1	0	Median	1.1	294410	191910	102500
Deoxyuridine 5-triphosphate nucleotidohydrolase, mitochondrial	DUT	9	6	6	6	17.748	64.688	1.0036	1.069	3.5976	6	0	Leave out requantified	45.1	16746000	7992600	8753500
40S ribosomal protein S3a	RPS3A	13	8	8	8	29.945	65.592	1.0425	1.0655	4.5327	10	0	Leave out requantified	27.7	50834000	23905000	26929000
Hsp90 co-chaperone Cdc37;Hsp90 co-chaperone Cdc37, N-terminally processed	CDC37	5	1	1	1	44.468	45.419	0.97622	1.0652	NaN	1	0	Median	2.4	1329900	740800	589130
Proteasome activator complex subunit 1	PSME1	5	5	5	5	26.87	152.66	1.0482	1.0652	11.423	6	0	Leave out requantified	24.5	15141000	7222400	7918200
S-adenosylmethionine synthase isoform type-2	MAT2A	3	8	8	8	43.66	148.05	1.0203	1.0644	6.0285	11	0	Leave out requantified	19.2	38669000	19614000	19055000
Coronin-1C;Coronin	CORO1C	11	3	3	3	53.248	52.223	1.0473	1.0622	11.41	2	0	Median	6.5	1469800	643210	826620
T-complex protein 1 subunit zeta	CCT6A	6	1	1	1	54.867	57.434	1.093	1.061	NaN	1	0	Median	2	1976400	970010	1006400
Protein disulfide-isomerase	P4HB	12	3	3	3	57.116	262.57	1.0927	1.0607	NaN	1	0	Median	5.7	3424300	117500	3306800
Heterogeneous nuclear ribonucleoprotein U-like protein 2	HNRNPUL2-BSCL2;HNRNPUL2	2	2	2	2	84.69	45.018	1.0236	1.0602	4.3572	2	0	Median	2.4	1493400	713360	780080
Mitotic checkpoint protein BUB3	BUB3	5	4	4	4	31.703	52.012	1.0059	1.0582	7.7229	4	0	Leave out requantified	16.5	8669200	4594900	4074300
Emerin	EMD	2	1	1	1	24.938	12.658	0.99969	1.0579	NaN	1	0	Median	5.5	583550	306690	276860
Ribonuclease inhibitor	RNH1	5	2	2	2	49.973	48.229	0.96917	1.0575	NaN	1	0	Median	5.9	827690	253920	573770
Arginine--tRNA ligase, cytoplasmic	RARS	6	4	4	4	75.378	171.81	1.0783	1.0567	26.968	5	0	Leave out requantified	6.1	35882000	19749000	16133000
Crk-like protein	CRKL	1	11	11	11	33.777	252.44	1.0176	1.0566	10.426	19	0	Leave out requantified	44.6	125200000	61502000	63696000
E3 ubiquitin/ISG15 ligase TRIM25	TRIM25	1	5	5	5	70.973	87.694	1.0787	1.0554	1.7893	2	0	Median	7.9	8464100	2006500	6457500
Thymidine kinase;Thymidine kinase, cytosolic	TK1	5	7	7	7	28.594	126.4	0.87302	1.0546	21.483	9	0	Leave out requantified	32.6	20635000	10007000	10628000
Copper transport protein ATOX1	ATOX1	3	1	1	1	6.3304	6.5127	1.2983	1.0537	NaN	1	0	Median	13.6	498780	198370	300410
Ras GTPase-activating-like protein IQGAP1	IQGAP1	5	6	6	6	189.25	222.89	0.81658	1.0537	NaN	1	0	Median	4	1797900	1194200	603640
26S protease regulatory subunit 6A	PSMC3	7	1	1	1	44.323	24.226	0.96071	1.0483	NaN	1	0	Median	2.5	467890	196990	270900
2-aminoethanethiol dioxygenase	ADO	1	2	2	2	29.751	28.032	0.99038	1.048	6.2096	3	0	Median	7.4	6380600	3020500	3360100
Guanine nucleotide-binding protein subunit beta-2-like 1;Guanine nucleotide-binding protein subunit beta-2-like 1, N-terminally processed	GNB2L1	22	10	10	10	35.076	153.77	1.0429	1.047	12.603	17	0	Leave out requantified	30	96693000	46697000	49996000
40S ribosomal protein S13	RPS13	3	4	4	4	17.222	30.155	0.99782	1.0466	1.4998	7	0	Leave out requantified	23.8	33548000	16441000	17107000
40S ribosomal protein S3	RPS3	16	13	13	13	26.688	144.31	1.0292	1.0459	10.903	17	0	Leave out requantified	52.7	142330000	69871000	72456000
Phenylalanine--tRNA ligase beta subunit	FARSB	2	12	12	12	66.115	215.93	1.0647	1.0414	8.1024	14	0	Leave out requantified	20.4	109020000	52460000	56557000
Myosin-9	MYH9	7	46	46	37	226.53	323.31	0.80089	1.0404	19.596	58	0	Leave out requantified	23.3	192070000	107600000	84469000
40S ribosomal protein S16	RPS16	6	8	8	8	16.445	59.638	0.98886	1.0401	4.7622	13	0	Leave out requantified	49.3	69753000	35189000	34564000
Myeloid differentiation primary response protein MyD88	MYD88	8	6	6	6	33.233	137.13	0.99136	1.0385	10.863	5	0	Leave out requantified	23	11099000	6464700	4634100
Diphosphomevalonate decarboxylase	MVD	3	1	1	1	29.378	17.115	1.023	1.0376	NaN	1	0	Median	3.3	507030	240890	266130
ADP-ribosylation factor GTPase-activating protein 1	ARFGAP1	9	1	1	1	26.555	7.3058	1.0229	1.0375	NaN	1	0	Median	5.7	363170	170950	192220
Eukaryotic peptide chain release factor GTP-binding subunit ERF3A;Eukaryotic peptide chain release factor GTP-binding subunit ERF3B	GSPT1;GSPT2	6	3	3	3	68.6	27.997	1.0641	1.0362	10.178	3	0	Leave out requantified	4.6	6968400	3462200	3506300
C-1-tetrahydrofolate synthase, cytoplasmic;Methylenetetrahydrofolate dehydrogenase;Methenyltetrahydrofolate cyclohydrolase;Formyltetrahydrofolate synthetase;C-1-tetrahydrofolate synthase, cytoplasmic, N-terminally processed	MTHFD1	4	5	5	5	101.56	97.081	1.003	1.0348	19.35	5	0	Leave out requantified	6.1	6779700	3648700	3131000
Polymerase delta-interacting protein 2	POLDIP2	1	7	7	7	42.033	164.43	1.0022	1.0347	6.0559	12	0	Leave out requantified	20.7	46651000	23961000	22690000
Chromosome-associated kinesin KIF4A	KIF4A	3	2	2	2	128.46	29.272	0.99852	1.0342	NaN	1	0	Median	2	1735700	637560	1098100
LysM and putative peptidoglycan-binding domain-containing protein 2	LYSMD2	4	3	3	3	23.463	46.896	0.97548	1.0323	4.4535	2	0	Median	14	4374300	1342900	3031300
		1	1	1	1	73.767	-2	1.0175	1.0312	NaN	1	0	Median	0	358340	150400	207940
Fatty acid synthase;[Acyl-carrier-protein] S-acetyltransferase;[Acyl-carrier-protein] S-malonyltransferase;3-oxoacyl-[acyl-carrier-protein] synthase;3-oxoacyl-[acyl-carrier-protein] reductase;3-hydroxyacyl-[acyl-carrier-protein] dehydratase;Enoyl-[acyl-carrier-protein] reductase;Oleoyl-[acyl-carrier-protein] hydrolase	FASN	1	23	23	23	273.42	323.31	0.78527	1.0306	10.661	36	0	Leave out requantified	9.8	74604000	41256000	33348000
Tubulin gamma-1 chain;Tubulin gamma chain;Tubulin gamma-2 chain	TUBG1;TUBG2	4	1	1	1	51.169	11.444	0.94438	1.0305	NaN	1	0	Median	2	440770	191570	249200
40S ribosomal protein S28	RPS28	1	1	1	1	7.8409	38.893	1.0352	1.0299	NaN	1	0	Median	13	1073200	549870	523380
U2 small nuclear ribonucleoprotein A	SNRPA1	4	12	12	12	28.415	323.31	0.95435	1.0287	12.186	31	0	Leave out requantified	49	1375300000	704080000	671250000
Heterogeneous nuclear ribonucleoprotein M	HNRNPM	11	18	18	18	73.62	323.31	1.0155	1.0287	14.311	20	0	Leave out requantified	32.3	129260000	67574000	61686000
40S ribosomal protein S10;Putative 40S ribosomal protein S10-like	RPS10;RPS10P5	3	3	3	3	18.898	38.242	0.94647	1.0284	38.908	5	0	Leave out requantified	14.5	10708000	5339300	5368700
Ubiquitin-protein ligase E3A	UBE3A	3	1	1	1	97.967	30.152	0.99284	1.0283	NaN	1	0	Median	1.5	382010	164250	217760
Adenylosuccinate synthetase isozyme 2	ADSS	1	1	1	1	50.097	23.079	0.9403	1.026	NaN	1	0	Median	2.4	1101500	624960	476580
40S ribosomal protein S20	RPS20	5	2	2	2	13.373	105.33	0.9914	1.0254	1.0435	8	0	Leave out requantified	19.3	21592000	10804000	10788000
Glyoxalase domain-containing protein 4	GLOD4	7	3	3	3	33.232	49.895	1.0369	1.0246	7.8953	4	0	Leave out requantified	11.4	8314200	3992200	4322000
Serine/threonine-protein phosphatase 2A catalytic subunit alpha isoform;Serine/threonine-protein phosphatase 2A catalytic subunit beta isoform;Serine/threonine-protein phosphatase	PPP2CA;PPP2CB	9	1	1	1	29.734	32.603	0.96825	1.0246	NaN	1	0	Median	4.3	325570	160940	164620
Glutathione reductase, mitochondrial	GSR	7	1	1	1	47.267	11.934	1.0554	1.0245	NaN	1	0	Median	1.8	1107700	530200	577480
Poly(rC)-binding protein 1	PCBP1	13	8	8	5	37.497	268.72	0.99269	1.0242	5.8656	18	0	Leave out requantified	28.7	157590000	83945000	73648000
S-phase kinase-associated protein 1	SKP1	6	3	3	3	18.72	94.093	0.9931	1.0227	12.039	5	0	Leave out requantified	20.2	11093000	5732800	5359900
		4	1	1	1	70.518	11.176	0.96617	1.0224	NaN	1	0	Median	0	217920	120000	97913
Succinate dehydrogenase [ubiquinone] iron-sulfur subunit, mitochondrial	SDHB	1	2	2	2	31.629	12.606	0.96617	1.0224	NaN	1	0	Median	6.8	763690	120000	643680
Calponin-3;Calponin	CNN3	4	7	6	6	31.38	205.48	1.0073	1.0217	19.636	9	0	Leave out requantified	32.2	14683000	7189800	7492800
Nuclear migration protein nudC	NUDC	1	4	4	4	38.242	69.273	1.0007	1.0212	5.033	6	0	Leave out requantified	11.2	20458000	9671900	10786000
Spectrin beta chain, non-erythrocytic 1	SPTBN1	4	7	7	7	274.61	178.79	0.78846	1.0199	22.121	5	0	Leave out requantified	3.4	3698300	2529700	1168600
Nck-associated protein 1	NCKAP1	4	5	5	5	128.79	77.755	0.98308	1.0182	7.3184	4	0	Leave out requantified	4	5552000	2305000	3246900
Ubiquitin-conjugating enzyme E2 L3	UBE2L3	3	2	2	2	14.121	12.398	0.98866	1.0181	9.0746	2	0	Median	14.8	2876000	1518100	1357900
Structural maintenance of chromosomes protein 4;Structural maintenance of chromosomes protein	SMC4	7	9	9	9	147.18	164.76	0.98476	1.016	23.006	7	0	Leave out requantified	6.9	10010000	4622500	5387900
Dihydropyrimidinase-related protein 2	DPYSL2	6	3	3	3	58.162	155.11	1.0339	1.0158	4.3438	3	0	Leave out requantified	5.2	8259500	4012900	4246700
40S ribosomal protein S15a	RPS15A	8	4	4	4	11.477	26.725	0.96985	1.014	8.2904	8	0	Leave out requantified	33	37884000	18365000	19519000
40S ribosomal protein SA	RPSA;RPSAP58	4	7	7	7	29.505	196.76	1.0002	1.0126	12.492	15	0	Leave out requantified	29.2	99169000	47817000	51352000
Cytoplasmic FMR1-interacting protein 1	CYFIP1	14	2	2	2	145.18	59.455	0.97898	1.012	2.1145	2	0	Median	1.8	2188200	1153700	1034500
Peroxisomal 2,4-dienoyl-CoA reductase	DECR2	3	1	1	1	29.484	27.338	1.0242	1.012	NaN	1	0	Median	3.9	1139300	563890	575460
Mini-chromosome maintenance complex-binding protein	MCMBP	3	2	2	2	72.748	31.977	1.0299	1.0118	0.53491	2	0	Median	3.3	3934900	1993700	1941200
Branched-chain-amino-acid aminotransferase, cytosolic	BCAT1	6	5	5	5	42.837	62.665	0.98123	1.0114	5.2161	4	0	Leave out requantified	14.8	12852000	6063200	6788400
Splicing factor 3A subunit 1	SF3A1	2	2	2	2	88.885	24.738	0.97612	1.011	NaN	1	0	Median	2.9	896410	554560	341860
Tyrosine-protein kinase CSK	CSK	1	3	3	3	50.704	30.943	0.99664	1.0109	33.016	3	0	Leave out requantified	8.7	3749900	1998300	1751600
Endoplasmic reticulum-Golgi intermediate compartment protein 1	ERGIC1	2	2	2	2	22.16	19.797	1.0227	1.0106	4.8974	2	0	Median	9.6	2403200	1132700	1270500
Gem-associated protein 5	GEMIN5	1	3	3	3	168.59	64.978	0.97556	1.0085	51.825	2	0	Median	2.3	1500500	534900	965550
Protein RCC2	RCC2	1	7	7	7	56.084	269.87	1.027	1.0063	14.483	8	0	Leave out requantified	18	44657000	21582000	23075000
Ubiquitin carboxyl-terminal hydrolase 5	USP5	3	5	5	5	93.307	153.56	0.97132	1.006	7.8034	4	0	Leave out requantified	6.7	6076800	2953500	3123300
Exosome complex component RRP41	EXOSC4	3	2	2	2	26.383	39.787	0.95067	1.006	0.87211	2	0	Median	9	1632300	811730	820590
Filamin-B	FLNB	11	35	31	29	271.41	268.48	0.77145	1.0047	20.433	26	0	Leave out requantified	15.7	34648000	20398000	14250000
40S ribosomal protein S7	RPS7	2	3	3	3	22.127	25.458	0.98526	1.0043	1.4341	3	0	Median	12.4	33048000	18190000	14858000
Heterogeneous nuclear ribonucleoprotein F;Heterogeneous nuclear ribonucleoprotein F, N-terminally processed	HNRNPF	1	6	5	5	45.671	145.53	0.9939	1.0042	8.0258	12	0	Leave out requantified	17.1	86163000	41926000	44236000
Growth factor receptor-bound protein 2	GRB2	4	3	3	3	25.206	34.145	0.97518	1.0042	19.111	3	0	Leave out requantified	14.7	4682900	2835900	1847000
Programmed cell death 6-interacting protein	PDCD6IP	5	5	5	5	96.022	73.963	0.97317	1.0041	16.31	4	0	Leave out requantified	5.3	3698400	1833900	1864500
26S protease regulatory subunit 6B	PSMC4	2	2	2	2	43.507	17.796	0.92265	1.0035	NaN	1	0	Median	5.9	1158200	426890	731290
40S ribosomal protein S5;40S ribosomal protein S5, N-terminally processed	RPS5	4	2	2	2	22.391	44.62	0.9855	1.0034	7.9973	3	0	Median	13	13158000	6582600	6575500
Small nuclear ribonucleoprotein E	SNRPE	2	1	1	1	10.803	18.487	1.0066	1.0015	NaN	1	0	Median	12	537160	239700	297450
Elongation factor 1-alpha 1;Putative elongation factor 1-alpha-like 3;Elongation factor 1-alpha 2	EEF1A1;EEF1A1P5;EEF1A2	5	12	12	12	50.14	317.99	0.99254	1.0003	17.006	54	0	Leave out requantified	28.8	2026400000	1009400000	1017000000
Heterogeneous nuclear ribonucleoprotein L	HNRNPL	8	3	3	3	64.132	125.09	1.0221	1	17.182	5	0	Leave out requantified	5.1	26221000	12590000	13631000
Dynamin-like 120 kDa protein, mitochondrial;Dynamin-like 120 kDa protein, form S1	OPA1	12	13	13	13	115.88	318.47	0.97423	1	9.1464	16	0	Leave out requantified	14	56358000	27731000	28627000
DNA-directed RNA polymerases I, II, and III subunit RPABC3	POLR2H	4	1	1	1	16.996	8.2957	0.92197	0.99798	NaN	1	0	Median	8.7	335590	135330	200260
Heat shock 70 kDa protein 6;Putative heat shock 70 kDa protein 7	HSPA6;HSPA7	2	8	1	1	71.027	13.587	1.0138	0.99604	23.784	3	0	Median	14	85846000	42959000	42886000
Dual specificity mitogen-activated protein kinase kinase 3	MAP2K3	10	3	3	3	39.318	94.374	0.94627	0.99549	2.4889	2	0	Median	11	5082800	2384200	2698600
ATP-citrate synthase	ACLY	5	4	4	4	119.77	78.781	0.96087	0.99516	5.531	4	0	Leave out requantified	3.1	4401300	2213500	2187900
Peroxiredoxin-6	PRDX6	1	1	1	1	25.035	19.852	0.91675	0.99232	NaN	1	0	Median	4	672230	353020	319210
Hypoxanthine-guanine phosphoribosyltransferase	HPRT1	3	5	5	5	24.579	37.074	0.96319	0.99189	9.6993	5	0	Leave out requantified	25.7	10230000	5001700	5228500
F-actin-capping protein subunit alpha-1	CAPZA1	1	2	2	1	32.922	292.29	0.95709	0.99092	12.059	5	0	Leave out requantified	8.7	22986000	11539000	11447000
Polypyrimidine tract-binding protein 1	PTBP1	13	3	3	3	57.221	40.874	1.0046	0.99063	4.3255	4	0	Leave out requantified	6.8	14980000	7242500	7737900
Structural maintenance of chromosomes protein 2	SMC2	3	7	7	7	124.92	119.28	0.96008	0.99057	13.787	7	0	Leave out requantified	6.9	7993500	3753300	4240200
ATP-dependent RNA helicase DDX3X;ATP-dependent RNA helicase DDX3Y	DDX3X;DDX3Y	9	7	7	6	71.354	200.08	1.0142	0.99047	16.326	7	0	Leave out requantified	11.9	19200000	8899500	10300000
Actin, alpha skeletal muscle;Actin, alpha cardiac muscle 1;Actin, gamma-enteric smooth muscle;Actin, aortic smooth muscle	ACTA1;ACTC1;ACTG2;ACTA2	13	11	2	2	42.051	37.695	0.97826	0.99032	6.9176	2	0	Median	29.4	17550000	10243000	7306600
Ketosamine-3-kinase	FN3KRP	7	7	7	7	34.412	100.07	0.99267	0.99025	11.033	14	0	Leave out requantified	21.4	54710000	26362000	28348000
Prohibitin	PHB	7	1	1	1	13.666	17.511	0.93558	0.99005	NaN	1	0	Median	9.7	447120	210430	236690
GMP synthase [glutamine-hydrolyzing]	GMPS	2	6	6	6	76.715	94.705	1.0094	0.98907	4.7868	6	0	Leave out requantified	9.4	17719000	8828600	8890800
Elongator complex protein 1	IKBKAP	2	3	3	3	111.47	138.06	0.95409	0.98814	13.273	2	0	Median	3.8	2788700	1127100	1661600
Proteasome activator complex subunit 2	PSME2	3	5	5	5	26.011	89.47	0.97059	0.98628	5.341	7	0	Leave out requantified	18.4	19581000	9995700	9585000
Spectrin alpha chain, non-erythrocytic 1	SPTAN1	4	1	1	1	284.94	21.127	0.70107	0.9862	NaN	1	0	Median	0.5	551410	347600	203810
Destrin	DSTN	3	4	3	3	15.397	39.866	0.93914	0.98593	9.4426	4	0	Leave out requantified	28.1	10530000	5249800	5280200
Phenylalanine--tRNA ligase alpha subunit	FARSA	7	4	4	4	57.563	274.37	1.0055	0.98156	8.6649	8	0	Leave out requantified	8.5	57778000	29884000	27894000
S-methyl-5-thioadenosine phosphorylase;Purine nucleoside phosphorylase	MTAP	11	3	3	3	31.236	53.27	0.99041	0.97861	10.364	3	0	Leave out requantified	9.5	4584500	2185000	2399500
26S protease regulatory subunit 8	PSMC5	10	4	4	3	45.626	63.859	0.96312	0.97687	5.1321	4	0	Leave out requantified	11.8	5199700	2456900	2742800
Thimet oligopeptidase	THOP1	7	1	1	1	65.119	21.74	0.99245	0.97503	NaN	1	0	Median	1.8	876020	402590	473430
26S protease regulatory subunit 4	PSMC1	3	1	1	1	41.167	76.002	0.99608	0.97457	5.1954	2	0	Median	2.5	5622000	2964600	2657400
Heat shock cognate 71 kDa protein	HSPA8	16	23	23	19	70.897	323.31	0.99334	0.97337	12.458	53	0	Leave out requantified	37.3	928090000	467770000	460320000
Transitional endoplasmic reticulum ATPase	VCP	3	3	3	3	89.321	76.048	0.96313	0.96967	19.188	4	0	Leave out requantified	3.5	6825600	3275500	3550000
RuvB-like 2	RUVBL2	5	6	6	6	51.156	104.64	0.93217	0.96817	12.587	6	0	Leave out requantified	14.3	6015800	2992000	3023800
Ubiquitin-like modifier-activating enzyme ATG7	ATG7	10	1	1	1	16.738	19.398	0.99695	0.96778	NaN	1	0	Median	7.2	1003600	497460	506150
26S protease regulatory subunit 7	PSMC2	3	7	7	7	48.633	122.02	0.9522	0.9658	52.729	6	0	Leave out requantified	18.5	8424000	3770100	4654000
Elongation factor Tu, mitochondrial	TUFM	2	4	4	4	49.541	286.61	0.91744	0.96516	18.443	5	0	Leave out requantified	10.2	12569000	6285400	6283600
Thioredoxin	TXN	2	6	6	6	11.737	96.615	0.94137	0.96339	3.2126	9	0	Leave out requantified	48.6	111790000	59286000	52503000
Collagen alpha-1(VIII) chain;Vastatin	COL8A1	1	3	3	3	73.363	120.61	0.95185	0.96196	2.735	7	0	Leave out requantified	4.4	112510000	52297000	60216000
EF-hand domain-containing protein D2	EFHD2	2	4	4	4	26.697	51.803	0.90897	0.96189	13.772	3	0	Leave out requantified	18.3	3061800	1509600	1552300
26S proteasome non-ATPase regulatory subunit 11	PSMD11	5	2	2	2	47.463	57.263	0.87852	0.9586	NaN	1	0	Median	5.5	2068500	751370	1317100
Proteasome assembly chaperone 1	PSMG1	3	1	1	1	7.182	13.107	0.96519	0.9537	NaN	1	0	Median	15.9	396900	185910	210990
Protein CYR61	CYR61	1	3	3	3	42.026	21.052	0.94014	0.95356	39.727	2	0	Median	9.7	2410700	983340	1427400
Actin, cytoplasmic 1;Actin, cytoplasmic 1, N-terminally processed	ACTB	13	15	15	1	41.736	323.31	0.9008	0.95166	40.794	52	0	Leave out requantified	44	1130300000	589860000	540480000
KH domain-containing, RNA-binding, signal transduction-associated protein 1	KHDRBS1	3	2	2	2	45.86	13.516	0.97345	0.95065	16.422	2	0	Median	5.7	2491000	1306800	1184200
26S proteasome non-ATPase regulatory subunit 4	PSMD4	4	1	1	1	9.186	6.8836	0.93703	0.9504	NaN	1	0	Median	14.3	611250	357350	253900
Multifunctional methyltransferase subunit TRM112-like protein	TRMT112	5	3	3	3	13.575	95.647	0.91217	0.9489	1.867	2	0	Median	29.2	6335900	2708700	3627200
Thioredoxin domain-containing protein 12	TXNDC12	1	2	2	2	19.206	25.463	0.89851	0.94864	7.457	2	0	Median	12.8	2538200	1200700	1337500
Peroxiredoxin-4	PRDX4	2	4	2	2	18.214	20.374	0.94211	0.94853	8.556	4	0	Leave out requantified	22.4	11500000	5929300	5570700
F-actin-capping protein subunit beta	CAPZB	7	8	8	8	30.628	110.68	0.93363	0.94785	40.213	7	0	Leave out requantified	31.6	28355000	19099000	9255800
Serpin B8	SERPINB8	8	2	2	1	27.672	57.665	0.89854	0.94528	4.6125	2	0	Median	9.5	3021300	1580300	1441000
Geranylgeranyl transferase type-2 subunit beta	RABGGTB	2	2	2	2	36.924	29.239	0.95485	0.94348	NaN	1	0	Median	5.7	862250	437220	425030
Trifunctional purine biosynthetic protein adenosine-3;Phosphoribosylamine--glycine ligase;Phosphoribosylformylglycinamidine cyclo-ligase;Phosphoribosylglycinamide formyltransferase	GART	10	9	9	9	107.77	140.56	0.92616	0.94218	7.1302	14	0	Leave out requantified	8.6	29715000	15216000	14499000
Protein deglycase DJ-1	PARK7	3	6	6	6	17.91	58.288	0.89578	0.93855	18.859	7	0	Leave out requantified	36.1	15476000	7621600	7854000
Fructose-2,6-bisphosphatase TIGAR	TIGAR	1	1	1	1	30.062	78.405	0.94959	0.93829	NaN	1	0	Median	6.3	901280	440410	460880
F-actin-capping protein subunit alpha-2	CAPZA2	5	3	2	2	32.949	227.32	0.94723	0.93595	4.3652	2	0	Median	13.3	1864000	1031200	832880
Histone deacetylase 6	HDAC6	12	11	11	11	131.42	253.44	0.90174	0.93556	22.309	51	0	Leave out requantified	10.3	589490000	308150000	281340000
Heterogeneous nuclear ribonucleoprotein D0	HNRNPD	10	1	1	1	12.64	8.4664	0.91756	0.93066	NaN	1	0	Median	12.5	1368600	668540	700100
26S protease regulatory subunit 10B	PSMC6	3	1	1	1	29.541	12.3	0.91734	0.93044	NaN	1	0	Median	3.4	2127100	901520	1225600
Acyl-protein thioesterase 2	LYPLA2	2	1	1	1	17.659	11.671	0.90268	0.92957	NaN	1	0	Median	11	359610	156950	202660
Valine--tRNA ligase	VARS	3	1	1	1	140.46	17.645	0.90019	0.92878	NaN	1	0	Median	0.7	412070	181470	230590
DnaJ homolog subfamily C member 7	DNAJC7	12	1	1	1	8.2574	8.0228	0.94522	0.92863	NaN	1	0	Median	14.9	2077700	1226100	851610
Heat shock protein 105 kDa	HSPH1	11	15	15	15	92.115	243.59	0.91079	0.92812	16.082	17	0	Leave out requantified	21	89044000	43922000	45121000
Drebrin	DBN1	5	1	1	1	40.372	76.898	0.89883	0.92737	NaN	1	0	Median	4.7	1018000	521070	496920
Trafficking protein particle complex subunit 3	TRAPPC3	3	1	1	1	15.005	13.646	0.85591	0.92647	NaN	1	0	Median	8.2	781890	339710	442170
Glutamine--tRNA ligase	QARS	7	3	3	3	86.578	54.184	0.8929	0.92476	13.53	3	0	Leave out requantified	5	2834000	1488200	1345800
Profilin-2	PFN2	2	4	1	1	9.7982	-2	0.87473	0.91922	NaN	1	0	Median	53.8	1893600	1090400	803240
Histone-binding protein RBBP4	RBBP4	8	2	2	1	46.158	102.29	0.90592	0.91885	NaN	1	0	Median	6.6	994540	553590	440950
E3 ubiquitin-protein ligase RBX1;E3 ubiquitin-protein ligase RBX1, N-terminally processed	RBX1	1	1	1	1	12.274	76.564	0.86982	0.91406	NaN	1	0	Median	16.7	587370	292730	294640
Proteasome subunit alpha type-1	PSMA1	4	3	3	3	29.555	45.438	0.91556	0.91333	NaN	1	0	Median	13.7	3175500	1319200	1856400
Phosphoribosylformylglycinamidine synthase	PFAS	4	2	2	2	144.73	29.691	0.88337	0.91316	8.0091	2	0	Median	1.4	1895700	931610	964130
Cytochrome c-type heme lyase	HCCS	1	1	1	1	30.601	6.5287	0.8628	0.91303	NaN	1	0	Median	3.7	442280	248100	194170
ATP-dependent DNA helicase Q1	RECQL	6	3	3	3	73.457	70.811	0.92903	0.91272	19.079	3	0	Leave out requantified	5.5	7790100	3930900	3859200
Filamin-A	FLNA	7	55	55	49	276.55	323.31	0.67891	0.90963	15.752	99	0	Leave out requantified	25.7	368200000	208930000	159270000
Cyclin-dependent kinase 2	CDK2	3	1	1	1	39.178	21.883	0.85876	0.90875	NaN	1	0	Median	4	1297700	555030	742690
Poly(rC)-binding protein 2;Poly(rC)-binding protein 3	PCBP2;PCBP3	25	7	4	4	38.15	79.027	0.86412	0.90733	15.39	9	0	Leave out requantified	25.2	44077000	22496000	21581000
Density-regulated protein	DENR	2	2	2	2	17.77	154.07	0.91526	0.90436	NaN	1	0	Median	19.4	1132500	461290	671240
Alpha-actinin-1	ACTN1	18	5	3	3	102.71	53.304	0.87307	0.90423	NaN	1	0	Median	7.2	1216000	818430	397540
Bifunctional glutamate/proline--tRNA ligase;Glutamate--tRNA ligase;Proline--tRNA ligase	EPRS	1	8	8	8	170.59	121.46	0.75757	0.90337	15.638	6	0	Leave out requantified	6.3	5645000	3364100	2280900
LIM domain and actin-binding protein 1	LIMA1	7	3	3	3	66.99	29.648	0.89894	0.9032	1.128	4	0	Leave out requantified	5.7	4879500	2176900	2702600
Zinc finger CCCH-type antiviral protein 1	ZC3HAV1	4	1	1	1	77.902	70.726	0.89698	0.90308	8.0212	2	0	Median	2.1	1874100	926900	947230
Importin subunit beta-1	KPNB1	6	2	2	2	97.169	19.756	0.87337	0.90282	21.557	2	0	Median	2.4	1465100	697060	767990
UPF0688 protein C1orf174	C1orf174	1	1	1	1	25.977	15.506	0.91097	0.90012	NaN	1	0	Median	5.8	634110	322900	311210
Calponin;Calponin-2	CNN2	9	9	9	8	32.616	143.16	0.90635	0.89889	8.7693	30	0	Leave out requantified	33.2	217160000	112580000	104590000
Heterogeneous nuclear ribonucleoprotein K	HNRNPK	6	7	7	7	48.562	254.57	0.91471	0.89865	9.3589	9	0	Leave out requantified	17.3	47459000	22867000	24592000
Golgi-associated PDZ and coiled-coil motif-containing protein	GOPC	4	1	1	1	50.584	81.501	0.9236	0.89658	NaN	1	0	Median	2.2	736480	352990	383490
T-complex protein 1 subunit beta	CCT2	4	5	5	5	56.806	67.316	0.91959	0.89268	10.613	5	0	Leave out requantified	9.8	9123800	5470000	3653800
26S proteasome non-ATPase regulatory subunit 2	PSMD2	4	2	2	2	82.193	78.647	0.97822	0.89249	11.886	2	0	Median	3.6	4616600	2333500	2283100
Acetyl-CoA carboxylase 1;Biotin carboxylase	ACACA	14	5	5	5	265.55	48.251	0.69104	0.89174	38.104	5	0	Leave out requantified	2.3	2879600	1387700	1491900
T-complex protein 1 subunit theta	CCT8	5	6	6	6	59.62	141.33	0.9033	0.89076	27.517	5	0	Leave out requantified	11.5	11039000	4944300	6094500
Macrophage migration inhibitory factor	MIF	1	2	2	2	12.476	83.33	0.87033	0.88895	3.1663	8	0	Leave out requantified	17.4	360600000	195180000	165430000
Plastin-3	PLS3	11	22	22	22	70.81	323.31	0.88448	0.88862	7.1093	30	0	Leave out requantified	40.3	241980000	125910000	116060000
Adenosylhomocysteinase	AHCY	2	7	7	7	47.716	69.265	0.89531	0.88846	14.192	8	0	Leave out requantified	16.9	18783000	9683000	9100000
Heat shock protein beta-1	HSPB1	3	4	4	4	22.782	38.421	0.83801	0.88679	24.016	3	0	Leave out requantified	22.4	5293600	3026000	2267500
Protein SMG9	SMG9	7	2	2	2	57.65	11.913	0.90119	0.88536	NaN	1	0	Median	4.2	772690	457370	315320
Protein disulfide-isomerase A6	PDIA6	5	5	5	5	47.837	190.43	0.84262	0.88446	14.035	8	0	Leave out requantified	16.2	32793000	17353000	15440000
Heat shock 70 kDa protein 1A	HSPA1A	4	16	14	7	70.051	323.31	0.9083	0.88172	10.789	21	0	Leave out requantified	26.7	191550000	99869000	91683000
Thioredoxin domain-containing protein 17	TXNDC17	2	1	1	1	11.292	6.8287	0.85312	0.88014	9.2853	2	0	Median	9.2	4030100	2087000	1943100
Hydroxymethylglutaryl-CoA lyase, mitochondrial	HMGCL	2	2	2	2	31.735	12.887	0.88986	0.87926	NaN	1	0	Median	7	837900	304490	533410
LanC-like protein 1	LANCL1	3	5	5	5	45.283	50.452	0.82132	0.87926	4.5283	11	0	Leave out requantified	13	108590000	60207000	48382000
Ras-related protein Rab-18	RAB18	5	1	1	1	22.977	12.239	0.8529	0.87831	NaN	1	0	Median	4.9	957990	521320	436670
Splicing factor 3B subunit 3	SF3B3	4	2	2	2	135.58	33.79	0.85104	0.87807	44.744	2	0	Median	1.8	1739400	837330	902100
Protein transport protein Sec23B	SEC23B	3	1	1	1	86.478	16.017	0.85069	0.87771	NaN	1	0	Median	1.4	1104400	586840	517600
N-acylneuraminate cytidylyltransferase	CMAS	3	1	1	1	11.654	15.073	0.8649	0.87724	NaN	1	0	Median	12.4	983610	491260	492340
ATP-binding cassette sub-family F member 1	ABCF1	5	2	2	2	91.679	34.003	0.84848	0.8771	9.0277	2	0	Median	3.2	1928000	963960	964080
DNA mismatch repair protein Msh2	MSH2	4	1	1	1	97.321	25.727	0.84607	0.87627	NaN	1	0	Median	1.2	1177300	580490	596850
Myosin light polypeptide 6	MYL6	15	4	4	4	16.29	83.674	0.84858	0.87546	25.514	4	0	Leave out requantified	30.3	11188000	5901300	5286900
BAG family molecular chaperone regulator 2	BAG2	3	4	4	4	23.772	44.423	0.80875	0.87542	5.7104	4	0	Leave out requantified	18	8187700	4024400	4163300
60 kDa heat shock protein, mitochondrial	HSPD1	7	8	8	8	61.054	323.31	0.89109	0.87154	11.343	11	0	Leave out requantified	16.8	66937000	33005000	33932000
Lysophosphatidic acid phosphatase type 6	ACP6	2	2	2	2	48.854	20.134	0.85885	0.87111	NaN	1	0	Median	5.8	1183900	846590	337330
Kinesin-like protein;Kinesin-like protein KIF23	KIF23	5	1	1	1	109.13	44.407	0.84071	0.87072	NaN	1	0	Median	1.8	281980	147110	134860
Tubulin-folding cofactor B	TBCB	7	2	2	2	21.296	20.59	0.82208	0.86994	5.5281	2	0	Median	11.5	1612100	789070	823050
Clathrin heavy chain 1	CLTC	9	11	11	11	187.89	169.81	0.64702	0.86917	22.207	13	0	Leave out requantified	7.4	26847000	16554000	10292000
Proteasome subunit alpha type;Proteasome subunit alpha type-4;Proteasome subunit beta type	PSMA4	12	3	3	3	24.583	29.573	0.87192	0.86748	18.414	3	0	Leave out requantified	11.3	3528600	1550400	1978200
UPF0428 protein CXorf56	CXorf56	3	1	1	1	19.981	6.7048	0.87738	0.86693	NaN	1	0	Median	6.4	315160	143930	171230
Inosine-5-monophosphate dehydrogenase 2	IMPDH2	13	1	1	1	50.957	32.658	0.89224	0.86614	NaN	1	0	Median	2.6	2739600	1525100	1214500
Mitogen-activated protein kinase 1	MAPK1	2	3	3	3	41.389	37.825	0.82215	0.86353	16.247	3	0	Plateau	8.9	14323000	6053700	8269300
Calpain-2 catalytic subunit	CAPN2	2	3	3	3	79.994	25.264	0.88544	0.86216	17.683	3	0	Median	3.7	7702000	4029800	3672200
Heterogeneous nuclear ribonucleoproteins A2/B1	HNRNPA2B1	2	2	2	2	36.006	51.785	0.82014	0.85863	4.0376	3	0	Median	5.3	8757200	4886000	3871100
Eukaryotic translation initiation factor 6	EIF6	2	2	2	2	26.599	24.529	0.8129	0.85825	39.4	2	0	Median	10.2	2039400	1013000	1026400
Glutamate--cysteine ligase regulatory subunit	GCLM	1	3	3	3	30.727	70.984	0.83772	0.85662	0.24769	2	0	Median	14.2	3781600	2177400	1604100
Calcyclin-binding protein	CACYBP	2	1	1	1	21.228	20.362	0.86687	0.85655	NaN	1	0	Median	5.9	1311800	707280	604570
Replication factor C subunit 4	RFC4	6	1	1	1	39.681	11.788	0.8445	0.85655	NaN	1	0	Median	3.6	358380	176780	181610
Cytoplasmic dynein 1 intermediate chain 2	DYNC1I2	19	3	3	3	71.349	71.719	0.87666	0.85612	15.231	2	0	Median	6.4	2812800	1504300	1308500
Annexin A2;Annexin;Putative annexin A2-like protein	ANXA2;ANXA2P2	25	19	19	19	38.604	323.31	0.82057	0.85604	17.522	44	0	Leave out requantified	54	548600000	301700000	246900000
Profilin;Profilin-2	PFN2	5	4	4	1	9.8402	115.8	0.81961	0.85262	10.607	4	0	Leave out requantified	54.9	23004000	12244000	10761000
Endoplasmic reticulum resident protein 44	ERP44	1	6	6	6	46.971	146.98	0.78911	0.85001	10.996	5	0	Leave out requantified	15	15579000	11617000	3962000
Eukaryotic translation initiation factor 3 subunit A	EIF3A	2	2	2	2	166.57	20.477	0.82165	0.84935	132.44	2	0	Median	1.2	3458200	1275600	2182500
26S proteasome non-ATPase regulatory subunit 6	PSMD6	6	2	2	2	51.922	24.199	0.83591	0.84784	8.9825	2	0	Median	5	1371300	683270	688060
Calpain small subunit 1	CAPNS1	9	3	3	3	21.812	22.889	0.8497	0.84763	13.439	3	0	Median	18.1	4583800	2380400	2203400
Glutaredoxin-3	GLRX3	1	1	1	1	37.432	17.717	0.83535	0.84728	NaN	1	0	Median	3.6	1094700	694690	400050
Multifunctional protein ADE2;Phosphoribosylaminoimidazole-succinocarboxamide synthase;Phosphoribosylaminoimidazole carboxylase	PAICS	4	6	6	6	47.079	185.99	0.83421	0.8445	19.93	7	0	Leave out requantified	13.6	23730000	13560000	10170000
Kinesin-like protein KIF2A	KIF2A	5	1	1	1	75.042	7.2506	0.81468	0.84376	NaN	1	0	Median	1.7	420860	214860	206000
Ubiquitin-associated protein 2	UBAP2	8	4	4	4	117.11	26.101	0.81438	0.84344	22.118	3	0	Leave out requantified	4.3	2973600	2034300	939250
Tropomyosin alpha-3 chain	DKFZp686J1372;TPM3	11	4	4	3	27.174	187.38	0.82299	0.84155	1.5851	2	0	Median	19.8	5379800	3535300	1844500
ADP-ribosylation factor 4	ARF4	3	2	2	2	14.553	15.297	0.81654	0.84087	15.496	2	0	Median	15.7	2980800	1536000	1444900
Cysteine protease ATG4B	ATG4B	12	1	1	1	24.833	18.763	0.76987	0.84005	NaN	1	0	Median	5.5	479800	204130	275670
Proteasome subunit alpha type-7	PSMA7	7	4	4	4	27.887	33.56	0.84604	0.83997	13.01	4	0	Leave out requantified	17.3	7656700	4006500	3650200
Proteasome subunit alpha type;Proteasome subunit alpha type-6	PSMA6	6	1	1	1	11.57	8.032	0.7925	0.83863	NaN	1	0	Median	12.1	1202800	684640	518210
Microtubule-associated protein;Microtubule-associated protein 4	MAP4	13	8	8	8	245.44	187.25	0.81156	0.83836	21.786	11	0	Leave out requantified	4.9	34966000	20839000	14127000
	PDIA3	1	3	1	1	13.519	20.597	0.86027	0.83766	NaN	1	0	Median	28.5	4848000	2655200	2192800
Alpha-actinin-4	ACTN4	4	4	4	2	104.85	111.92	0.80767	0.8365	31.243	2	0	Median	4.6	3289900	1658900	1631100
BUB3-interacting and GLEBS motif-containing protein ZNF207	ZNF207	6	1	1	1	34.987	19.033	0.84945	0.82459	NaN	1	0	Median	3.5	935810	450960	484850
Thioredoxin-like protein 1	TXNL1	4	2	2	2	31.355	52.903	0.80568	0.82385	2.3468	2	0	Median	8.5	2691600	1330000	1361700
Eukaryotic translation initiation factor 3 subunit D	EIF3D	8	4	4	4	58.14	49.011	0.84441	0.82221	5.4467	4	0	Leave out requantified	8.2	20723000	11118000	9604800
Leucine-rich repeat flightless-interacting protein 1	LRRFIP1	3	3	3	3	82.688	49.516	0.79385	0.82218	42.976	2	0	Median	5.1	1640900	824470	816410
Microtubule-associated protein 1B;MAP1B heavy chain;MAP1 light chain LC1;Microtubule-associated protein 1A;MAP1A heavy chain;MAP1 light chain LC2	MAP1B;MAP1A	5	1	1	1	270.63	16.41	0.77646	0.82166	NaN	1	0	Median	0.7	498120	228080	270040
T-complex protein 1 subunit alpha	TCP1	9	4	4	4	60.343	81.918	0.84286	0.8207	2.4097	3	0	Leave out requantified	7.7	6411200	3665100	2746200
Peroxiredoxin-1	PRDX1	1	11	11	8	22.11	122.6	0.78066	0.8163	5.6816	24	0	Leave out requantified	55.3	476520000	265180000	211340000
Procollagen-lysine,2-oxoglutarate 5-dioxygenase 2	PLOD2	5	3	3	3	81.169	30.887	0.78492	0.81293	22.404	3	0	Leave out requantified	5.5	2367700	1205500	1162300
Sequestosome-1	SQSTM1	4	2	2	2	41.013	323.31	0.82431	0.81287	11.896	2	0	Median	9.3	9558200	5772900	3785300
Src substrate cortactin	CTTN	9	7	7	7	61.585	202.84	0.82739	0.81271	15.116	11	0	Leave out requantified	15.3	41765000	21557000	20208000
Proteasome subunit beta type-5	PSMB5	4	2	2	2	28.48	38.727	0.78829	0.81178	6.8952	2	0	Median	9.5	1962800	1020100	942660
RuvB-like 1	RUVBL1	4	2	2	2	50.227	64.102	0.79454	0.80588	16.653	3	0	Median	5.5	2925000	1564300	1360700
Thioredoxin-dependent peroxide reductase, mitochondrial	PRDX3	2	5	5	5	25.838	41.885	0.75982	0.80579	2.0189	6	0	Leave out requantified	21.4	16542000	6510300	10032000
Polymerase I and transcript release factor	PTRF	3	3	3	3	43.476	81.805	0.82244	0.80467	50.64	2	0	Median	9	5708800	2692400	3016400
ATP-binding cassette sub-family E member 1	ABCE1	4	2	2	2	47.037	40.184	0.75205	0.80256	16.227	2	0	Median	2.9	1729000	991630	737340
Nucleoside diphosphate kinase A	NME1;NME2	6	5	5	1	17.149	96.999	0.71576	0.80004	17.449	7	0	Leave out requantified	33.6	19585000	11481000	8103700
Thioredoxin domain-containing protein 5	TXNDC5	3	11	11	11	40.369	184.28	0.78462	0.79966	7.9066	16	0	Leave out requantified	30.8	119280000	65881000	53403000
Syntenin-1	SDCBP	6	2	2	2	31.761	87.386	0.78125	0.79887	40.311	2	0	Median	9.6	1470800	863290	607550
Protein phosphatase methylesterase 1	PPME1	5	9	9	9	42.315	119.99	0.76282	0.79751	16.459	8	0	Leave out requantified	21.8	24254000	12413000	11841000
40S ribosomal protein S14	RPS14	3	3	3	3	16.273	53.281	0.75397	0.79735	31.375	7	0	Leave out requantified	22.5	39212000	21906000	17306000
26S proteasome non-ATPase regulatory subunit 8	PSMD8	5	2	2	2	19.781	26.109	0.7781	0.79565	13.12	2	0	Median	9.9	1082100	580240	501850
DnaJ homolog subfamily C member 10	DNAJC10	5	14	14	14	91.079	323.31	0.76962	0.79446	8.6623	36	0	Leave out requantified	19.2	290100000	160080000	130020000
Uridine phosphorylase 1	UPP1	7	2	2	2	33.934	32.25	0.80228	0.79273	6.1368	2	0	Median	5.8	1740600	928710	811920
Aspartate--tRNA ligase, cytoplasmic	DARS	7	2	2	2	57.136	89.887	0.81561	0.79174	1.1934	2	0	Median	5.6	3213700	1864000	1349700
Laminin subunit beta-3	LAMB3	1	1	1	1	129.57	68.607	0.76644	0.79078	NaN	1	0	Median	1.3	837670	506830	330840
Ras-related protein Rab-21	RAB21	1	1	1	1	24.347	18.38	0.7285	0.78855	NaN	1	0	Median	6.7	527860	276850	251010
Vigilin	HDLBP	4	1	1	1	108.73	33.197	0.76129	0.78846	NaN	1	0	Median	1.2	677870	337270	340600
Cysteine and histidine-rich domain-containing protein 1	CHORDC1	8	4	4	4	35.286	115.8	0.74856	0.78749	12.638	5	0	Leave out requantified	13.4	9128100	5205100	3923100
Annexin A11	ANXA11	3	1	1	1	51.242	23.133	0.79877	0.78475	NaN	1	0	Median	2.5	686230	363460	322770
Nucleophosmin	NPM1	5	4	4	4	28.4	25.47	0.76343	0.78023	9.9196	7	0	Leave out requantified	14.7	25964000	14235000	11729000
Phosphotriesterase-related protein	PTER	2	1	1	1	33.435	22.562	0.7691	0.78008	NaN	1	0	Median	4	558740	310160	248580
Four and a half LIM domains protein 2	FHL2	2	7	7	7	44.205	121.06	0.78772	0.77834	30.036	7	0	Leave out requantified	19.5	13716000	7555000	6161100
Transgelin-2	TAGLN2	3	4	4	4	22.391	136.25	0.74786	0.77688	1.7467	4	0	Leave out requantified	25.1	15033000	8310300	6722700
Vesicle-trafficking protein SEC22b	SEC22B	1	1	1	1	24.593	13.415	0.75348	0.77593	NaN	1	0	Median	4.7	328620	194670	133950
Heat shock protein HSP 90-beta	HSP90AB1	5	12	12	5	83.263	323.31	0.76054	0.77531	7.3486	18	0	Leave out requantified	18.8	133540000	64627000	68909000
Methionine--tRNA ligase, cytoplasmic	MARS	8	1	1	1	71.827	24.901	0.75058	0.77442	NaN	1	0	Median	1.6	1411300	845190	566090
GTP-binding nuclear protein Ran	RAN	6	3	3	3	26.224	37.231	0.7819	0.77259	11.023	3	0	Median	14.2	7517100	4434500	3082600
Filamin-C	FLNC	2	29	21	21	287.28	323.31	0.56873	0.77177	24.52	21	0	Leave out requantified	13.5	28178000	18452000	9726600
CTP synthase 1	CTPS1	3	16	16	14	66.69	323.31	0.77591	0.77152	11.484	17	0	Leave out requantified	25.4	125860000	69422000	56438000
tRNA-splicing ligase RtcB homolog	RTCB	2	1	1	1	55.21	14.468	0.79194	0.76877	NaN	1	0	Median	2.4	435310	231740	203560
Eukaryotic translation elongation factor 1 epsilon-1	EEF1E1;EEF1E1-BLOC1S5	6	2	2	2	16.686	18.442	0.74364	0.7658	9.7359	2	0	Median	14.7	2739100	1450800	1288300
Sorting nexin-1	SNX1	7	1	1	1	35.592	51.353	0.78573	0.76274	NaN	1	0	Median	3.3	951190	603790	347400
Eukaryotic translation initiation factor 3 subunit B	EIF3B	4	8	8	8	92.48	200.11	0.73466	0.76256	7.8546	8	0	Leave out requantified	11.4	24573000	14268000	10305000
Ubiquitin-40S ribosomal protein S27a;Ubiquitin;40S ribosomal protein S27a;Ubiquitin-60S ribosomal protein L40;Ubiquitin;60S ribosomal protein L40;Polyubiquitin-B;Ubiquitin;Polyubiquitin-C;Ubiquitin	RPS27A;UBB;UBC;UBA52;UBBP4	29	4	4	4	17.965	323.31	0.75235	0.7609	33.374	21	0	Leave out requantified	27.6	93587000	54685000	38902000
Eukaryotic translation initiation factor 3 subunit H	EIF3H	8	7	7	7	41.581	129.34	0.72095	0.75592	8.6288	8	0	Leave out requantified	21.3	21041000	12256000	8784300
Kinesin-like protein;Kinesin-like protein KIF2C	KIF2C	7	2	2	2	68.818	71.741	0.73084	0.75548	11.565	2	0	Median	2.9	1330300	675650	654690
L-lactate dehydrogenase A chain	LDHA	10	3	3	3	36.688	46.653	0.74142	0.7534	15.091	3	0	Median	8.7	7774800	2232500	5542300
Eukaryotic initiation factor 4A-I;Eukaryotic initiation factor 4A-II;Eukaryotic initiation factor 4A-II, N-terminally processed	EIF4A1;EIF4A2	21	2	2	2	46.153	40.202	0.68731	0.74996	NaN	1	0	Median	4.4	1168800	369050	799730
WD repeat-containing protein 61;WD repeat-containing protein 61, N-terminally processed	WDR61	5	1	1	1	5.4821	6.9857	0.75737	0.74836	NaN	1	0	Median	18.8	312740	151240	161500
Low molecular weight phosphotyrosine protein phosphatase	ACP1	7	4	4	4	18.042	145.28	0.71265	0.74816	12.54	7	0	Leave out requantified	31.6	35373000	21044000	14328000
Eukaryotic translation initiation factor 3 subunit K	EIF3K	6	3	3	3	15.875	20.329	0.68584	0.74237	11.927	4	0	Leave out requantified	23.4	8127800	4806000	3321800
Serpin H1	SERPINH1	13	4	4	4	46.44	169.88	0.71125	0.74158	5.573	7	0	Leave out requantified	10.3	17413000	9699800	7713000
Eukaryotic translation initiation factor 3 subunit G	EIF3G	5	3	3	3	29.38	150.5	0.73063	0.73964	6.8801	4	0	Leave out requantified	13.7	12149000	7221700	4927200
Galectin-1	LGALS1	1	6	6	6	14.716	66.253	0.71277	0.73875	7.4575	4	0	Leave out requantified	51.1	8278900	4904300	3374600
T-complex protein 1 subunit epsilon	CCT5	5	2	2	2	53.848	31.116	0.75744	0.73753	NaN	1	0	Median	3.5	3125500	1031200	2094300
La-related protein 1	LARP1	6	3	3	3	116.46	38.372	0.71392	0.7366	14.826	3	0	Leave out requantified	3.2	2446300	1331800	1114600
Serine/arginine-rich splicing factor 3	SRSF3	2	2	2	2	14.203	10.858	0.67676	0.73255	NaN	1	0	Median	16.9	423690	209880	213810
Proteasome subunit alpha type-5	PSMA5	2	1	1	1	20.035	24.778	0.71053	0.7317	NaN	1	0	Median	4.4	493460	265040	228420
Heat shock protein HSP 90-alpha	HSP90AA1	7	13	7	7	84.659	323.31	0.71803	0.73046	8.4831	7	0	Leave out requantified	19.9	35474000	18083000	17390000
Eukaryotic translation initiation factor 3 subunit E	EIF3E	9	12	12	12	52.22	290.54	0.67199	0.72309	20.754	11	0	Leave out requantified	27.9	53032000	34121000	18911000
		1	1	1	1	115.93	-2	0.73167	0.72296	NaN	1	0	Median	0	338130	195990	142140
Mitogen-activated protein kinase;Mitogen-activated protein kinase 3	MAPK3	9	2	2	2	38.546	13.708	0.66161	0.72192	NaN	1	0	Median	6.2	794510	505010	289500
Heterogeneous nuclear ribonucleoprotein A/B	HNRNPAB	7	2	2	2	30.302	21.524	0.66054	0.72076	NaN	1	0	Median	9.6	1086100	786000	300110
ERO1-like protein alpha	ERO1L	6	1	1	1	54.392	49.155	0.72934	0.71921	NaN	1	0	Median	3	3148200	1635100	1513100
Hydroxymethylglutaryl-CoA synthase, cytoplasmic	HMGCS1	3	1	1	1	57.293	29.045	0.74021	0.71855	NaN	1	0	Median	2.5	2077100	1792400	284720
Protein transport protein Sec24C	SEC24C	4	4	4	4	106.62	73.437	0.69215	0.71413	19.914	3	0	Leave out requantified	5.1	4600400	2551600	2048800
Ras-related protein Rab-14	RAB14	1	1	1	1	23.897	7.9494	0.65806	0.71231	NaN	1	0	Median	4.2	300370	130750	169620
Serine/threonine-protein phosphatase PP1-beta catalytic subunit;Serine/threonine-protein phosphatase	PPP1CB	10	1	1	1	37.186	13.233	0.67163	0.71073	NaN	1	0	Median	3.1	245250	129980	115270
Proteasome subunit beta type-6	PSMB6	2	3	3	3	25.357	18.564	0.6549	0.70889	8.7965	3	0	Leave out requantified	13	3998200	2378000	1620300
14-3-3 protein theta	YWHAQ	4	3	1	1	27.764	37.118	0.68239	0.70763	3.5203	2	0	Median	13.1	9776000	4585200	5190800
Lysine--tRNA ligase	KARS	6	1	1	1	68.047	85.913	0.71021	0.70035	NaN	1	0	Median	1.5	3622800	2012900	1609900
1-phosphatidylinositol 4,5-bisphosphate phosphodiesterase gamma-1	PLCG1	2	1	1	1	148.53	26.308	0.67535	0.69946	NaN	1	0	Median	0.7	1687000	1059400	627560
Proteasome subunit alpha type-3	PSMA3	2	1	1	1	27.647	11.605	0.65973	0.69813	NaN	1	0	Median	4.8	1384300	826590	557730
Actin-like protein 6A	ACTL6A	2	1	1	1	43.236	13.868	0.66431	0.69774	NaN	1	0	Median	2.6	2206100	1021600	1184500
Histidine triad nucleotide-binding protein 1	HINT1	5	1	1	1	7.3235	12.444	0.67896	0.68768	NaN	1	0	Median	13.8	2853100	1562800	1290200
Signal recognition particle subunit SRP72	SRP72	2	1	1	1	67.879	32.991	0.69561	0.67526	NaN	1	0	Median	1.6	844700	540230	304470
Eukaryotic translation initiation factor 3 subunit I	EIF3I	1	4	4	4	36.501	75.716	0.64999	0.67416	7.5429	4	0	Leave out requantified	13.8	10129000	6305000	3824300
Eukaryotic translation initiation factor 3 subunit J	EIF3J	5	4	4	4	23.026	50.979	0.67321	0.67395	19.412	6	0	Leave out requantified	18.2	7666200	5370700	2295600
Erlin-2;Erlin-1	ERLIN1;ERLIN2	6	1	1	1	31.077	19.406	0.66161	0.67106	NaN	1	0	Median	4.4	817830	464800	353030
Annexin A1	ANXA1	3	7	7	7	38.714	254.22	0.63271	0.67018	8.3184	11	0	Leave out requantified	22.3	40762000	24816000	15946000
Golgin subfamily A member 4	GOLGA4	9	28	28	27	260.32	323.31	0.51078	0.66679	15.402	18	0	Leave out requantified	14.3	40670000	28578000	12093000
Heterogeneous nuclear ribonucleoprotein A1;Heterogeneous nuclear ribonucleoprotein A1, N-terminally processed;Heterogeneous nuclear ribonucleoprotein A1-like 2	HNRNPA1;HNRNPA1L2	9	2	2	2	34.223	95.238	0.61016	0.66577	11.091	3	0	Plateau	8.8	3794400	2277400	1517100
Protein disulfide-isomerase A3	PDIA3	2	6	6	4	54.963	308.64	0.67717	0.66542	8.6351	8	0	Leave out requantified	14	32474000	16724000	15750000
Eukaryotic translation initiation factor 3 subunit F	EIF3F	4	7	7	7	39.146	128.62	0.6402	0.66078	26.917	8	0	Leave out requantified	20.7	22619000	13656000	8963200
Eukaryotic translation initiation factor 3 subunit C;Eukaryotic translation initiation factor 3 subunit C-like protein	EIF3C;EIF3CL	5	7	7	7	104.1	135.87	0.63898	0.66056	2.2927	5	0	Leave out requantified	9.2	15622000	10095000	5527200
14-3-3 protein epsilon	YWHAE	7	6	6	4	29.174	72.45	0.57614	0.6585	29.621	5	0	Leave out requantified	24.7	16915000	9868600	7046400
60S acidic ribosomal protein P2	RPLP2	1	1	1	1	11.665	10.99	0.64542	0.65411	NaN	1	0	Median	11.3	946480	592810	353670
14-3-3 protein beta/alpha;14-3-3 protein beta/alpha, N-terminally processed	YWHAB	4	4	2	2	27.85	45.537	0.6145	0.65027	NaN	1	0	Median	17.6	778890	501970	276920
Cysteine and glycine-rich protein 2	CSRP2	3	5	5	5	26.736	53.614	0.62337	0.64244	10.707	8	0	Leave out requantified	25.9	48475000	28914000	19561000
Elongation factor 1-gamma	EEF1G	2	8	8	8	50.118	314.29	0.59227	0.63451	5.6061	11	0	Leave out requantified	18.3	47771000	28260000	19511000
Actin, cytoplasmic 2;Actin, cytoplasmic 2, N-terminally processed	ACTG1	7	15	1	1	41.792	79.297	0.62497	0.63267	1.1096	2	0	Median	44	10665000	6634100	4031200
Eukaryotic translation initiation factor 3 subunit M	EIF3M	6	3	3	3	42.502	28.976	0.6206	0.62946	4.6192	4	0	Leave out requantified	8.8	2954500	1635900	1318600
Elongation factor 1-delta	EEF1D	21	2	2	2	18.157	166.46	0.61338	0.6233	10.378	3	0	Median	12.7	5865900	3590400	2275500
A-kinase anchor protein 2	AKAP2	6	3	3	3	94.659	64.115	0.60013	0.62036	5.8632	2	0	Median	3.3	2166700	1696300	470380
LIM and SH3 domain protein 1	LASP1	4	2	2	2	18.98	29.897	0.58336	0.61732	NaN	1	0	Median	11.4	646560	521660	124900
Eukaryotic translation initiation factor 3 subunit L	EIF3L	7	7	7	7	70.901	323.31	0.62781	0.61404	7.9848	6	0	Leave out requantified	11.4	36452000	24589000	11863000
Lamin-B2	LMNB2	2	2	1	1	69.948	11.395	0.62068	0.60978	NaN	1	0	Median	2.9	3286800	1974600	1312200
Proteasome subunit beta type-4	PSMB4	1	2	2	2	29.204	12.817	0.5756	0.60771	0.49734	2	0	Median	7.2	2416500	1447900	968550
FACT complex subunit SPT16	SUPT16H	4	2	2	2	119.91	15.711	0.46376	0.60563	30.34	2	0	Median	2.1	2306300	1528600	777650
L-lactate dehydrogenase B chain;L-lactate dehydrogenase	LDHB	4	2	2	2	36.638	53.253	0.61102	0.60375	0.39933	2	0	Median	7.5	1898200	1127500	770650
Palladin	PALLD	14	4	4	4	73.321	39.203	0.61367	0.60289	16.249	3	0	Leave out requantified	6.4	3346500	2013300	1333200
Cyclin-dependent kinase 1	CDK1	45	1	1	1	34.095	34.292	0.56593	0.59887	NaN	1	0	Median	4.7	967990	502080	465910
Myristoylated alanine-rich C-kinase substrate	MARCKS	1	3	3	3	31.554	309.54	0.61692	0.59887	28.765	3	0	Leave out requantified	14.2	3006100	1817800	1188300
Enhancer of mRNA-decapping protein 4	EDC4	2	2	2	2	151.66	11.501	0.5594	0.57716	20.379	2	0	Median	1.4	1365300	883020	482250
4F2 cell-surface antigen heavy chain	SLC3A2	9	1	1	1	64.872	27.953	0.59039	0.57312	NaN	1	0	Median	2.2	970350	619670	350680
Polycystic kidney disease and receptor for egg jelly-related protein	PKDREJ	1	1	1	1	255.45	7.0811	0.54788	0.5669	NaN	1	0	Median	0.8	1281600	646780	634860
Nucleolin	NCL	6	14	14	14	76.613	178.8	0.55503	0.56116	7.999	28	0	Leave out requantified	19.4	147830000	92907000	54923000
Poly [ADP-ribose] polymerase 4	PARP4	1	13	13	13	192.59	143.86	0.39003	0.53536	10.911	14	0	Leave out requantified	7.7	30554000	21964000	8590100
Fibroblast growth factor 2	FGF2	4	1	1	1	17.254	19.458	0.47991	0.51947	NaN	1	0	Median	6.5	611850	449200	162640
Proton-associated sugar transporter A	SLC45A1	1	1	1	1	80.842	6.897	0.50056	0.51646	NaN	1	0	Median	1.1	23048000	15459000	7588600
Chloride intracellular channel protein 1	CLIC1	1	3	3	3	26.922	42.186	0.51923	0.51304	12.993	3	0	Leave out requantified	13.3	2762000	1743500	1018500
Glucose-6-phosphate 1-dehydrogenase	G6PD	6	1	1	1	59.256	86.882	0.52743	0.512	NaN	1	0	Median	1.9	1120400	484020	636350
Major vault protein	MVP	10	27	27	27	99.326	323.31	0.47966	0.49275	8.8323	59	0	Leave out requantified	31.6	799210000	535840000	263370000
E3 ubiquitin-protein ligase SMURF2	SMURF2	4	1	1	1	86.195	28.871	0.47085	0.4858	NaN	1	0	Median	1.6	344780	202180	142590
14-3-3 protein zeta/delta	YWHAZ	11	5	3	3	28.036	116.88	0.45257	0.47891	4.7151	3	0	Median	21.5	12623000	8599800	4023300
Histone H4	HIST1H4A	1	4	4	4	11.367	32.827	0.46231	0.47711	3.9491	4	0	Leave out requantified	38.8	8934800	6062500	2872300
Cathepsin D;Cathepsin D light chain;Cathepsin D heavy chain	CTSD	6	5	5	5	44.552	67.028	0.47626	0.47284	7.644	6	0	Leave out requantified	13.3	19907000	14380000	5527400
Histone H2B;Histone H2B type 1-L;Histone H2B type 1-M;Histone H2B type 1-N;Histone H2B type 1-H;Histone H2B type 2-F;Histone H2B type 1-C/E/F/G/I;Histone H2B type 1-D;Histone H2B type F-S;Histone H2B type 1-K	HIST1H2BL;HIST1H2BM;HIST1H2BN;HIST1H2BH;HIST2H2BF;HIST1H2BC;HIST1H2BD;H2BFS;HIST1H2BK	12	4	4	2	18.041	54.494	0.4586	0.4726	7.4839	6	0	Leave out requantified	21.7	19323000	13049000	6273600
Glyceraldehyde-3-phosphate dehydrogenase	GAPDH	4	7	7	7	36.053	129.69	0.4483	0.47245	15.777	12	0	Leave out requantified	26.3	35171000	24168000	11002000
Histone H2B type 3-B;Histone H2B type 2-E;Histone H2B type 1-B;Histone H2B type 1-O;Histone H2B type 1-J	HIST3H2BB;HIST2H2BE;HIST1H2BB;HIST1H2BO;HIST1H2BJ	7	3	1	1	13.908	7.071	0.45799	0.47164	NaN	1	0	Median	27.8	2217600	1203800	1013800
Histone H3;Histone H3.2;Histone H3.1t;Histone H3.3;Histone H3.1;Histone H3.3C	H3F3B;H3F3A;HIST2H3A;HIST3H3;HIST1H3A;H3F3C	10	3	3	3	10.334	25.606	0.42365	0.46375	1.6278	6	0	Leave out requantified	25	34280000	21291000	12989000
Histone H2A;Histone H2A.V;Histone H2A type 1-J;Histone H2A type 1-H;Histone H2A.Z;Histone H2A.J;Histone H2A type 2-C;Histone H2A type 1-C;Histone H2A type 3;Histone H2A type 2-A;Histone H2A type 1-D;Histone H2A type 1;Histone H2A type 1-B/E;Histone H2A type 1-A;Histone H2AX;Histone H2A type 2-B	H2AFV;HIST1H2AJ;HIST1H2AH;H2AFZ;H2AFJ;HIST2H2AC;HIST1H2AC;HIST3H2A;HIST2H2AA3;HIST1H2AD;HIST1H2AG;HIST1H2AB;HIST1H2AA;H2AFX;HIST2H2AB	23	2	2	2	13.163	12.456	0.41324	0.44731	14.74	5	0	Median	13.1	23789000	16747000	7041900
Glucose-6-phosphate isomerase	GPI	3	1	1	1	63.146	12.38	0.45866	0.44524	NaN	1	0	Median	1.8	1709400	1210300	499100
Zinc finger protein 185	ZNF185	12	1	1	1	21.459	10.943	0.43026	0.44392	NaN	1	0	Median	5.7	759110	517120	241990
Poly [ADP-ribose] polymerase 1	PARP1	1	2	2	2	113.08	24.894	0.41368	0.42939	2.8291	2	0	Median	2.5	4639500	3326300	1313200
Caldesmon	CALD1	11	3	3	3	61.705	73.725	0.42978	0.4205	9.9306	2	0	Median	7.3	6511600	4877800	1633800
ADP-ribosylation factor 5;ADP-ribosylation factor 3;ADP-ribosylation factor 1	ARF5;ARF3;ARF1	6	2	2	2	17.107	11.977	0.39105	0.4027	NaN	1	0	Median	13.3	537450	469890	67556
Pyruvate kinase;Pyruvate kinase PKM	PKM	12	2	2	2	53.045	55.437	0.41027	0.39949	NaN	1	0	Median	3.7	5135600	4283300	852250
Gamma-glutamylcyclotransferase	GGCT	7	4	4	4	21.007	107.83	0.3868	0.39894	19.344	2	0	Median	26.1	5829300	4209600	1619700
Moesin;Radixin;Ezrin	MSN;EZR;RDX	6	1	1	1	67.819	12.16	0.33842	0.33248	NaN	1	0	Median	1.7	977510	701630	275880
Profilin-1	PFN1	4	4	4	4	15.054	60.519	0.29584	0.31089	NaN	1	0	Median	41.4	4446100	3917700	528470
Dynactin subunit 4	DCTN4	3	1	1	1	10.005	7.5991	0.28024	0.29538	50.326	6	0	Median	11.6	13737000	10190000	3547000
Neuroblast differentiation-associated protein AHNAK	AHNAK	7	41	41	41	629.09	323.31	0.21055	0.2766	34.139	27	0	Leave out requantified	19	173320000	145580000	27740000
Alpha-enolase	ENO1	17	9	9	9	47.168	265.67	0.24772	0.25077	18.386	9	0	Leave out requantified	23.3	20001000	16086000	3915500
Fructose-bisphosphate aldolase;Fructose-bisphosphate aldolase A	ALDOA	10	5	5	5	39.34	88.906	0.21277	0.23181	14.4	2	0	Median	15.5	8478100	7866700	611330
39S ribosomal protein L17, mitochondrial	MRPL17	1	1	1	1	20.05	-2	0.1394	0.19805	22.428	3	0	Median	6.9	62909000	49813000	13096000
Keratin, type II cytoskeletal 5	KRT5	7	28	19	4	62.378	311.54	0.17957	0.18143	NaN	1	0	Median	39.2	471360000	470470000	888030
Triosephosphate isomerase	TPI1	3	3	3	3	17.958	26.697	0.15896	0.15706	NaN	1	0	Median	19.2	2697800	2567300	130490
Semenogelin-1;Alpha-inhibin-92;Alpha-inhibin-31;Seminal basic protein	SEMG1	2	3	3	2	52.13	48.63	0.065152	0.064008	NaN	1	0	Median	10.4	15677000	15341000	335390
