# Supplementary material for: Trichothiodystrophy‐associated MPLKIP maintains DBR1 levels for proper lariat debranching and ectodermal differentiation
Source: EMBO Mol Med. 2023 Oct 6;15(11):e17973. doi: 10.15252/emmm.202317973 (PMC10630875; doi:10.15252/emmm.202317973)
Supplement: Supplementary file 7 — Source Data for Figure 4 [file EMMM-15-e17973-s002.zip]

Archive with 6 entries (6 files):
- EMM-2023-17973_SourceDataForFigure4A.tif
- EMM-2023-17973_SourceDataForFigure4B.xlsx
- EMM-2023-17973_SourceDataForFigure4C.tif
- EMM-2023-17973_SourceDataForFigure4D.xlsx
- EMM-2023-17973_SourceDataForFigure4E.tif
- EMM-2023-17973_SourceDataForFigure4F.xlsx
