# Supplementary material for: Trichothiodystrophy‐associated MPLKIP maintains DBR1 levels for proper lariat debranching and ectodermal differentiation
Source: EMBO Mol Med. 2023 Oct 6;15(11):e17973. doi: 10.15252/emmm.202317973 (PMC10630875; doi:10.15252/emmm.202317973)
Supplement: Supplementary file 7 — Source Data for Figure 4 [file EMMM-15-e17973-s002.zip › EMM-2023-17973_SourceDataForFigure4B.xlsx]

## Sheet: Sheet1
DBR1 levels Experiment 1																	Quantification DBR1	Exp. 1	Exp. 2	Exp. 3	Exp. 4
	CTR	TTD287IS	TTD289IS														C5RO	100	100	100	100
DBR1 levels	3598457	1685943	1840600														TTD287IS	19.2561	68.8519	55.5094	73.5287
Cyclin H levels	57228	139241	74745														TTD289IS	39.1624	55.5188	76.4299	51.8623
Normalysed levels	62.8793	12.1081	24.6251
Normalysed levels (%)	100	19.2561	39.1624
																	Average all experiments
																		C5RO	TTD287IS	TTD289IS
																	DBR1	100	54.2865	55.7433
																	SD		24.5699	15.4701
																	Ordinary one-way ANOVA		p<0.01	p<0.01
DBR1 levels Experiment 2
	CTR	TTD287IS	TTD289IS
DBR1 levels	18807.6	10816.5	19303.8
Cyclin H levels	6231.49	5205.13	11520.3
Normalysed levels	3.01815	2.07805	1.67564
Normalysed levels (%)	100	68.8519	55.5188
DBR1 levels Experiment 3
	CTR	TTD287IS	TTD289IS
DBR1 levels	45509.9	28627.8	32834.9
Cyclin H levels	14531.2	16467.1	13717.3
Normalysed levels	3.13188	1.73849	2.39369
Normalysed levels (%)	100	55.5094	76.4299
																								GraphPad Prism 9.5.1 image
DBR1 levels Experiment 4
	CTR	TTD287IS	TTD289IS
DBR1 levels	84580.9	49401.2	56073.4
Cyclin H levels	17872.1	14196.6	22845.9
Normalysed levels	4.73257	3.4798	2.45442
Normalysed levels (%)	100	73.5287	51.8623
