# Supplementary material for: Trichothiodystrophy‐associated MPLKIP maintains DBR1 levels for proper lariat debranching and ectodermal differentiation
Source: EMBO Mol Med. 2023 Oct 6;15(11):e17973. doi: 10.15252/emmm.202317973 (PMC10630875; doi:10.15252/emmm.202317973)
Supplement: Supplementary file 7 — Source Data for Figure 4 [file EMMM-15-e17973-s002.zip › EMM-2023-17973_SourceDataForFigure4D.xlsx]

## Sheet: Figure 4D
Avearage													Exp 1		DBR1	%				DBR1	%				DBR1	%		Exp 2		DBR1	%				DBR1	%				DBR1	%		Exp 3		DBR1	%
CTR	average	100		TTD287IS	average	60.1842		TTD289IS	average	69.9615			CTR	average	48.8822	100		TTD287IS	average	23.0848	47.2253		TTD289IS	average	28.5552	58.4164		CTR	average	47.4668	97.1044		TTD287IS	average	29.5978	60.5491		TTD289IS	average	35.4029	72.425		CTR	average	42.6815	87.3149		TTD287IS	average
	SD	42.4566			SD	20.9171			SD	26.7717				SD	20.948	42.854			SD	7.53585	15.4163			SD	9.40064	19.2312			SD	20.2725	42.7089			SD	9.21501	19.4136			SD	13.8778	29.2369			SD	17.8665	41.8601			SD
	Ordinary one-way ANOVA:					p<0.0001				p<0.0001
													CTR	Area	DBR1	%		TTD287IS	Area	DBR1	%		TTD289IS	Area	DBR1	%		CTR	Area	DBR1	%		TTD287IS	Area	DBR1	%		TTD289IS	Area	DBR1	%		CTR	Area	DBR1	%		TTD287IS	Area
													1	192.627	41.577	85.0555		1	193.574	12.56	25.6944		1	166.305	30.108	61.5929		1	210.873	39.814	83.8776		1	189.935	19.273	40.6031		1	242.828	64.997	136.932		1	187.492	47.116	110.39		1	212.767
													2	211.77	52.27	106.93		2	312.022	15.267	31.2322		2	239.438	18.614	38.0793		2	189.885	18.02	37.9634		2	189.337	17.636	37.1544		2	196.166	45.003	94.8094		2	46.861	42.282	99.0641		2	225.928
													3	199.207	53.197	108.827		3	32.204	2.276	4.65609		3	190.932	20.442	41.8189		3	160.921	27.02	56.924		3	362.771	19.618	41.3299		3	170.592	45.709	96.2968		3	89.982	26.761	62.6994		3	187.492
													4	176.824	79.065	161.746		4	389.89	15.261	31.2199		4	225.728	33.546	68.6262		4	148.807	29.595	62.3488		4	136.943	23.858	50.2625		4	169.446	31.09	65.4984		4	150.502	59.828	140.173		4	152.596
													5	236.596	35.51	72.644		5	198.061	18.672	38.1979		5	161.619	35.356	72.329		5	212.219	39.233	82.6536		5	196.715	30.815	64.9191		5	197.263	41.359	87.1325		5	162.118	44.322	103.844		5	170.443
													6	146.414	36.85	75.3853		6	305.142	21.256	43.4841		6	168.15	37.914	77.5619		6	193.026	50.112	105.573		6	171.639	31.145	65.6143		6	176.724	55.642	117.223		6	288.591	41.387	96.9672		6	209.726
													7	134.5	23.051	47.1562		7	177.622	27.209	55.6624		7	195.269	27.712	56.6914		7	129.913	76.578	161.33		7	184.451	32.707	68.905		7	135.148	82.321	173.429		7	156.684	53.123	124.464		7	183.255
													8	294.673	34.745	71.079		8	206.984	16.685	34.1331		8	173.334	34.397	70.3671		8	369.501	37.925	79.898		8	155.188	22.725	47.8756		8	219.995	30.291	63.8151		8	182.557	41.816	97.9723		8	185.448
													9	251.901	27.854	56.9819		9	221.042	14.598	29.8636		9	204.392	25.163	51.4768		9	196.814	54.302	114.4		9	69.443	15.233	32.0919		9	233.306	35.626	75.0546		9	229.368	33.623	78.7766		9	199.407
													10	210.075	55.635	113.814		10	185.249	17.164	35.113		10	187.741	26.648	54.5147		10	171.44	62.886	132.484		10	158.429	25.695	54.1326		10	236.496	31.59	66.5518		10	193.425	91.794	215.068		10	177.023
													11	243.177	56.79	116.177		11	134.201	25.515	52.1969		11	149.555	45.985	94.0731		11	207.034	35.222	74.2034		11	194.272	43.342	91.3101		11	188.639	52.871	111.385		11	305.192	56.886	133.28		11	138.588
													12	294.673	50.212	102.72		12	206.785	27.002	55.2389		12	225.479	34.112	69.7841		12	177.921	68.872	145.095		12	193.175	31.259	65.8545		12	227.124	45.038	94.8832		12	154.141	46.332	108.553		12	175.029
													13	165.807	56.274	115.122		13	163.813	32.428	66.339		13	179.765	36.171	73.9962		13	171.789	80.429	169.443		13	190.683	21.626	45.5603		13	215.06	32.76	69.0167		13	164.112	56.29	131.884		13	145.417
													14	209.128	29.978	61.327		14	186.695	23.477	48.0277		14	180.513	46.594	95.3189		14	150.203	19.132	40.3061		14	188.489	28.781	60.634		14	169.845	43.276	91.1711		14	243.924	37.554	87.9867		14	195.967
													15	253.596	34.23	70.0255		15	225.778	22.572	46.1763		15	201.102	24.187	49.4802		15	266.058	56.007	117.992		15	168.15	23.037	48.5329		15	232.758	27.043	56.9725		15	199.706	23.453	54.9489		15	171.988
													16	256.188	25.418	51.9985		16	185.448	24.466	50.0509		16	223.784	38.516	78.7935		16	191.879	25.091	52.8601		16	186.794	36.354	76.5883		16	180.314	52.395	110.382		16	155.288	101.069	236.798		16	171.689
													17	214.462	21.395	43.7685		17	123.283	21.631	44.2513		17	163.115	40.975	83.8239		17	146.016	26.612	56.0645		17	172.437	37.319	78.6213		17	204.89	32.827	69.1578		17	316.209	33.043	77.4177		17	171.739
													18	226.775	42.642	87.2342		18	165.807	27.255	55.7565		18	213.515	27.952	57.1823		18	153.294	65.386	137.751		18	186.395	27.493	57.9205		18	232.857	28.077	59.1508		18	25.125	17.714	41.5028		18	233.804
													19	239.139	29.745	60.8503		19	192.228	24.544	50.2105		19	226.077	27.755	56.7793		19	219.298	93.461	196.898		19	190.433	29.724	62.6206		19	191.73	48.402	101.97		19	146.763	79.675	186.674		19	63.212
													20	134.699	36.678	75.0334		20	177.572	17.713	36.2361		20	151.001	58.655	119.992		20	177.622	66.914	140.97		20	164.56	31	65.3088		20	230.265	39.619	83.4668		20	189.137	79.725	186.791		20	362.272
													21	192.527	40.601	83.0588		21	188.29	23.549	48.175		21	157.083	30.148	61.6748		21	196.166	54.191	114.166		21	183.404	24.346	51.2906		21	156.634	47.723	100.54		21	213.814	37.64	88.1882		21	157.033
													22	162.018	33.011	67.5317		22	145.567	17.514	35.829		22	227.922	17.835	36.4857		22	196.266	41.321	87.0524		22	160.921	24.651	51.9331		22	254.543	26.001	54.7772		22	185.598	51.438	120.516		22	168.1
													23	131.708	60.151	123.053		23	167.751	23.39	47.8497		23	205.14	26.241	53.6821		23	175.976	27.44	57.8088		23	200.354	34.368	72.4043		23	206.286	40.867	86.096		23	197.163	39.512	92.5742		23	182.856
													24	129.565	60.951	124.69		24	194.073	21.156	43.2795		24	216.606	20.602	42.1462		24	31.955	65.3	137.57		24	334.056	39.088	82.3481		24	146.265	54.118	114.012		24	217.902	43.566	102.072		24	182.008
													25	199.058	49.517	101.299		25	200.553	24.457	50.0325		25	195.967	23.332	47.7311		25	162.766	35.094	73.9338		25	30.758	13.165	27.7352		25	181.161	33.516	70.6094		25	216.855	28.273	66.2419		25	159.625
													26	248.909	26.315	53.8335		26	171.54	22.896	46.8391		26	234.602	34.168	69.8986		26	108.078	17.031	35.8798		26	218.301	28.672	60.4043		26	229.866	18.833	39.6762		26	186.346	41.797	97.9278		26	198.46
													27	126.224	63.769	130.454		27	177.671	18.633	38.1182		27	151.699	23.304	47.6738		27	132.506	43.292	91.2048		27	229.567	51.077	107.606		27	225.33	32.056	67.5335		27	190.832	16.607	38.9092		27	204.492
													28	240.584	25.804	52.7881		28	180.712	11.871	24.2849		28	202.198	28.449	58.1991		28	163.912	32.05	67.5209		28	156.933	25.363	53.4331		28	201.002	34.324	72.3116		28	169.944	49.399	115.739		28	196.266
													29	165.208	67.32	137.719		29	149.605	24.297	49.7052		29	204.99	34.475	70.5267		29	162.317	61.922	130.453		29	198.709	21.728	45.7752		29	226.426	13.666	28.7907		29	262.22	36.956	86.5856		29	214.362
								GraphPad Prism 9.5.1 image					30	142.626	33.621	68.7796		30	152.795	30.592	62.5831		30	258.481	28.508	58.3198		30	226.177	41.916	88.3059		30	170.892	20.876	43.9802		30	202.946	23.493	49.4935		30	256.088	31.984	74.9365		30	184.651
													31	162.816	41.09	84.0592		31	173.135	24.92	50.9797		31	164.361	26.887	55.0036		31	242.329	36.606	77.1192		31	179.167	38.241	80.5637		31	210.225	55.29	116.481		31	158.927	49.382	115.699		31	194.372
													32	203.146	67.164	137.4		32	159.476	22.549	46.1292		32	222.987	42.193	86.3156		32	207.483	23.155	48.7815		32	189.087	30.777	64.839		32	221.591	33.29	70.1332		32	171.689	42.313	99.1367		32	155.687
													33	255.29	46.703	95.5419		33	167.053	23.607	48.2936		33	165.857	24.168	49.4413		33	226.725	32.391	68.2393		33	195.07	31.033	65.3783		33	185.349	53.813	113.37		33	214.412	60.079	140.761		33	256.636
													34	169.097	50.916	104.161		34	183.105	28.023	57.3276		34	192.627	27.207	55.6583		34	31.107	22.139	46.641		34	177.472	28.437	59.9092		34	275.929	29.001	61.0974		34	187.642	36.772	86.1545		34	173.185
													35	254.293	25.107	51.3622		35	170.293	32.757	67.0121		35	182.906	40.718	83.2982		35	161.22	45.146	95.1107		35	186.695	26.141	55.0722		35	253.695	22.142	46.6473		35	235.4	39.56	92.6866		35	202.597
													36	172.686	45.227	92.5224		36	139.984	47.711	97.604		36	198.609	43.018	88.0034		36	99.853	11.359	23.9304		36	37.339	25.377	53.4626		36	247.065	34.203	72.0567		36	188.689	42.483	99.535		36	186.495
													37	146.913	93.191	190.644		37	176.475	20.072	41.062		37	193.325	42.677	87.3058		37	225.728	46.719	98.4246		37	142.576	29.251	61.6241		37	171.141	24.05	50.667		37	265.56	22.954	53.7798		37	182.357
													38	131.309	70.175	143.559		38	432.613	21.631	44.2513		38	183.205	58.541	119.759		38	267.604	35.779	75.3769		38	166.405	20.861	43.9486		38	166.854	18.638	39.2653		38	60.42	34.633	81.143		38	170.991
													39	230.564	33.924	69.3995		39	437.249	16.956	34.6875		39	200.055	52.177	106.74		39	177.472	28.805	60.6845		39	161.121	31.383	66.1157		39	216.606	12.115	25.5231		39	204.242	41.239	96.6204		39	213.265
													40	260.325	32.234	65.9422		40	160.772	20.242	41.4097		40	188.988	34.249	70.0643		40	219.896	23.839	50.2225		40	157.731	35.921	75.6761		40	181.51	17.104	36.0336		40	201.75	60.228	141.11		40	178.17
													41	202.747	70.223	143.658		41	185.049	17.187	35.16		41	183.504	37.587	76.893		41	316.11	32.088	67.6009		41	168.698	30.374	63.99		41	206.187	14.804	31.1881		41	213.565	82.636	193.611		41	185.747
													42	171.789	60.431	123.626		42	352.202	20.498	41.9334		42	171.041	32.755	67.008		42	274.483	35.824	75.4717		42	164.311	24.36	51.3201		42	206.386	13.903	29.2899		42	233.206	58.822	137.816		42	171.789
													43	214.911	66.206	135.44		43	177.871	15.484	31.6761		43	185.448	46.976	96.1004		43	190.533	26.992	56.865		43	76.323	7.69	16.2008		43	163.713	20.468	43.1207		43	157.282	89.794	210.382		43	221.292
													44	161.22	80.91	165.52		44	245.719	22.541	46.1129		44	173.883	34.996	71.5925		44	243.426	37.886	79.8158		44	175.079	24.457	51.5244		44	228.869	9.35	19.698		44	223.934	75.249	176.304		44	335.95
													45	289.14	35.732	73.0981		45	160.323	18.638	38.1284		45	179.566	31.745	64.9418		45	254.244	34.528	72.7414		45	178.07	27.572	58.0869		45	211.969	22.111	46.582		45	223.635	50.683	118.747		45	39.682
													46	165.009	30.532	62.4603		46	171.889	16.337	33.4211		46	23.58	34.017	69.5897		46	193.823	54.751	115.346		46	195.967	53.551	112.818		46	231.611	7.899	16.6411		46	198.26	57.231	134.089		46	154.291
													47	284.254	47.461	97.0926		47	147.81	17.615	36.0356		47	184.7	33.14	67.7956		47	255.141	28.826	60.7288		47	172.786	31.022	65.3552		47	169.296	16.911	35.627		47	229.118	51.229	120.026		47	213.116
													48	146.365	51.513	105.382		48	214.462	20.985	42.9297		48	184.601	46.038	94.1815		48	189.985	44.598	93.9562		48	131.908	30.142	63.5012		48	202.697	11.464	24.1516		48	212.169	47.875	112.168		48	195.369
													49	210.374	46.901	95.9469		49	194.122	22.514	46.0576		49	196.814	31.185	63.7962		49	290.885	38.791	81.7224		49	174.232	27.439	57.8067		49	181.759	15.644	32.9578		49	163.015	95.64	224.079		49	178.619
													50	179.416	50.088	102.467		50	199.806	21.679	44.3495		50	227.374	32.849	67.2003		50	188.39	31.075	65.4668		50	188.34	27.538	58.0153		50	209.726	12.087	25.4641		50	221.74	56.424	132.198		50	179.067
													51	184.202	106.06	216.97		51	160.722	16.778	34.3233		51	235.998	61.222	125.244		51	170.094	23.712	49.9549		51	216.356	35.157	74.0665		51	177.671	33.322	70.2007		51	189.835	80.175	187.845		51	193.325
													52	238.54	43.708	89.4149		52	186.445	18.226	37.2855		52	170.144	26.633	54.484		52	41.826	6.805	14.3363		52	204.342	38.551	81.2168		52	183.504	45.346	95.532		52	165.508	70.377	164.889		52	192.378
													53	188.489	60.454	123.673		53	183.454	31.638	64.7229		53	160.423	18.114	37.0564		53	224.033	54.533	114.887		53	155.936	23.606	49.7316		53	429.821	15.188	31.9971		53	128.817	72.702	170.336		53	167.9
													54	250.604	35.523	72.6706		54	195.169	28.698	58.7085		54	200.105	24.853	50.8426		54	218.5	43.721	92.1086		54	204.093	38.415	80.9303		54	222.039	16.09	33.8974		54	211.92	61.171	143.32		54	274.533
													55	202.448	40.738	83.3391		55	163.314	28.892	59.1053		55	187.392	24.991	51.1249		55	191.43	36.378	76.6388		55	176.026	46.76	98.511		55	208.33	59.542	125.439		55	257.733	43.929	102.923		55	189.885
													56	234.403	44.752	91.5507		56	232.658	10.507	21.4945		56	205.588	17.753	36.3179		56	180.912	41.256	86.9155		56	198.559	47.342	99.7371		56	192.776	57.502	121.142		56	157.481	73.826	172.97		56	188.539
													57	184.601	53.757	109.972		57	154.64	25.842	52.8658		57	486.652	21.529	44.0426		57	230.564	41.197	86.7912		57	178.768	50.817	107.058		57	173.833	43.961	92.6142		57	270.695	39.723	93.0685		57	174.481
													58	158.528	90.059	184.237		58	184.551	21.127	43.2202		58	176.126	41.924	85.7653		58	157.282	57.759	121.683		58	152.397	47.192	99.4211		58	247.962	24.426	51.4591		58	198.958	52.192	122.283		58	406.79
													59	199.008	41.585	85.0718		59	190.932	28.764	58.8435		59	207.981	19.025	38.9201		59	223.186	48.467	102.107		59	166.106	20.072	42.2864		59	201.55	26.717	56.2857		59	162.716	49.229	115.34		59	238.191
													60	152.197	42.836	87.631		60	212.518	22.461	45.9492		60	177.971	15.327	31.355		60	185.548	57.055	120.2		60	211.172	25.14	52.9633		60	202.797	47.879	100.868		60	139.335	48.989	114.778		60	195.468
													61	100.102	73.694	150.758		61	183.454	17.124	35.0311		61	170.941	24.283	49.6765		61	116.802	57.596	121.34		61	180.114	37.212	78.3959		61	247.613	38.684	81.497		61	244.124	45.243	106.002		61	154.441
													62	134.998	45.828	93.7519		62	179.815	49.319	100.894		62	173.484	32.118	65.7049		62	223.485	45.079	94.9695		62	189.087	39.85	83.9534		62	239.787	23.673	49.8728		62	138.887	17.062	39.9752		62	181.759
													63	143.772	34.16	69.8823		63	158.08	26.311	53.8253		63	204.342	32.613	66.7175		63	205.838	46.768	98.5278		63	219.896	32.389	68.2351		63	190.234	50.044	105.429		63	145.268	59.815	140.143		63	137.042
													64	204.94	61.982	126.799		64	159.974	30.798	63.0045		64	190.733	17.22	35.2275		64	272.14	28.967	61.0258		64	168.598	38.345	80.7828		64	155.188	31.837	67.0721		64	202.896	55.08	129.049		64	381.664
													65	158.827	59.893	122.525		65	190.832	17.973	36.768		65	180.762	20.008	40.931		65	100.152	65.724	138.463		65	196.765	42.289	89.0918		65	207.782	31.799	66.9921		65	179.965	26.084	61.1132		65	195.02
													66	245.52	29.518	60.386		66	184.202	40.706	83.2736		66	188.539	23.373	47.8149		66	182.108	54.745	115.333		66	88.387	19.589	41.2688		66	194.122	42.984	90.5559		66	115.456	48.279	113.115		66	179.217
													67	157.88	21.85	44.6993		67	193.724	19.658	40.215		67	192.079	21.404	43.7869		67	75.924	49.678	104.658		67	185.099	57.349	120.819		67	197.961	29.08	61.2639		67	193.823	37.635	88.1765		67	185.349
													68	237.543	44.863	91.7777		68	195.169	18.404	37.6497		68	209.576	28.429	58.1582		68	215.858	54.93	115.723		68	198.609	34.486	72.6529		68	181.61	29.606	62.372		68	304.444	49.072	114.973		68	216.805
													69	243.027	27.78	56.8305		69	195.468	18.054	36.9337		69	158.927	22.052	45.1125		69	139.535	61.981	130.578		69	215.858	19.179	40.4051		69	251.651	16.413	34.5779		69	134.799	54.453	127.58		69	197.762
													70	247.863	33.191	67.8999		70	179.566	38.431	78.6196		70	247.863	19.494	39.8795		70	209.028	54.005	113.774		70	39.084	36.291	76.4555		70	184.9	16.697	35.1762		70	193.225	19.582	45.8794		70	202.298
													71	150.602	96.524	197.462		71	186.495	22.785	46.612		71	173.035	19.852	40.6119		71	217.453	37.125	78.2126		71	160.473	28.038	59.0687		71	196.615	36.977	77.9008		71	180.164	37.185	87.1221		71	222.189
													72	284.105	31.284	63.9987		72	141.379	27.58	56.4213		72	188.439	27.373	55.9979		72	173.633	45.186	95.195		72	171.29	17.83	37.5631		72	163.862	36.156	76.1711		72	172.038	29.139	68.2709		72	134.201
													73	209.527	46.462	95.0489		73	234.303	31.079	63.5794		73	162.467	24.277	49.6643		73	215.858	36.064	75.9773		73	138.837	25.013	52.6958		73	168.549	28.063	59.1213		73	191.48	45.084	105.629		73	180.812
													74	218.4	43.418	88.8217		74	164.112	11.615	23.7612		74	188.19	27.525	56.3088		74	151.1	34.649	72.9963		74	191.829	39.707	83.6522		74	239.687	42.431	89.3909		74	210.175	31.862	74.6507		74	240.684
													75	234.652	48.931	100.1		75	162.168	31.719	64.8886		75	192.378	13.325	27.2594		75	182.407	35.847	75.5202		75	191.032	30.099	63.4106		75	167.203	33.058	69.6445		75	195.07	51.591	120.874		75	223.684
													76	179.167	89.772	183.65		76	200.454	33.392	68.3111		76	268.152	25.568	52.3053		76	378.723	50.008	105.354		76	185.797	18.94	39.9016		76	224.682	15.955	33.613		76	222.787	55.341	129.661		76	438.745
													77	152.297	53.597	109.645		77	196.515	14.061	28.7651		77	344.974	11.434	23.3909		77	246.766	39.848	83.9492		77	185.997	29.838	62.8608		77	221.541	36.191	76.2449		77	258.331	32.236	75.5269		77	177.273
													78	177.422	124.293	254.27		78	174.082	20.034	40.9842		78	180.314	19.146	39.1676		78	166.305	56.818	119.701		78	166.156	23.873	50.2941		78	184.601	31.578	66.5265		78	172.287	34.837	81.6209		78	196.814
													79	178.369	89.037	182.146		79	239.836	18.665	38.1836		79	170.343	26.67	54.5597		79	370.448	40.008	84.2863		79	181.111	32.38	68.2161		79	179.317	54.879	115.616		79	233.256	26.989	63.2335		79	176.325
													80	269.448	44.943	91.9414		80	379.67	18.726	38.3084		80	229.019	28.707	58.7269		80	223.884	37.374	78.7371		80	169.994	35.406	74.5911		80	198.011	24.027	50.6185		80	221.591	41.701	97.7028		80	189.187
													81	210.773	53.467	109.379		81	257.833	21.891	44.7832		81	195.02	10.933	22.366		81	30.758	7.454	15.7036		81	183.404	26.349	55.5104		81	283.556	40.331	84.9668		81	196.715	35.813	83.9076		81	141.778
													82	164.461	63.227	129.346		82	162.566	23.585	48.2486		82	149.904	21.496	43.9751		82	152.397	34.48	72.6403		82	193.973	30.159	63.537		82	432.713	9.883	20.8209		82	188.09	33.565	78.6407		82	152.845
													83	158.279	57.709	118.057		83	175.827	22.519	46.0679		83	88.886	3.12	6.38269		83	255.639	44.599	93.9583		83	162.068	31.216	65.7639		83	251.302	56.29	118.588		83	276.577	29.84	69.9133		83	210.922
													84	165.857	60.502	123.771		84	166.056	18.642	38.1366		84	155.487	21.713	44.419		84	165.159	38.106	80.2793		84	182.108	26.876	56.6206		84	351.355	22.403	47.1972		84	219.647	47.803	111.999		84	214.96
													85	206.635	25.404	51.9698		85	49.054	2.733	5.59099		85	214.96	22.21	45.4357		85	122.635	72.02	151.727		85	161.47	25.64	54.0167		85	172.287	38.252	80.5869		85	122.436	32.864	76.9983		85	177.721
													86	192.627	58.305	119.276		86	167.252	18.141	37.1117		86	202.797	27.893	57.0616		86	262.27	34.65	72.9984		86	88.537	30.976	65.2582		86	208.53	39.612	83.452		86	191.081	46.344	108.581		86	193.873
													87	182.856	60.422	123.607		87	155.836	21.407	43.793		87	178.469	42.029	85.9801		87	158.578	27.306	57.5265		87	331.962	40.397	85.1058		87	185.498	33.347	70.2533		87	196.117	81.236	190.331		87	200.902
													88	173.135	36.944	75.5776		88	186.645	29.461	60.2694		88	184.003	20.981	42.9215		88	207.134	35.273	74.3109		88	115.058	15.042	31.6895		88	171.34	41.224	86.8481		88	157.781	49.924	116.969		88	205.389
													89	178.619	49.058	100.36		89	176.425	23.521	48.1177		89	199.157	26.502	54.216		89	122.336	64.447	135.773		89	214.362	22.417	47.2267		89	243.376	26.636	56.115		89	211.67	37.449	87.7407		89	196.465
													90	162.816	67.556	138.202		90	155.188	25.404	51.9698		90	202.448	19.568	40.0309		90	157.033	55.815	117.587		90	227.324	44.404	93.5475		90	170.144	35.632	75.0672		90	264.862	51.371	120.359		90	178.918
													91	199.855	22.823	46.6898		91	186.196	19.038	38.9467		91	226.626	27.508	56.274		91	397.368	41.264	86.9323		91	155.288	24.01	50.5827		91	181.709	28.85	60.7793		91	193.724	36.795	86.2084		91	173.683
													92	158.379	64.255	131.449		92	139.834	29.44	60.2264		92	144.121	33.483	68.4973		92	150.801	76.882	161.97		92	195.967	18.262	38.4732		92	189.387	49.821	104.96		92	165.009	26.063	61.064		92	212.169
													93	228.171	43.547	89.0856		93	209.228	34.42	70.4141		93	191.131	16.599	33.9571		93	138.488	52.554	110.717		93	171.589	22.856	48.1516		93	186.196	49.438	104.153		93	191.281	61.729	144.627		93	172.786
													94	189.436	78.43	160.447		94	180.114	20.541	42.0214		94	175.528	25.19	51.532		94	269.698	43.397	91.426		94	185.349	42.011	88.5061		94	248.062	27.607	58.1607		94	249.258	53.811	126.076		94	177.123
													95	221.092	43.529	89.0487		95	390.289	24.722	50.5746		95	201.251	19.742	40.3869		95	252.648	31.957	67.325		95	184.85	23.309	49.1059		95	178.918	32.465	68.3952		95	170.443	42.264	99.0219		95	142.426
													96	133.852	110.069	225.172		96	174.281	26.063	53.318		96	172.188	28.941	59.2056		96	212.069	39.511	83.2392		96	193.325	27.882	58.74		96	220.195	25.78	54.3116		96	157.93	65.711	153.957		96	173.833
													97	254.343	30.323	62.0328		97	151.549	32.973	67.454		97	199.207	24.935	51.0104		97	371.046	62.583	131.846		97	176.276	26.12	55.0279		97	265.311	29.535	62.2224		97	158.728	91.983	215.51		97	222.089
													98	215.559	61.221	125.242		98	196.166	20.254	41.4343		98	188.589	27.388	56.0285		98	305.242	49.267	103.793		98	186.645	24.907	52.4725		98	165.109	32.066	67.5546		98	145.068	62.429	146.267		98	295.77
													99	145.567	71.449	146.166		99	182.158	26.144	53.4837		99	206.536	32.024	65.5126		99	157.93	76.296	160.736		99	141.828	34.031	71.6943		99	172.935	23.307	49.1017		99	284.204	47.433	111.133		99	156.335
													100	145.916	82.527	168.828		100	134.6	33.312	68.1475		100	194.272	20.507	41.9519		100	123.732	71.714	151.082		100	166.106	19.648	41.3931		100	217.353	21.576	45.4549		100	229.417	36.584	85.714		100	175.428
													101	195.319	50.096	102.483		101	196.017	31.143	63.7103		101	187.442	29.821	61.0058		101	193.375	32.546	68.5658		101	159.775	33.669	70.9317		101	177.223	31.209	65.7491		101	138.338	56.048	131.317		101	178.369
													102	245.918	57.038	116.685		102	173.135	18.038	36.9009		102	142.127	37.387	76.4838		102	209.028	29.415	61.9696		102	157.332	33.636	70.8622		102	222.538	49.792	104.899		102	257.683	55.244	129.433		102	194.771
													103	128.817	65.329	133.646		103	148.259	25.282	51.7202		103	175.079	23.181	47.4221		103	400.409	25.691	54.1241		103	167.352	32.581	68.6396		103	198.609	41.048	86.4773		103	229.068	50.578	118.501		103	185.847
													104	123.582	67.424	137.932		104	139.335	43.221	88.4186		104	150.951	16.621	34.0021		104	251.851	39.101	82.3755		104	287.146	26.951	56.7786		104	213.614	35.259	74.2814		104	275.58	25.232	59.117		104	160.622
													105	132.157	74.74	152.898		105	160.622	24.017	49.1324		105	198.958	24.154	49.4126		105	233.455	18.728	39.4549		105	79.613	8.516	17.941		105	183.953	37.18	78.3284		105	183.006	51.169	119.886		105	204.143
													106	187.592	57.96	118.571		106	207.632	22.885	46.8166		106	169.645	31.979	65.4205		106	199.257	41.436	87.2947		106	173.683	22.255	46.8854		106	236.197	40.386	85.0826		106	235.898	26.784	62.7532		106	155.138
													107	151.998	102.62	209.933		107	179.665	24.883	50.904		107	178.419	24.201	49.5088		107	150.452	74.563	157.085		107	175.627	22.928	48.3032		107	223.884	38.719	81.5707		107	207.433	44.249	103.673		107	175.029
													108	155.288	70.769	144.775		108	199.855	26.296	53.7946		108	161.32	31.688	64.8252		108	187.542	27.037	56.9598		108	232.06	18.204	38.351		108	298.263	25.319	53.3404		108	174.531	36.236	84.8987		108	209.377
													109	268.8	50.765	103.852		109	210.873	17.9	36.6186		109	200.254	28.068	57.4196		109	241.681	19.097	40.2323		109	220.494	28.83	60.7372		109	325.681	26.893	56.6564		109	41.676	24.189	56.6733		109	136.992
													110	134.35	92.23	188.678		110	179.067	25.573	52.3155		110	169.047	38.93	79.6404		110	126.025	75.678	159.434		110	203.345	31.278	65.8945		110	179.267	50.807	107.037		110	258.581	50.344	117.953		110	200.703
													111	245.868	69.955	143.109		111	145.068	41.565	85.0309		111	161.17	36.121	73.8939		111	172.886	46.744	98.4773		111	209.427	26.601	56.0413		111	185.498	37.828	79.6936		111	207.034	52.776	123.651		111	208.131
													112	208.43	45.686	93.4614		112	154.092	17.991	36.8048		112	221.192	26.398	54.0033		112	156.983	57.972	122.132		112	192.427	22.17	46.7063		112	212.119	73.565	154.982		112	151.798	51.354	120.319		112	181.311
													113	177.671	53.793	110.046		113	167.352	14.758	30.1909		113	432.862	12.119	24.7922		113	202.248	52.656	110.932		113	213.216	23.78	50.0982		113	185.598	40.028	84.3284		113	173.683	22.232	52.0882		113	152.147
													114	210.324	71.163	145.581		114	145.417	16.913	34.5995		114	164.062	19.259	39.3988		114	205.638	34.484	72.6487		114	216.007	36.078	76.0068		114	174.83	34.859	73.4387		114	200.703	42.354	99.2328		114	414.417
													115	245.968	48.962	100.163		115	169.745	19.941	40.794		115	146.365	26.359	53.9235		115	288.143	62.149	130.932		115	114.709	28.62	60.2948		115	230.664	32.85	69.2063		115	229.318	56.189	131.647		115	199.457
													116	155.936	99.071	202.673		116	175.528	17.475	35.7492		116	215.808	25.207	51.5668		116	262.12	46.694	98.3719		116	339.59	30.056	63.3201		116	197.463	46.513	97.9906		116	163.563	76.458	179.136		116	235.599
													117	183.404	21.063	43.0893		117	173.982	19.647	40.1925		117	229.916	22.237	45.491		117	145.916	42.301	89.117		117	178.319	34.8	73.3144		117	236.596	47.796	100.694		117	181.211	42.883	100.472		117	209.626
													118	181.759	29.215	59.7661		118	206.187	15.833	32.3901		118	161.37	20.649	42.2424		118	243.874	43.159	90.9246		118	27.718	16.739	35.2647		118	211.122	41.328	87.0672		118	354.445	45.814	107.339		118	185.249
													119	188.14	39.419	80.6408		119	200.603	24.277	49.6643		119	126.773	27.184	55.6112		119	142.725	65.543	138.082		119	185.548	20.959	44.1551		119	197.562	53.636	112.997		119	219.946	51.417	120.467		119	182.856
													120	210.873	41.973	85.8656		120	207.134	45.237	92.5428		120	157.631	32.597	66.6848		120	182.258	36.045	75.9373		120	174.431	37.643	79.3039		120	183.205	59.056	124.415		120	151.749	64.927	152.12		120	190.483
													121	209.925	29.001	59.3283		121	53.491	2.075	4.2449		121	181.56	32.501	66.4884		121	183.903	50.893	107.218		121	209.925	27.209	57.3222		121	197.363	39.895	84.0482		121	149.505	104.385	244.568		121	163.813
													122	192.029	46.419	94.9609		122	202.398	18.325	37.4881		122	236.945	38.281	78.3127		122	233.605	50.78	106.98		122	171.689	28.034	59.0602		122	165.458	41.299	87.0061		122	257.235	48.897	114.563		122	216.755
													123	233.007	48.45	99.1158		123	212.867	24.135	49.3738		123	198.061	29.76	60.881		123	213.315	90.178	189.981		123	186.645	27.649	58.2491		123	206.087	38.26	80.6037		123	194.671	48.488	113.604		123	161.47
													124	271.143	29.445	60.2366		124	160.124	25.381	51.9228		124	193.225	45.131	92.326		124	143.972	76.286	160.714		124	145.667	23.192	48.8594		124	227.872	27.376	57.674		124	281.413	28.46	66.68		124	222.588
													125	403.848	21.337	43.6498		125	191.081	17.524	35.8494		125	160.822	36.011	73.6689		125	236.098	42.402	89.3298		125	162.516	23.573	49.6621		125	229.966	62.296	131.241		125	236.945	42.576	99.7529		125	208.43
													126	254.792	43.352	88.6866		126	196.964	25.079	51.305		126	213.066	43.082	88.1343		126	191.281	38.106	80.2793		126	209.975	16.146	34.0154		126	153.294	56.586	119.212		126	140.731	42.584	99.7717		126	213.315
													127	208.38	41.889	85.6937		127	206.236	24.595	50.3148		127	200.404	30.561	62.5197		127	299.808	23.142	48.7541		127	166.704	30.781	64.8474		127	191.281	42.722	90.004		127	221.89	49.712	116.472		127	172.636
													128	181.51	17.004	34.7857		128	225.429	20.624	42.1912		128	163.414	21.645	44.2799		128	249.258	35.795	75.4106		128	187.542	30.253	63.7351		128	219.946	39.61	83.4478		128	179.167	59.047	138.343		128	187.692
													129	160.522	55.327	113.184		129	205.239	40.966	83.8055		129	194.621	38.227	78.2023		129	245.52	20.712	43.6347		129	216.855	24.173	50.9261		129	218.899	61.276	129.092		129	336.25	65.433	153.305		129	168.549
													130	127.62	50.778	103.878		130	170.343	39.254	80.3032		130	198.36	37.69	77.1037		130	266.407	34.429	72.5328		130	91.478	25.186	53.0602		130	214.861	44.978	94.7568		130	24.128	12.721	29.8045		130	261.721
													131	170.094	58.653	119.988		131	214.96	20.56	42.0603		131	229.966	35.077	71.7582		131	192.477	65.368	137.713		131	200.553	41.092	86.57		131	223.086	24.481	51.575		131	191.181	26.013	60.9468		131	202.498
													132	159.625	72.331	147.97		132	139.485	30.627	62.6547		132	171.889	35.215	72.0405		132	182.407	36.966	77.8776		132	112.864	22.876	48.1937		132	153.144	39.764	83.7722		132	242.977	19.929	46.6924		132	168.15
													133	263.965	24.786	50.7056		133	189.337	27.33	55.9099		133	202.946	23.595	48.2691		133	256.138	28.064	59.1234		133	315.262	17.543	36.9585		133	179.765	27.535	58.009		133	176.475	45.749	107.187		133	127.072
													134	204.342	73.848	151.073		134	177.273	16.875	34.5218		134	168.997	17.498	35.7962		134	195.967	61.454	129.467		134	194.621	27.608	58.1628		134	162.816	38.296	80.6796		134	199.556	38.014	89.0644		134	225.18
													135	246.417	43.458	88.9035		135	179.117	21.451	43.883		135	224.083	18.816	38.4925		135	135.696	44.187	93.0903		135	200.753	23.13	48.7288		135	223.286	30.474	64.2007		135	222.039	36.02	84.3926		135	135.646
													136	254.642	27.791	56.853		136	137.292	47.325	96.8143		136	167.003	38.824	79.4236		136	235.15	38.178	80.431		136	214.661	24.593	51.811		136	187.891	36.899	77.7364		136	206.087	21.944	51.4134		136	172.935
													137	240.485	25.354	51.8675		137	153.792	31.926	65.3121		137	186.545	51.689	105.742		137	161.17	74.522	156.998		137	163.015	33.126	69.7877							137	402.851	27.063	63.4069		137	166.505
													138	292.33	35.353	72.3228		138	185.897	20.589	42.1196		138	203.744	38.31	78.3721		138	257.534	39.259	82.7083		138	175.827	38.801	81.7435							138	191.829	44.92	105.245		138	116.204
													139	215.26	33.81	69.1662		139	193.175	31.256	63.9414		139	165.059	27.118	55.4762		139	158.728	73.039	153.874		139	341.584	18.94	39.9016							139	210.723	36.687	85.9554		139	179.566
													140	230.614	19.872	40.6528		140	172.587	22.347	45.716		140	154.141	29.74	60.8401		140	190.932	45.226	95.2792		140	197.961	27.559	58.0595							140	250.405	18.223	42.6954		140	155.737
													141	203.794	16.953	34.6813		141	140.681	28.324	57.9434		141	202.248	31.658	64.7638		141	192.876	27.582	58.108		141	224.382	23.074	48.6108							141	269.398	50.6	118.553		141	184.551
													142	197.612	24.295	49.7011		142	167.502	33.838	69.2235		142	219.896	29.513	60.3757		142	215.409	60.185	126.794		142	181.41	32.667	68.8207							142	160.373	27.284	63.9247		142	183.055
													143	196.715	18.728	38.3125		143	198.21	22.441	45.9083		143	196.266	34.273	70.1134		143	201.201	90.755	191.197		143	238.59	37.522	79.0489							143	180.164	37.874	88.7364		143	213.963
													144	258.282	31.526	64.4938		144	164.112	20.344	41.6184		144	165.657	41.461	84.8182		144	240.335	49.247	103.75		144	143.872	12.059	25.4051							144	204.94	25.919	60.7266		144	174.979
													145	370.946	41.669	85.2437		145	201.6	20.517	41.9723		145	257.982	20.783	42.5165		145	178.12	62.011	130.641		145	142.476	16.284	34.3061							145	232.458	37.377	87.572		145	240.235
													146	251.203	24.368	49.8504		146	190.234	22.034	45.0757		146	173.384	38.456	78.6707		146	166.355	77.613	163.51		146	149.605	26.043	54.8657							146	252.05	38.232	89.5752		146	178.369
													147	219.148	40.797	83.4598		147	173.284	17.123	35.0291		147	325.432	31.999	65.4614		147	207.682	37.492	78.9857		147	174.979	20.646	43.4957							147	252.399	25.23	59.1123		147	195.319
													148	229.766	33.209	67.9368		148	202.248	21.873	44.7463		148	213.664	25.134	51.4175		148	242.479	41.714	87.8804		148	252.499	26.354	55.5209							148	160.323	25.473	59.6817		148	177.422
													149	178.17	33.311	68.1454		149	181.111	27.178	55.5989		149	145.268	16.384	33.5173		149	216.456	46.752	98.4941		149	182.158	28.033	59.0581							149	187.293	34.567	80.9883		149	162.965
													150	329.121	33.861	69.2706		150	205.588	16.331	33.4089		150	370.597	14.557	29.7797		150	151.001	45.241	95.3108		150	65.356	20.413	43.0048							150	260.226	24.3	56.9334		150	300.755
													151	275.63	20.139	41.199		151	178.02	26.103	53.3998		151	217.254	25.42	52.0025		151	118.946	112.389	236.774		151	272.29	22.379	47.1466							151	234.103	49.521	116.025		151	202.448
													152	188.888	69.451	142.078		152	234.502	23.831	48.7519		152	200.404	17.136	35.0557		152	170.094	56.595	119.231		152	169.296	35.007	73.7505							152	217.254	26.925	63.0836		152	138.937
													153	183.554	64.477	131.903		153	194.621	24.281	49.6725		153	182.906	19.72	40.3419		153	228.57	53.082	111.83		153	197.512	31.851	67.1016							153	150.502	20.746	48.6066		153	32.902
													154	316.658	41.518	84.9348		154	203.146	20.181	41.2849		154	152.546	20.712	42.3712		154	50.25	9.649	20.3279		154	181.46	18.837	39.6846							154	321.693	30.655	71.8228		154	221.292
													155	340.437	17.26	35.3094		155	200.304	18.474	37.7929		155	170.892	21.377	43.7316		155	210.175	83.403	175.708		155	167.003	45.6	96.0672							155	232.807	42.873	100.449		155	184.501
													156	208.729	30.066	61.507		156	196.964	17.054	34.8879		156	208.43	17.446	35.6899		156	286.298	45.172	95.1655		156	104.34	28.961	61.0132							156	228.52	29.507	69.1331		156	162.168
													157	219.846	51.479	105.312		157	194.621	19.368	39.6218		157	192.178	21.231	43.433		157	175.378	37.482	78.9647		157	185.099	30.304	63.8425							157	164.909	44.096	103.314		157	156.684
													158	265.56	43.702	89.4026		158	144.221	32.866	67.2351		158	181.759	23.924	48.9421		158	240.784	65.837	138.701		158	178.968	27.236	57.3791							158	221.541	33.891	79.4045		158	186.395
													159	139.186	62.236	127.318		159	185.548	21.06	43.0831		159	198.31	23.518	48.1116		159	236.596	50.412	106.205		159	179.416	29.048	61.1965							159	78.467	3.393	7.94959		159	152.446
													160	277.026	29.724	60.8074		160	176.076	22.113	45.2373		160	225.28	25.903	52.9906		160	346.369	36.181	76.2238		160	173.783	26.354	55.5209							160	208.48	23.108	54.1406		160	179.366
													161	279.419	20.63	42.2035		161	152.945	17.165	35.115		161	335.003	22.436	45.8981		161	241.531	48.064	101.258		161	165.557	37.149	78.2631							161	142.177	11.521	26.993		161	176.973
													162	260.076	30.829	63.0679		162	154.74	20.594	42.1298		162	192.826	23.468	48.0093		162	257.933	34.697	73.0974		162	37.688	25.112	52.9043							162	170.792	26.954	63.1515		162	225.28
																		163	178.768	24.487	50.0939		163	166.654	36.807	75.2973		163	254.293	43.712	92.0896		163	197.263	23.485	49.4767							163	200.703	18.541	43.4404		163	187.791
																		164	201.65	32.457	66.3984		164	170.243	41.465	84.8263		164	185.947	93.95	197.928		164	206.934	26.502	55.8327							164	334.256	27.771	65.0657		164	177.721
																		165	168.748	31.416	64.2688		165	184.102	22.465	45.9574		165	190.832	42.85	90.2736		165	196.166	25.189	53.0666							165	242.528	15.226	35.6736		165	196.117
																		166	173.833	17.544	35.8903		166	186.196	33.06	67.6319		166	201.451	26.633	56.1087		166	205.489	24.144	50.865							166	180.164	49.437	115.828		166	198.46
																		167	195.518	24.497	50.1143		167	200.254	18.315	37.4676		167	204.242	55.032	115.938		167	176.973	25.532	53.7892							167	219.796	29.725	69.6438		167	202.547
																		168	206.785	13.282	27.1714		168	195.319	24.05	49.1999		168	198.559	50.087	105.52		168	368.553	27.048	56.983							168	219.248	21.506	50.3872		168	199.905
																		169	186.595	18.559	37.9668		169	216.606	38.741	79.2538		169	162.766	55.224	116.342		169	144.62	29.138	61.3861							169	282.31	34.092	79.8754		169	170.842
																		170	436.85	15.387	31.4777		170	148.708	40.493	82.8379		170	203.345	63.497	133.771		170	181.161	27.289	57.4907							170	234.502	32.263	75.5902		170	183.006
																		171	164.411	20.583	42.1073		171	218.45	27.558	56.3763		171	307.984	48.261	101.673		171	218.649	28.185	59.3783							171	267.454	35.928	84.1771		171	176.325
																		172	194.721	20.157	41.2359		172	168.399	25.619	52.4096		172	135.995	105.484	222.227		172	187.592	28.927	60.9415							172	291.632	30.008	70.3069		172	156.385
																		173	159.226	14.837	30.3525		173	192.926	31.94	65.3407		173	214.213	39.148	82.4745		173	240.684	32.474	68.4141							173	221.541	22.16	51.9195		173	252.499
																		174	229.168	20.94	42.8377		174	202.099	40.419	82.6865		174	184.601	45.854	96.6023		174	155.637	31.849	67.0974							174	245.171	30.188	70.7286		174	150.303
																		175	227.274	18.155	37.1403		175	224.033	22.662	46.3604		175	203.395	52.496	110.595		175	156.734	34.707	73.1185							175	182.407	26.387	61.8231		175	156.634
																		176	165.557	16.821	34.4113		176	146.065	35.014	71.6293		176	232.708	61.981	130.578		176	185.698	53.045	111.752							176	178.319	47.354	110.947		176	422.443
																		177	216.506	25.712	52.5999		177	200.254	35.436	72.4926		177	431.666	60.347	127.135		177	184.152	21.298	44.8693							177	202.797	32.607	76.3962		177	190.384
																		178	193.873	18.283	37.4021		178	175.079	16.894	34.5606		178	188.639	52.557	110.724		178	147.411	22.401	47.193							178	160.373	28.402	66.5441		178	167.203
																		179	192.577	26.185	53.5675		179	166.405	22.909	46.8657		179	234.502	64.732	136.373		179	204.442	25.616	53.9661							179	194.87	30.715	71.9633		179	242.379
																		180	93.272	15.911	32.5497		180	175.827	25.209	51.5709		180	56.482	160.883	338.938		180	217.154	24.3	51.1937							180	231.711	30.603	71.7009		180	213.565
																		181	201.102	15.03	30.7474		181	153.394	24.423	49.9629		181	177.472	93.845	197.707		181	206.536	21.63	45.5687							181	260.425	29.195	68.4021		181	153.543
																		182	177.771	25.543	52.2542		182	208.629	27.009	55.2532		182	187.542	75.074	158.161		182	164.86	28.351	59.7281							182	189.137	26.429	61.9215		182	136.494
																							183	346.669	20.36	41.6511		183	174.132	28.191	59.391		183	174.88	16.564	34.896							183	202.398	45.468	106.529		183	186.744
																							184	186.196	25.881	52.9456		184	232.359	32.74	68.9745		184	139.385	25.773	54.2969							184	342.83	19.343	45.3194		184	168.449
																							185	166.654	23.292	47.6492		185	352.252	38.616	81.3537		185	180.314	30.217	63.6592							185	321.095	39.857	93.3825		185	187.343
																							186	183.903	19.842	40.5914		186	183.504	48.875	102.967		186	213.016	29.402	61.9422							186	135.995	45.43	106.44		186	215.01
																							187	166.305	15.822	32.3676		187	204.791	58.319	122.863		187	184.451	29.704	62.5785							187	48.107	8.525	19.9735		187	346.419
																							188	206.536	20.896	42.7476							188	199.108	19.892	41.9072							188	159.326	31.253	73.2238		188	180.513
																							189	187.841	23.242	47.5469							189	198.111	26.271	55.3461							189	208.53	17.21	40.322		189	178.469
																							190	181.41	28.987	59.2997							190	169.546	38.467	81.0398												190	143.324
																							191	171.241	28.36	58.017							191	267.504	24.484	51.5813												191	173.534
																							192	195.369	15.605	31.9237							192	154.839	16.275	34.2871												192	231.611
																							193	158.279	35.934	73.5114							193	189.287	22.815	48.0652												193	181.41
																							194	192.577	19.794	40.4932							194	186.346	26.113	55.0132												194	199.058
																							195	172.188	39.828	81.4775							195	205.638	25.131	52.9444												195	155.587
																							196	216.955	27.288	55.824							196	180.912	30.999	65.3067												196	175.428
																							197	176.575	20.754	42.4572							197	311.623	27.482	57.8973												197	224.931
																							198	171.44	34.686	70.9583							198	240.185	36.352	76.5841												198	147.062
																							199	171.938	52.581	107.567							199	98.656	45.67	96.2146												199	206.934
																							200	197.313	35.4	72.419							200	65.455	15.5	32.6544												200	217.204
																							201	198.858	39.191	80.1743							201	219.896	26.122	55.0322												201	179.965
																							202	166.804	20.233	41.3913							202	150.801	39.857	83.9682												202	184.003
																							203	188.29	40.113	82.0605							203	205.239	28.393	59.8165												203	146.614
																							204	192.727	60.01	122.764							204	194.172	17.896	37.7021												204	185.498
																							205	190.433	20.701	42.3487							205	203.794	44.307	93.3431												205	185.149
																							206	269.099	28.757	58.8292							206	164.56	36.652	77.2161												206	185.498
																							207	173.982	48.615	99.4533							207	211.122	41.449	87.3221												207	151.798
																							208	183.006	32.554	66.5968							208	166.953	25.529	53.7829												208	204.492
																							209	240.833	23.585	48.2486							209	158.279	35.159	74.0707												209	203.245
																							210	166.355	14.476	29.614							210	179.067	26.32	55.4493												210	188.988
																							211	174.531	25.195	51.5423							211	184.7	42.32	89.1571												211	163.165
																							212	172.686	19.733	40.3685							212	354.396	29.88	62.9493												212	209.626
																							213	225.13	30.534	62.4644							213	181.66	17.633	37.1481												213	209.277
																							214	145.268	32.671	66.8362							214	162.766	24.531	51.6803												214	224.233
																							215	205.489	22.839	46.7225							215	214.611	26.245	55.2913												215	218.001
																							216	266.657	39.125	80.0393							216	193.873	33.429	70.4261												216	163.613
																							217	200.304	22.559	46.1497							217	187.642	27.293	57.4991												217	177.372
																							218	164.361	21.697	44.3863							218	153.095	25.113	52.9065												218	315.262
																							219	162.317	28.51	58.3239							219	156.385	33.036	69.5981												219	193.375
																							220	167.452	19.283	39.4479							220	142.077	26.491	55.8095												220	199.457
																							221	167.851	20.37	41.6716							221	205.489	32.5	68.4689												221	189.436
																							222	173.883	22.197	45.4091							222	188.888	30.281	63.7941												222	211.471
																							223	153.593	22.427	45.8797							223	192.079	34.777	73.266												223	209.975
																							224	194.471	30.179	61.7382							224	178.569	43.973	92.6395												224	64.907
																							225	166.206	46.244	94.6029							225	168.997	25.057	52.7885												225	174.88
																							226	197.712	29.459	60.2653							226	176.625	30.46	64.1712												226	102.395
																							227	212.169	20.193	41.3095							227	173.235	26.073	54.9289												227	151.15
																							228	222.339	26.846	54.9198							228	177.023	28.366	59.7597												228	111.07
																							229	171.54	27.666	56.5973							229	140.183	27.128	57.1515												229	188.439
																							230	177.472	28.83	58.9785							230	139.286	18.132	38.1993												230	182.008
																							231	184.152	23.91	48.9135							231	170.941	20.04	42.219												231	156.784
																							232	251.053	22.707	46.4525							232	207.483	30.361	63.9626												232	222.737
																							233	176.076	29.46	60.2673							233	212.418	25.714	54.1726												233	175.927
																							234	226.077	16.364	33.4764							234	209.277	24.813	52.2744												234	200.055
																							235	215.509	34.123	69.8066							235	187.143	30.43	64.108												235	224.632
																							236	203.544	19.208	39.2944							236	53.64	23.935	50.4247												236	199.656
																																	237	146.165	30.55	64.3608												237	168.449
																																	238	145.667	34.484	72.6487												238	188.639
																																	239	167.751	35.383	74.5426												239	164.71
																																	240	182.856	28.675	60.4106												240	185.598
																																	241	360.178	16.116	33.9522												241	194.422
																																	242	183.554	34.722	73.1501												242	164.211
																																	243	168.449	32.177	67.7884												243	209.128
																																	244	205.538	28.385	59.7997												244	167.302
																																	245	191.131	31.13	65.5827												245	195.867
																																	246	188.589	29.822	62.8271												246	164.112
																																	247	146.963	41.692	87.834												247	178.619
																																	248	182.457	17.267	36.377												248	191.032
																																	249	195.319	40.38	85.07												249	157.88
																																	250	315.013	26.057	54.8952												250	171.739
																																	251	220.444	24.742	52.1249												251	197.163
																																	252	155.836	44.415	93.5707												252	176.874
																																	253	185.747	29.582	62.3215												253	193.275
																																	254	324.235	34.223	72.0988												254	211.271
																																	255	186.645	34.795	73.3039												255	180.264
																																	256	177.871	33.899	71.4162												256	325.133
																																	257	176.475	17.973	37.8644												257	189.885
																																	258	215.658	27.67	58.2934												258	189.985
																																	259	160.971	19.258	40.5715												259	272.39
																																	260	170.044	24.313	51.2211												260	175.029
																																	261	182.557	33.016	69.556												261	166.854
																																	262	170.493	29.073	61.2491												262	162.666
																																	263	160.223	39.449	83.1086												263	170.044
																																	264	313.368	26.403	55.6241
																																	265	202.448	28.848	60.7751
																																	266	339.141	20.746	43.7063
																																	267	179.616	24.663	51.9584
																																	268	129.066	28.491	60.023
																																	269	188.09	21.191	44.6438
																																	270	165.557	22.845	48.1284
																																	271	185.498	27.207	57.318
																																	272	185.797	40.109	84.4991
																																	273	190.134	38.624	81.3706
																																	274	171.34	27.02	56.924
																																	275	167.651	31.079	65.4752
																																	276	109.325	26.728	56.3088
																																	277	165.009	42.794	90.1557
																																	278	208.879	77.2	162.64
																																	279	225.13	43.767	92.2055
																																	280	195.369	44.535	93.8235
																																	281	179.267	59.994	126.392
																																	282	228.271	30.466	64.1838
																																	283	198.46	77.535	163.346
																																	284	140.332	38.91	81.9731
																																	285	170.792	29.902	62.9956
																																	286	142.975	58.753	123.777
																																	287	182.258	27.987	58.9612
																																	288	222.687	47.719	100.531
																																	289	188.34	22.169	46.7042
																																	290	222.139	31.671	66.7224
																																	291	234.054	32.805	69.1115
																																	292	200.005	37.791	79.6157
																																	293	336.2	25.508	53.7386
																																	294	236.447	25.422	53.5574
																																	295	177.273	35.397	74.5721
[truncated: 6 more columns]
