# Supplementary material for: Trichothiodystrophy‐associated MPLKIP maintains DBR1 levels for proper lariat debranching and ectodermal differentiation
Source: EMBO Mol Med. 2023 Oct 6;15(11):e17973. doi: 10.15252/emmm.202317973 (PMC10630875; doi:10.15252/emmm.202317973)
Supplement: Supplementary file 7 — Source Data for Figure 4 [file EMMM-15-e17973-s002.zip › EMM-2023-17973_SourceDataForFigure4F.xlsx]

## Sheet: siRNA DBR1
Relative DBR1 and MPLKIP protein levels upon siRNA-mediated DBR1 depletion
Experiment 1														Average all experiments						Quantification DBR1	Exp. 1	Exp. 2	Exp. 3
	siCTR	siDBR1 #6	siDBR1 #7												siCTR	siDBR1 #6	siDBR1 #7			siCTR	100	100	100
DBR1 intensity	582000	109000	127000											DBR1 intensity (%)	100	22.3817	21.8713			siDBR1 #6	27.8426	20.1889	19.1136
MPLKIP intensity	332000	60900	103000											SD	0	4.75975	5.27036			siDBR1 #7	27.7758	20.1957	17.6425
Cyclin H intensity	779000	524000	612000											Ordinary one-way ANOVA		p<0.0001	p<0.0001
														MPLKIP intensity (%)	100	21.1318	30.8189
Normalysed DBR1	0.747112	0.208015	0.207516											SD	0	6.35717	7.66137			Quantification MPLKIP	Exp. 1	Exp. 2	Exp. 3
Normalysed DBR1 (%)	100	27.8426	27.7758											Ordinary one-way ANOVA		ns	ns			siCTR	100	100	100
Normalysed MPLKIP	0.426187	0.116221	0.168301																	siDBR1 #6	27.27	14.5762	21.5492
Normalysed MPLKIP (%)	100	27.27	39.4898																	siDBR1 #7	39.4898	24.9642	28.0027
															DBR1 levels				MPLKIP levels
Experiment 2
	siCTR	siDBR1 #6	siDBR1 #7
DBR1 intensity	469000	71700	72900
MPLKIP intensity	318000	35100	61100
Cyclin H intensity	725000	549000	558000
Normalysed DBR1	0.646897	0.130601	0.130645
Normalysed DBR1 (%)	100	20.1889	20.1957
Normalysed MPLKIP	0.438621	0.0639344	0.109498
Normalysed MPLKIP (%)	100	14.5762	24.9642
Experiment 3
	siCTR	siDBR1 #6	siDBR1 #7
DBR1 intensity	125000	27600	22900
MPLKIP intensity	141000	35100	41000
Cyclin H intensity	625000	722000	649000
Normalysed DBR1	0.2	0.0382271	0.0352851
Normalysed DBR1 (%)	100	19.1136	17.6425
Normalysed MPLKIP	0.2256	0.048615	0.0631741
Normalysed MPLKIP (%)	100	21.5492	28.0027
														GraphPad Prism image
