# Supplementary material for: Trichothiodystrophy‐associated MPLKIP maintains DBR1 levels for proper lariat debranching and ectodermal differentiation
Source: EMBO Mol Med. 2023 Oct 6;15(11):e17973. doi: 10.15252/emmm.202317973 (PMC10630875; doi:10.15252/emmm.202317973)
Supplement: Supplementary file 9 — Source Data for Figure 6 [file EMMM-15-e17973-s008.zip › EMM-2023-17973_SourceDataForFigure6B-D.xlsx]

## Sheet: NTERT Keratinocytes
Experiment 1															Average all experiments							Quantification DBR1	Exp. 1	Exp. 2	Exp. 3	Exp. 4
	CTR	TTDN1 KI #7	TTDN1 KO #A10	TTDN1 KO #16												CTR	TTDN1 KI #7	TTDN1 KO #A10	TTDN1 KO #16			CTR	100	100	100	100
DBR1 intensity	82300	51200	47000	56500											DBR1	100	72.1338	49.7383	66.2019			TTDN1 KI #7	76.4	78.2285	65.8145	68.092
GTF2H1 intensity	170000	151000	162000	163000											SD	0	6.09961	3.2787	5.56028			TTDN1 KO #A10	54.3887	47.893	49.6173	47.0543
H2B intensity	140000	114000	147000	147000											Ordinary one-way ANOVA		p<0.0001	p<0.0001	p<0.0001			TTDN1 KO #16	65.3822	73.9681	64.6829	60.7744
XAB2 intensity	393000	370000	402000	391000											GFT2H1	100	105.687	92.5291	101.768
Normalysed DBR1	0.587857	0.449123	0.319728	0.384354											SD	0	8.56191	9.7452	14.6185			Quantification GTF2H1	Exp. 1	Exp. 2	Exp. 3	Exp. 4
Normalysed DBR1 (%)	100	76.4	54.3887	65.3822											Ordinary one-way ANOVA		ns	ns	ns			CTR	100	100	100	100
Normalysed GTF2H1	1.21429	1.32456	1.10204	1.10884											XAB2	100	112.627	92.2169	99.6366			TTDN1 KI #7	109.082	116.218	99.2253	98.2216
Normalysed GTF2H1 (%)	100	109.082	90.7563	91.3165											SD	0	9.58412	10.191	14.577			TTDN1 KO #A10	90.7563	93.2059	81.2301	104.924
Normalysed XAB2	2.80714	3.24561	2.73469	2.65986											Ordinary one-way ANOVA		ns	ns	ns			TTDN1 KO #16	91.3165	113.683	87.0922	114.978
Normalysed XAB2 (%)	100	115.62	97.4191	94.7534
																						Quantification XAB2	Exp. 1	Exp. 2	Exp. 3	Exp. 4
																						CTR	100	100	100	100
																						TTDN1 KI #7	115.62	124.792	106.415	103.681
																						TTDN1 KO #A10	97.4191	103.787	81.5962	86.0655
Experiment 2																						TTDN1 KO #16	94.7534	121.14	88.7659	93.8872
	CTR	TTDN1 KI #7	TTDN1 KO #A10	TTDN1 KO #16
DBR1 intensity	85600	50800	39300	52400
GTF2H1 intensity	169000	149000	151000	159000
H2B intensity	145000	110000	139000	120000
XAB2 intensity	394000	373000	392000	395000
Normalysed DBR1	0.590345	0.461818	0.282734	0.436667
Normalysed DBR1 (%)	100	78.2285	47.893	73.9681
Normalysed GTF2H1	1.16552	1.35455	1.08633	1.325
Normalysed GTF2H1 (%)	100	116.218	93.2059	113.683
Normalysed XAB2	2.71724	3.39091	2.82014	3.29167
Normalysed XAB2 (%)	100	124.792	103.787	121.14
Experiment 3
	CTR	TTDN1 KI #7	TTDN1 KO #A10	TTDN1 KO #16
DBR1 intensity	175000	101000	94400	119000
GTF2H1 intensity	154000	134000	136000	141000
H2B intensity	195000	171000	212000	205000
XAB2 intensity	434000	405000	385000	405000
Normalysed DBR1	0.897436	0.590643	0.445283	0.580488
Normalysed DBR1 (%)	100	65.8145	49.6173	64.6829
Normalysed GTF2H1	0.789744	0.783626	0.641509	0.687805
Normalysed GTF2H1 (%)	100	99.2253	81.2301	87.0922
Normalysed XAB2	2.22564	2.36842	1.81604	1.97561
Normalysed XAB2 (%)	100	106.415	81.5962	88.7659
Experiment 4
	CTR	TTDN1 KI #7	TTDN1 KO #A10	TTDN1 KO #16
DBR1 intensity	169000	97900	81500	93000
GTF2H1 intensity	146000	122000	157000	152000
H2B intensity	201000	171000	206000	182000
XAB2 intensity	407000	359000	359000	346000
Normalysed DBR1	0.840796	0.572515	0.395631	0.510989
Normalysed DBR1 (%)	100	68.092	47.0543	60.7744
Normalysed GTF2H1	0.726368	0.71345	0.762136	0.835165
Normalysed GTF2H1 (%)	100	98.2216	104.924	114.978
Normalysed XAB2	2.02488	2.09942	1.74272	1.9011
Normalysed XAB2 (%)	100	103.681	86.0655	93.8872
