# Supplementary material for: Trichothiodystrophy‐associated MPLKIP maintains DBR1 levels for proper lariat debranching and ectodermal differentiation
Source: EMBO Mol Med. 2023 Oct 6;15(11):e17973. doi: 10.15252/emmm.202317973 (PMC10630875; doi:10.15252/emmm.202317973)
Supplement: Supplementary file 10 — Source Data for Figure 7 [file EMMM-15-e17973-s003.zip › EMM-2023-17973_SourceDataForFigure7B.xlsx]

## Sheet: Figure 7B
The epidermal thickness was determined through counting the viable layers
	C5RO + Control	MPLKIP deficient
Average counting 1	6	5.3
Average counting 2	7	5.3
Average counting 3	8	5
Average counting 4	7	5.6
Avearage
CTR	average	7		MPLKIP deficient	average	5.3
	SD	0.816497			SD	0.244949
					Mann-Whitney test	p<0.05
