# Supplementary material for: Trichothiodystrophy‐associated MPLKIP maintains DBR1 levels for proper lariat debranching and ectodermal differentiation
Source: EMBO Mol Med. 2023 Oct 6;15(11):e17973. doi: 10.15252/emmm.202317973 (PMC10630875; doi:10.15252/emmm.202317973)
Supplement: Supplementary file 10 — Source Data for Figure 7 [file EMMM-15-e17973-s003.zip › EMM-2023-17973_SourceDataForFigure7E.xlsx]

## Sheet: Figure 7E
The proliferation index was determined by counting the number of Ki67 positive nuclei among the total number of cells in the basal layer
	C5RO + Control	MPLKIP deficient
Average counting 1	15.3	10.6
Average counting 2	14.3	13
Average counting 3	15.3	12
Average counting 4	13.3	16.6
Average counting 5	12.3	14.6
Avearage
CTR	average	14.1		MPLKIP deficient	average	13.36
	SD	1.30384			SD	2.32551
					Mann-Whitney test	p<0.05
