# Supplementary material for: Trichothiodystrophy‐associated MPLKIP maintains DBR1 levels for proper lariat debranching and ectodermal differentiation
Source: EMBO Mol Med. 2023 Oct 6;15(11):e17973. doi: 10.15252/emmm.202317973 (PMC10630875; doi:10.15252/emmm.202317973)
Supplement: Supplementary file 10 — Source Data for Figure 7 [file EMMM-15-e17973-s003.zip › EMM-2023-17973_SourceDataForFigure7G.xlsx]

## Sheet: Epidermis
Experiment 1
	CTR	TTDN1 KI #7	TTDN1 KO #A10	TTDN1 KO #16											Quantification DBR1		Exp. 1	Exp. 2	Exp. 3
DBR1 intensity	27600	1440	3720	1190											CTR		100	100	100
H2B intensity	244000	128000	124000	124000											TTDN1 KI #7		9.94565	26.7574	52.3569
Normalysed DBR1	0.113115	0.01125	0.03	0.00959677											TTDN1 KO #A10		26.5217	36.2803	63.9648
Normalysed DBR1 (%)	100	9.94565	26.5217	8.4841											TTDN1 KO #16		8.4841	39.4506	46.1356
															Average all experiments
																CTR	TTDN1 KI #7	TTDN1 KO #A10	TTDN1 KO #16
															DBR1 intensity	100	29.6866	42.2556	31.3568
															SD	0	21.3568	19.4236	20.0884
Experiment 2
	CTR	TTDN1 KI #7	TTDN1 KO #A10	TTDN1 KO #16
DBR1 intensity	35400	5350	6600	15000
H2B intensity	216000	122000	111000	232000
Normalysed DBR1	0.163889	0.0438525	0.0594595	0.0646552
Normalysed DBR1 (%)	100	26.7574	36.2803	39.4506
Experiment 3
	CTR	TTDN1 KI #7	TTDN1 KO #A10	TTDN1 KO #16
DBR1 intensity	72800	21300	21400	44700
H2B intensity	272000	152000	125000	362000
Normalysed DBR1	0.267647	0.140132	0.1712	0.123481
Normalysed DBR1 (%)	100	52.3569	63.9648	46.1356
