# Supplementary material for: Trichothiodystrophy‐associated MPLKIP maintains DBR1 levels for proper lariat debranching and ectodermal differentiation
Source: EMBO Mol Med. 2023 Oct 6;15(11):e17973. doi: 10.15252/emmm.202317973 (PMC10630875; doi:10.15252/emmm.202317973)
Supplement: Supplementary file 11 — Source Data for Figure 8 [file EMMM-15-e17973-s004.zip]

Archive with 3 entries (3 files):
- EMM-2023-17973_SourceDataForFigure8B.xlsx
- EMM-2023-17973_SourceDataForFigure8F.xlsx
- EMM-2023-17973_SourceDataForFigure8G.xlsx
