# Supplementary material for: Trichothiodystrophy‐associated MPLKIP maintains DBR1 levels for proper lariat debranching and ectodermal differentiation
Source: EMBO Mol Med. 2023 Oct 6;15(11):e17973. doi: 10.15252/emmm.202317973 (PMC10630875; doi:10.15252/emmm.202317973)
Supplement: Supplementary file 11 — Source Data for Figure 8 [file EMMM-15-e17973-s004.zip › EMM-2023-17973_SourceDataForFigure8G.xlsx]

## Sheet: Figure 8G
Lariats per 1M mapped reads
	CTR		MPLKIP deficient
CTR #1	0.127966	MPLKIP #7	1.54196
CTR #2	0.130862	MPLKIP #A10	1.97308
CTR #3	0.121708	MPLKIP #16	0.979813
CTR	average	0.126845		MPLKIP deficient	average	1.49829
	SD	0.00467846			SD	0.498072
					unpaired t-test.	P<0.01
