# Supplementary material for: Trichothiodystrophy‐associated MPLKIP maintains DBR1 levels for proper lariat debranching and ectodermal differentiation
Source: EMBO Mol Med. 2023 Oct 6;15(11):e17973. doi: 10.15252/emmm.202317973 (PMC10630875; doi:10.15252/emmm.202317973)
Supplement: Supplementary file 12 — Source Data for Figure 9 [file EMMM-15-e17973-s011.zip › EMM-2023-17973_SourceDataForFigure9B.xlsx]

## Sheet: Sheet1
Significant	-LOG(P-value)	Difference	Symbol color	Symbol type	Symbol size	Show label	PG.ProteinAccessions	PG.Genes	PG.ProteinDescriptions	PG.NrOfStrippedSequencesIdentified (Experiment-wide)	PG.NrOfModifiedSequencesIdentified (Experiment-wide)	PG.Completeness	Student's T-test significant	[1] 2427_L_20SEP22_AlexPines_1_Ctrl1.raw.PG.NrOfStrippedSequencesIdentified	[2] 2427_L_20SEP22_AlexPines_2_Ctrl2.raw.PG.NrOfStrippedSequencesIdentified	[3] 2427_L_20SEP22_AlexPines_3_Ctrl3.raw.PG.NrOfStrippedSequencesIdentified	[4] 2427_L_20SEP22_AlexPines_4_Clone7_1.raw.PG.NrOfStrippedSequencesIdentified	[5] 2427_L_20SEP22_AlexPines_5_Clone7_2.raw.PG.NrOfStrippedSequencesIdentified	[6] 2427_L_20SEP22_AlexPines_6_Clone7_3.raw.PG.NrOfStrippedSequencesIdentified	[1] 2427_L_20SEP22_AlexPines_1_Ctrl1.raw.PG.NrOfModifiedSequencesIdentified	[2] 2427_L_20SEP22_AlexPines_2_Ctrl2.raw.PG.NrOfModifiedSequencesIdentified	[3] 2427_L_20SEP22_AlexPines_3_Ctrl3.raw.PG.NrOfModifiedSequencesIdentified	[4] 2427_L_20SEP22_AlexPines_4_Clone7_1.raw.PG.NrOfModifiedSequencesIdentified	[5] 2427_L_20SEP22_AlexPines_5_Clone7_2.raw.PG.NrOfModifiedSequencesIdentified	[6] 2427_L_20SEP22_AlexPines_6_Clone7_3.raw.PG.NrOfModifiedSequencesIdentified	-Log Student's T-test p-value KO_CTRL	Student's T-test q-value KO_CTRL	Student's T-test Difference KO_CTRL	Student's T-test Test statistic KO_CTRL	[1] 2427_L_20SEP22_AlexPines_1_Ctrl1.raw.PG.Quantity	[2] 2427_L_20SEP22_AlexPines_2_Ctrl2.raw.PG.Quantity	[3] 2427_L_20SEP22_AlexPines_3_Ctrl3.raw.PG.Quantity	[4] 2427_L_20SEP22_AlexPines_4_Clone7_1.raw.PG.Quantity	[5] 2427_L_20SEP22_AlexPines_5_Clone7_2.raw.PG.Quantity	[6] 2427_L_20SEP22_AlexPines_6_Clone7_3.raw.PG.Quantity
+	5,17272941669238	0,462700525919594	Color2 [A=255, R=0, G=255, B=0]	9	6		P12429	ANXA3	Annexin A3	16	17	100	KO_CTRL	16	15	15	16	16	16	17	16	16	17	17	17	5,17272941669238	0,00145454545454545	0,462700525919594	30,6869043725569	22,9021530151367	22,8514442443848	22,8716335296631	23,3316078186035	23,3421897888184	23,3395347595215
+	4,81597449508555	0,486757914225262	Color2 [A=255, R=0, G=255, B=0]	9	6		Q9BQN1	FAM83C	Protein FAM83C	13	13	100	KO_CTRL	11	10	10	13	13	13	11	10	10	13	13	13	4,81597449508555	0,00102127659574468	0,486757914225262	24,967430492817	21,0495662689209	21,0139694213867	21,0268936157227	21,5421943664551	21,4859313964844	21,5225772857666
+	5,09317927467542	-0,487826029459633	Color2 [A=255, R=255, G=0, B=0]	9	6		A0A087X1Z3;Q9UL46	PSME2	Isoform of Q9UL46, Proteasome activator complex subunit 2;Proteasome activator complex subunit 2	13	13	100	KO_CTRL	12	13	11	13	13	13	12	13	11	13	13	13	5,09317927467542	0,00137142857142857	-0,487826029459633	-29,3083825559259	23,0554275512695	23,0733604431152	23,0850429534912	22,5918617248535	22,6028156280518	22,5556755065918
+	4,61222391603349	-0,503995895385742	Color2 [A=255, R=255, G=0, B=0]	9	6		P09874	PARP1	Poly [ADP-ribose] polymerase 1	19	19	100	KO_CTRL	18	19	18	18	19	19	18	19	18	18	19	19	4,61222391603349	0,000786885245901639	-0,503995895385742	-22,1885688529885	20,7057037353516	20,7608833312988	20,7323131561279	20,207893371582	20,2182235717773	20,2607955932617
+	4,1051358521327	0,507570266723633	Color2 [A=255, R=0, G=255, B=0]	9	6		Q6YN16	HSDL2	Hydroxysteroid dehydrogenase-like protein 2	20	20	100	KO_CTRL	17	19	18	20	20	19	17	19	18	20	20	19	4,1051358521327	0,000945812807881773	0,507570266723633	16,5268525877975	21,615795135498	21,6485462188721	21,5478820800781	22,1256332397461	22,097827911377	22,1114730834961
+	5,29401610951657	0,509506225585938	Color2 [A=255, R=0, G=255, B=0]	9	6		O00154-4	ACOT7	Isoform of O00154, Isoform 4 of Cytosolic acyl coenzyme A thioester hydrolase	11	13	100	KO_CTRL	11	11	11	11	11	11	13	12	13	13	13	13	5,29401610951657	0	0,509506225585938	32,9135596838634	22,4528274536133	22,4931335449219	22,4561672210693	22,9600868225098	22,9826412200928	22,9879188537598
+	4,46926122854058	0,510664621988933	Color2 [A=255, R=0, G=255, B=0]	9	6		P21796	VDAC1	Voltage-dependent anion-selective channel protein 1	15	16	100	KO_CTRL	15	15	15	15	15	15	15	15	15	16	16	16	4,46926122854058	0,00130612244897959	0,510664621988933	20,4232905506921	23,6352825164795	23,6982936859131	23,6598415374756	24,1830310821533	24,1998291015625	24,1425514221191
+	4,11372418293228	0,520985285441082	Color2 [A=255, R=0, G=255, B=0]	9	6		Q8NEZ5	FBXO22	F-box only protein 22	6	6	100	KO_CTRL	6	6	5	6	6	6	6	6	5	6	6	6	4,11372418293228	0,00096	0,520985285441082	16,6097563159987	19,667308807373	19,6783771514893	19,5891246795654	20,1415348052979	20,1898880004883	20,1663436889648
+	4,54852409555598	0,529255549112957	Color2 [A=255, R=0, G=255, B=0]	9	6		Q92876	KLK6	Kallikrein-6	4	4	100	KO_CTRL	4	3	4	4	4	4	4	3	4	4	4	4	4,54852409555598	0,000716417910447761	0,529255549112957	21,3841776371995	21,0079574584961	20,9765892028809	20,9285869598389	21,4859619140625	21,516716003418	21,4982223510742
+	4,48126287456605	-0,529967625935871	Color2 [A=255, R=255, G=0, B=0]	9	6		O95302	FKBP9	Peptidyl-prolyl cis-trans isomerase FKBP9	12	12	100	KO_CTRL	10	10	9	11	12	10	10	10	9	11	12	10	4,48126287456605	0,00133333333333333	-0,529967625935871	-20,5660037487312	22,3964347839355	22,3608894348145	22,3763847351074	21,8451061248779	21,8901977539063	21,8085021972656
+	4,07090824678651	0,531668345133461	Color2 [A=255, R=0, G=255, B=0]	9	6		P11216	PYGB	Glycogen phosphorylase, brain form	37	39	100	KO_CTRL	36	36	34	37	37	36	37	38	35	39	39	38	4,07090824678651	0,000914285714285714	0,531668345133461	16,2004437937185	24,6218814849854	24,6324863433838	24,6258640289307	25,2187595367432	25,1499423980713	25,1065349578857
+	5,65488971685481	0,533255259195965	Color2 [A=255, R=0, G=255, B=0]	9	6		P09960	LTA4H	Leukotriene A-4 hydrolase	30	31	100	KO_CTRL	28	28	28	30	30	30	29	29	28	31	31	31	5,65488971685481	0	0,533255259195965	40,5340694727903	23,3946304321289	23,3923015594482	23,4051361083984	23,9491062164307	23,9066696166992	23,9360580444336
+	4,002231657716	-0,534665425618492	Color2 [A=255, R=255, G=0, B=0]	9	6		A0A0A0MTH3;Q13418	ILK	Integrin-linked protein kinase;Isoform of Q13418, Integrin-linked protein kinase	13	13	100	KO_CTRL	12	12	12	13	13	13	12	12	12	13	13	13	4,002231657716	0,000845814977973568	-0,534665425618492	-15,5643569860326	20,7489223480225	20,804328918457	20,7657413482666	20,2179393768311	20,2977352142334	20,1993217468262
+	4,30243184475694	-0,538088480631512	Color2 [A=255, R=255, G=0, B=0]	9	6		A0A1C7CYX9;Q16555;Q16555-2	DPYSL2	Dihydropyrimidinase-related protein 2;Isoform of Q16555, Dihydropyrimidinase-related protein 2;Isoform of Q16555, Isoform 2 of Dihydropyrimidinase-related protein 2	19	19	100	KO_CTRL	19	19	19	19	19	19	19	19	19	19	19	19	4,30243184475694	0,00112280701754386	-0,538088480631512	-18,5374964836662	22,9417819976807	22,8565006256104	22,8790969848633	22,3308391571045	22,3787956237793	22,353479385376
+	3,95836108489622	0,543750127156578	Color2 [A=255, R=0, G=255, B=0]	9	6		Q9H0D6	XRN2	5'-3' exoribonuclease 2	18	18	100	KO_CTRL	16	17	14	17	18	18	16	17	14	17	18	18	3,95836108489622	0,00120502092050209	0,543750127156578	15,1708187978792	20,1703071594238	20,2054347991943	20,2635803222656	20,7404346466064	20,7272205352783	20,8029174804688
+	5,35476582859505	0,547639846801758	Color2 [A=255, R=0, G=255, B=0]	9	6		O43399	TPD52L2	Tumor protein D54	3	3	100	KO_CTRL	3	3	3	3	3	3	3	3	3	3	3	3	5,35476582859505	0	0,547639846801758	34,0884610372438	21,9815101623535	21,9770011901855	22,0031604766846	22,5083866119385	22,5408267974854	22,5553779602051
+	4,69626489488979	0,553312301635742	Color2 [A=255, R=0, G=255, B=0]	9	6		P23526	AHCY	Adenosylhomocysteinase	18	21	100	KO_CTRL	16	17	17	18	18	18	19	19	20	21	21	21	4,69626489488979	0,000864864864864865	0,553312301635742	23,2956561590508	24,4239063262939	24,3738574981689	24,3459510803223	24,9215869903564	24,9435386657715	24,9385261535645
+	3,73232259769301	-0,554981867472332	Color2 [A=255, R=255, G=0, B=0]	9	6		P29590	PML	Protein PML	24	24	100	KO_CTRL	23	23	23	24	24	24	23	23	23	24	24	24	3,73232259769301	0,00252920962199313	-0,554981867472332	-13,291222179122	22,4189033508301	22,3165798187256	22,3523635864258	21,7942771911621	21,8633060455322	21,7653179168701
+	5,83342100020128	0,56410344441732	Color2 [A=255, R=0, G=255, B=0]	9	6		Q86UE4	MTDH	Protein LYRIC	11	11	100	KO_CTRL	11	11	11	11	11	10	11	11	11	11	11	10	5,83342100020128	0	0,56410344441732	44,9298368289501	20,4404067993164	20,4510669708252	20,4650955200195	21,0175704956055	20,9978122711182	21,0334968566895
+	4,12860574642158	-0,565552393595379	Color2 [A=255, R=255, G=0, B=0]	9	6		P26006;P26006-1	ITGA3	Integrin alpha-3;Isoform of P26006, Isoform 2 of Integrin alpha-3	15	16	100	KO_CTRL	14	14	14	14	15	14	15	15	15	15	16	15	4,12860574642158	0,00096969696969697	-0,565552393595379	-16,7543712988412	22,2750968933105	22,3822841644287	22,3671875	21,7677307128906	21,7790412902832	21,7811393737793
+	3,9310185353799	0,566010157267254	Color2 [A=255, R=0, G=255, B=0]	9	6		P21399	ACO1	Cytoplasmic aconitate hydratase	24	25	100	KO_CTRL	24	21	23	23	24	24	25	21	23	24	25	25	3,9310185353799	0,00117551020408163	0,566010157267254	14,9304537201888	20,3815689086914	20,4374008178711	20,3760566711426	20,8999156951904	20,9898166656494	21,003324508667
+	3,9795214134319	-0,568036397298179	Color2 [A=255, R=255, G=0, B=0]	9	6		P42574	CASP3	Caspase-3	3	3	100	KO_CTRL	3	3	3	3	3	3	3	3	3	3	3	3	3,9795214134319	0,000824034334763949	-0,568036397298179	-15,3594130397222	19,7798671722412	19,7832221984863	19,7057323455811	19,1596279144287	19,1629104614258	19,2421741485596
+	3,76177612177367	-0,569496790568035	Color2 [A=255, R=255, G=0, B=0]	9	6		Q9P2B2	PTGFRN	Prostaglandin F2 receptor negative regulator	23	23	100	KO_CTRL	22	22	23	22	22	23	22	22	23	22	22	23	3,76177612177367	0,00216254416961131	-0,569496790568035	-13,5227334900417	21,6601142883301	21,7285118103027	21,7185020446777	21,1664524078369	21,1718673706055	21,0603179931641
+	3,82404094794782	0,571072896321617	Color2 [A=255, R=0, G=255, B=0]	9	6		P56537	EIF6	Eukaryotic translation initiation factor 6	9	10	100	KO_CTRL	9	9	9	9	9	9	10	10	10	10	10	10	3,82404094794782	0,00230943396226415	0,571072896321617	14,0250243001002	24,5364513397217	24,4435329437256	24,4427032470703	24,9928016662598	25,0698757171631	25,0732288360596
+	3,87653558513187	0,576433817545571	Color2 [A=255, R=0, G=255, B=0]	9	6		P32926	DSG3	Desmoglein-3	27	29	100	KO_CTRL	26	26	26	27	27	27	27	27	26	29	29	29	3,87653558513187	0,00155905511811024	0,576433817545571	14,4624694518324	24,2006587982178	24,2145462036133	24,2599239349365	24,8676433563232	24,7455558776855	24,7912311553955
+	4,60498634802514	-0,577186584472656	Color2 [A=255, R=255, G=0, B=0]	9	6		A0A6Q8PF33;A0A6Q8PGE8;A0A6Q8PGN5;P49588	AARS1	Alanine--tRNA ligase, cytoplasmic;Isoform of P49588, Alanine--tRNA ligase	25	26	100	KO_CTRL	25	25	24	25	25	25	26	26	25	26	26	26	4,60498634802514	0,000768	-0,577186584472656	-22,0956921259011	22,0711536407471	22,0926170349121	22,1070518493652	21,4868049621582	21,491548538208	21,5609092712402
+	4,60795436489722	-0,585502624511719	Color2 [A=255, R=255, G=0, B=0]	9	6		Q6YHK3	CD109	CD109 antigen	22	22	100	KO_CTRL	22	22	21	22	22	19	22	22	21	22	22	19	4,60795436489722	0,000774193548387097	-0,585502624511719	-22,1337329815848	21,6882953643799	21,6670780181885	21,7187728881836	21,066255569458	21,1099910736084	21,1413917541504
+	4,33062383330831	-0,587093353271484	Color2 [A=255, R=255, G=0, B=0]	9	6		Q96P48;Q96P48-3	ARAP1	Arf-GAP with Rho-GAP domain, ANK repeat and PH domain-containing protein 1;Isoform of Q96P48, Isoform 3 of Arf-GAP with Rho-GAP domain, ANK repeat and PH domain-containing protein 1	8	8	100	KO_CTRL	7	6	7	6	6	5	7	6	7	6	6	5	4,33062383330831	0,0011566265060241	-0,587093353271484	-18,8437025914809	19,5499858856201	19,5045413970947	19,4649810791016	18,9146823883057	18,8888187408447	18,9547271728516
+	4,01459250376263	-0,587163925170898	Color2 [A=255, R=255, G=0, B=0]	9	6		Q06323	PSME1	Proteasome activator complex subunit 1	14	15	100	KO_CTRL	14	14	14	14	14	14	15	15	14	15	15	14	4,01459250376263	0,000864864864864865	-0,587163925170898	-15,6770204402234	24,6446914672852	24,6314640045166	24,5594253540039	23,9977359771729	23,9987125396729	24,0776405334473
+	3,91687161185428	-0,588584899902344	Color2 [A=255, R=255, G=0, B=0]	9	6		P33992	MCM5	DNA replication licensing factor MCM5	10	10	100	KO_CTRL	10	10	10	10	10	9	10	10	10	10	10	9	3,91687161185428	0,0011566265060241	-0,588584899902344	-14,8075452989696	20,0312213897705	20,0317859649658	20,060022354126	19,4015789031982	19,4275512695313	19,5281448364258
+	3,72068825201556	-0,589108149210613	Color2 [A=255, R=255, G=0, B=0]	9	6		Q9C0J8	WDR33	pre-mRNA 3' end processing protein WDR33	4	4	100	KO_CTRL	1	1	2	4	4	4	1	1	2	4	4	4	3,72068825201556	0,00288590604026846	-0,589108149210613	-13,2008297331585	17,5875301361084	17,6539478302002	17,5317459106445	17,0104961395264	17,0443630218506	16,9510402679443
+	4,22424695234404	-0,590675354003906	Color2 [A=255, R=255, G=0, B=0]	9	6		C9JBI3;P78330	PSPH	Isoform of P78330, Phosphoserine phosphatase (Fragment);Phosphoserine phosphatase	4	4	100	KO_CTRL	4	4	4	4	4	4	4	4	4	4	4	4	4,22424695234404	0,00104918032786885	-0,590675354003906	-17,7135934868741	20,8255844116211	20,8899440765381	20,7839050292969	20,2640056610107	20,243278503418	20,2201232910156
+	4,66385880203828	-0,591878890991211	Color2 [A=255, R=255, G=0, B=0]	9	6		Q9NR12	PDLIM7	PDZ and LIM domain protein 7	8	8	100	KO_CTRL	8	8	8	8	8	8	8	8	8	8	8	8	4,66385880203828	0,000827586206896552	-0,591878890991211	-22,8624497669076	20,8660507202148	20,9106121063232	20,9006938934326	20,3185997009277	20,2566375732422	20,3264827728271
+	5,28714260811493	0,593065897623696	Color2 [A=255, R=0, G=255, B=0]	9	6		Q9UGP8	SEC63	Translocation protein SEC63 homolog	7	7	100	KO_CTRL	6	7	7	7	7	7	6	7	7	7	7	7	5,28714260811493	0	0,593065897623696	32,7831871874386	18,8466281890869	18,8901424407959	18,8548717498779	19,4618110656738	19,4337825775146	19,4752464294434
+	3,60843349770124	-0,599473317464192	Color2 [A=255, R=255, G=0, B=0]	9	6		A0A7I2V4J9;G3XAI2;P07942	LAMB1	Isoform of P07942, Laminin subunit beta-1;Laminin subunit beta-1	25	25	100	KO_CTRL	25	24	25	25	25	24	25	24	25	25	25	24	3,60843349770124	0,0026219512195122	-0,599473317464192	-12,3584923368317	21,4802894592285	21,4042472839355	21,4212837219238	20,7660064697266	20,9132766723633	20,8281173706055
+	3,42234217217943	0,601457595825195	Color2 [A=255, R=0, G=255, B=0]	9	6		A0A804HIV7;P50402	EMD	Emerin;Isoform of P50402, Emerin	11	11	100	KO_CTRL	9	10	11	11	11	11	9	10	11	11	11	11	3,42234217217943	0,0021882951653944	0,601457595825195	11,0741787798511	20,644214630127	20,7933673858643	20,7659072875977	21,3510093688965	21,2796649932861	21,3771877288818
+	4,09023509354995	-0,608566919962566	Color2 [A=255, R=255, G=0, B=0]	9	6		P00918	CA2	Carbonic anhydrase 2	14	14	100	KO_CTRL	14	14	14	14	13	13	14	14	14	14	13	13	4,09023509354995	0,000936585365853659	-0,608566919962566	-16,3839717028143	25,2760791778564	25,2577686309814	25,2491626739502	24,6009750366211	24,6338520050049	24,7224826812744
+	5,90642770743078	-0,609437306722004	Color2 [A=255, R=255, G=0, B=0]	9	6		P58107	EPPK1	Epiplakin	129	132	100	KO_CTRL	124	125	125	128	129	128	127	127	127	131	132	130	5,90642770743078	0	-0,609437306722004	-46,8614168591406	26,0400886535645	26,0190181732178	26,0263214111328	25,3986377716064	25,4382266998291	25,4202518463135
+	4,52778952874317	0,628181457519531	Color2 [A=255, R=0, G=255, B=0]	9	6		A0A7P0Z415;O60911	CTSV	Cathepsin L2;Isoform of O60911, Cathepsin L2	9	9	100	KO_CTRL	7	8	7	9	9	9	7	8	7	9	9	9	4,52778952874317	0,000705882352941177	0,628181457519531	21,1285994596996	21,0675849914551	21,0643062591553	21,1488647460938	21,7375087738037	21,7269897460938	21,7008018493652
+	3,3246994398329	-0,632464090983074	Color2 [A=255, R=255, G=0, B=0]	9	6		Q05682-5	CALD1	Isoform of Q05682, Isoform 5 of Caldesmon	23	23	100	KO_CTRL	16	18	17	22	23	22	16	18	17	22	23	22	3,3246994398329	0,00229906542056075	-0,632464090983074	-10,4520265319762	23,9645462036133	23,8506355285645	24,0428447723389	23,2842845916748	23,3121948242188	23,3641548156738
+	3,72584560417875	-0,634071985880535	Color2 [A=255, R=255, G=0, B=0]	9	6		P02511	CRYAB	Alpha-crystallin B chain	9	9	100	KO_CTRL	8	8	8	9	9	9	8	8	8	9	9	9	3,72584560417875	0,00292517006802721	-0,634071985880535	-13,2408262310445	22,3151397705078	22,2119026184082	22,2941818237305	21,5783252716064	21,6374855041504	21,703197479248
+	3,72969042783158	-0,639216740926106	Color2 [A=255, R=255, G=0, B=0]	9	6		Q6XQN6	NAPRT	Nicotinate phosphoribosyltransferase	16	16	100	KO_CTRL	16	16	16	16	16	15	16	16	16	16	16	15	3,72969042783158	0,00252054794520548	-0,639216740926106	-13,2707196495808	21,7657260894775	21,669469833374	21,6873111724854	21,0232734680176	21,1438827514648	21,0377006530762
+	3,21951582666496	-0,651034673055012	Color2 [A=255, R=255, G=0, B=0]	9	6		A0A0A0MRE5;H0YBF7;Q9ULH1;Q9ULH1-2	ASAP1	Arf-GAP with SH3 domain, ANK repeat and PH domain-containing protein 1;Isoform of Q9ULH1, Arf-GAP with SH3 domain, ANK repeat and PH domain-containing protein 1;Isoform of Q9ULH1, Arf-GAP with SH3 domain, ANK repeat and PH domain-containing protein 1 (Fragment);Isoform of Q9ULH1, Isoform 1 of Arf-GAP with SH3 domain, ANK repeat and PH domain-containing protein 1	2	2	100	KO_CTRL	2	2	2	2	2	2	2	2	2	2	2	2	3,21951582666496	0,00232285115303983	-0,651034673055012	-9,81870236273257	17,2891178131104	17,262228012085	17,0791835784912	16,572696685791	16,5511951446533	16,5535335540771
+	4,83172678710124	-0,656318664550781	Color2 [A=255, R=255, G=0, B=0]	9	6		P16152	CBR1	Carbonyl reductase [NADPH] 1	16	16	100	KO_CTRL	16	16	16	16	16	16	16	16	16	16	16	16	4,83172678710124	0,00106666666666667	-0,656318664550781	-25,1960680742833	24,5453586578369	24,5514450073242	24,4953422546387	23,8400192260742	23,9057807922363	23,8773899078369
+	3,74767035406667	-0,658316294352215	Color2 [A=255, R=255, G=0, B=0]	9	6		P14543;P14543-2	NID1	Isoform of P14543, Isoform 2 of Nidogen-1;Nidogen-1	14	14	100	KO_CTRL	14	14	14	14	14	14	14	14	14	14	14	14	3,74767035406667	0,00257342657342657	-0,658316294352215	-13,4113781610086	20,3252563476563	20,3175029754639	20,3508586883545	19,6719837188721	19,7565479278564	19,5901374816895
+	3,32462338520495	0,659196217854817	Color2 [A=255, R=0, G=255, B=0]	9	6		P40261	NNMT	Nicotinamide N-methyltransferase	9	9	100	KO_CTRL	8	9	9	9	9	9	8	9	9	9	9	9	3,32462338520495	0,00229370629370629	0,659196217854817	10,4515550472074	22,1568927764893	22,270486831665	22,0543193817139	22,8030033111572	22,8337287902832	22,8225555419922
+	4,17828703457777	0,664260228474937	Color2 [A=255, R=0, G=255, B=0]	9	6		P53007	SLC25A1	Tricarboxylate transport protein, mitochondrial	7	7	100	KO_CTRL	6	6	6	7	7	7	6	6	6	7	7	7	4,17828703457777	0,00101052631578947	0,664260228474937	17,2461243182039	20,6834392547607	20,6821174621582	20,6851711273193	21,3954582214355	21,3764400482178	21,2716102600098
+	4,68485473616449	0,667205810546875	Color2 [A=255, R=0, G=255, B=0]	9	6		Q9BRT6	LLPH	Protein LLP homolog	2	2	100	KO_CTRL	2	2	2	2	2	2	2	2	2	2	2	2	4,68485473616449	0,000842105263157895	0,667205810546875	23,1422076884531	17,6108322143555	17,557466506958	17,6102199554443	18,2145919799805	18,2804088592529	18,285135269165
+	3,45616367111669	-0,66832669576009	Color2 [A=255, R=255, G=0, B=0]	9	6		A1X283	SH3PXD2B	SH3 and PX domain-containing protein 2B	10	10	100	KO_CTRL	10	10	10	9	9	10	10	10	10	9	9	10	3,45616367111669	0,00226912928759894	-0,66832669576009	-11,2977328279677	20,0542392730713	20,0690860748291	19,9652271270752	19,288013458252	19,4554595947266	19,3400993347168
+	3,95998595074052	0,669164657592773	Color2 [A=255, R=0, G=255, B=0]	9	6		Q9H2C0	GAN	Gigaxonin	21	21	100	KO_CTRL	20	20	20	21	21	21	20	20	20	21	21	21	3,95998595074052	0,00121008403361345	0,669164657592773	15,1852205003986	21,6005897521973	21,5501937866211	21,6037483215332	22,3218727111816	22,2583980560303	22,181755065918
+	5,07803236950465	-0,671840667724609	Color2 [A=255, R=255, G=0, B=0]	9	6		P12277	CKB	Creatine kinase B-type	14	16	100	KO_CTRL	14	14	14	14	14	13	16	16	16	16	16	15	5,07803236950465	0,00133333333333333	-0,671840667724609	-29,0529549071647	23,9529781341553	23,9928550720215	24,0194301605225	23,3112621307373	23,2976913452148	23,3407878875732
+	5,7031873150478	-0,682795842488609	Color2 [A=255, R=255, G=0, B=0]	9	6		P16144	ITGB4	Integrin beta-4	52	52	100	KO_CTRL	51	51	51	51	50	50	51	51	51	51	50	50	5,7031873150478	0	-0,682795842488609	-41,6791090360998	23,3383197784424	23,3707714080811	23,3396587371826	22,642951965332	22,6851768493652	22,672233581543
+	4,89052930193192	0,685092926025391	Color2 [A=255, R=0, G=255, B=0]	9	6		P30837	ALDH1B1	Aldehyde dehydrogenase X, mitochondrial	7	7	100	KO_CTRL	5	7	6	7	7	6	5	7	6	7	7	6	4,89052930193192	0,00112941176470588	0,685092926025391	26,0680151844432	18,4742450714111	18,5275650024414	18,4432926177979	19,1689949035645	19,1498413085938	19,1815452575684
+	4,00648336217976	0,685283025105797	Color2 [A=255, R=0, G=255, B=0]	9	6		A0A087WT44;P30519;P30519-2	HMOX2	Heme oxygenase 2;Isoform of P30519, Heme oxygenase (biliverdin-producing);Isoform of P30519, Isoform 2 of Heme oxygenase 2	4	4	100	KO_CTRL	3	2	3	4	3	3	3	2	3	4	3	3	4,00648336217976	0,000849557522123894	0,685283025105797	15,6030201399706	18,8629131317139	18,7816753387451	18,7953929901123	19,5543537139893	19,5103015899658	19,4311752319336
+	4,95600390756585	-0,685710906982422	Color2 [A=255, R=255, G=0, B=0]	9	6		Q6P179;Q6P179-3	ERAP2	Endoplasmic reticulum aminopeptidase 2;Isoform of Q6P179, Isoform 3 of Endoplasmic reticulum aminopeptidase 2	15	15	100	KO_CTRL	15	15	15	14	15	15	15	15	15	14	15	15	4,95600390756585	0,00123076923076923	-0,685710906982422	-27,0740913071934	19,6365871429443	19,625940322876	19,5951919555664	18,9686431884766	18,9391574859619	18,892786026001
+	3,81729304122115	0,686469395955402	Color2 [A=255, R=0, G=255, B=0]	9	6		Q9H8H0	NOL11	Nucleolar protein 11	4	4	100	KO_CTRL	4	4	4	4	4	4	4	4	4	4	4	4	3,81729304122115	0,00228358208955224	0,686469395955402	13,9697301650767	17,5378227233887	17,3916797637939	17,4186229705811	18,1007747650146	18,1368560791016	18,1699028015137
+	3,11904097128866	0,688380559285484	Color2 [A=255, R=0, G=255, B=0]	9	6		H3BU86;O14662;O14662-2;O14662-4;O14662-5;O14662-6	STX16;STX16-NPEPL1	Isoform of O14662, Isoform 6 of Syntaxin-16;Isoform of O14662, Isoform A of Syntaxin-16;Isoform of O14662, Isoform D of Syntaxin-16;Isoform of O14662, Isoform E of Syntaxin-16;STX16-NPEPL1 readthrough, STX16-NPEPL1 readthrough (NMD candidate);Syntaxin-16	3	3	100	KO_CTRL	3	2	2	3	3	3	3	2	2	3	3	3	3,11904097128866	0,00238759689922481	0,688380559285484	9,24735937126322	17,5486507415771	17,7071323394775	17,5183410644531	18,321268081665	18,330078125	18,1879196166992
+	4,08097386672749	-0,691757837931316	Color2 [A=255, R=255, G=0, B=0]	9	6		Q9BVJ7	DUSP23	Dual specificity protein phosphatase 23	6	6	100	KO_CTRL	6	6	6	6	6	6	6	6	6	6	6	6	4,08097386672749	0,000923076923076923	-0,691757837931316	-16,2957753869236	20,4107398986816	20,2747097015381	20,358097076416	19,6506214141846	19,6848793029785	19,6327724456787
+	5,60822047542757	-0,701911290486652	Color2 [A=255, R=255, G=0, B=0]	9	6		Q9Y490	TLN1	Talin-1	69	69	100	KO_CTRL	66	67	67	68	68	69	66	67	67	68	68	69	5,60822047542757	0	-0,701911290486652	-39,457410977699	21,9019622802734	21,9234924316406	21,9320831298828	21,1923599243164	21,2141246795654	21,2453193664551
+	3,02658769903798	0,705475489298504	Color2 [A=255, R=0, G=255, B=0]	9	6		Q9Y2T3;Q9Y2T3-3	GDA	Guanine deaminase;Isoform of Q9Y2T3, Isoform 3 of Guanine deaminase	13	13	100	KO_CTRL	13	13	13	13	13	13	13	13	13	13	13	13	3,02658769903798	0,00295744680851064	0,705475489298504	8,74898147024479	20,5108623504639	20,633638381958	20,4218692779541	21,3081474304199	21,245059967041	21,1295890808105
+	4,44762098384878	-0,706832249959309	Color2 [A=255, R=255, G=0, B=0]	9	6		Q5TF58	IFFO2	Intermediate filament family orphan 2	6	6	100	KO_CTRL	6	6	6	6	6	6	6	6	6	6	6	6	4,44762098384878	0,00128	-0,706832249959309	-20,1684222755094	19,6071529388428	19,4994983673096	19,5249938964844	18,8257656097412	18,8632907867432	18,8220920562744
+	3,69801759169394	-0,714441935221355	Color2 [A=255, R=255, G=0, B=0]	9	6		Q8N4X5;Q8N4X5-2;Q8N4X5-4	AFAP1L2	Actin filament-associated protein 1-like 2;Isoform of Q8N4X5, Isoform 2 of Actin filament-associated protein 1-like 2;Isoform of Q8N4X5, Isoform 4 of Actin filament-associated protein 1-like 2	6	6	100	KO_CTRL	5	5	5	6	6	6	5	5	5	6	6	6	3,69801759169394	0,00283828382838284	-0,714441935221355	-13,0263881255275	18,8283596038818	18,7254104614258	18,8034400939941	18,0405960083008	18,1603507995605	18,0129375457764
+	4,22810051440569	0,715180714925129	Color2 [A=255, R=0, G=255, B=0]	9	6		O95202	LETM1	Mitochondrial proton/calcium exchanger protein	17	17	100	KO_CTRL	15	16	15	17	17	17	15	16	15	17	17	17	4,22810051440569	0,00106077348066298	0,715180714925129	17,753347735367	20,4832496643066	20,4844131469727	20,5162944793701	21,2835483551025	21,1519660949707	21,1939849853516
+	3,09006799086523	-0,715874354044598	Color2 [A=255, R=255, G=0, B=0]	9	6		E9PS44;Q01628	IFITM3	Interferon-induced transmembrane protein 3;Isoform of Q01628, Interferon-induced transmembrane protein 3	2	2	100	KO_CTRL	2	2	2	1	2	2	2	2	2	1	2	2	3,09006799086523	0,00232452830188679	-0,715874354044598	-9,08843033650921	19,0523090362549	19,3123550415039	19,1625881195068	18,418176651001	18,464204788208	18,4972476959229
+	3,30540980076476	-0,717453638712566	Color2 [A=255, R=255, G=0, B=0]	9	6		Q3ZCW2	LGALSL	Galectin-related protein	6	6	100	KO_CTRL	5	6	6	6	6	6	5	6	6	6	6	6	3,30540980076476	0,00224145785876993	-0,717453638712566	-10,3330834013264	22,4390525817871	22,271556854248	22,3757724761963	21,7433338165283	21,5983390808105	21,5923480987549
+	6,07204500881363	0,72010930379232	Color2 [A=255, R=0, G=255, B=0]	9	6		Q04695	KRT17	Keratin, type I cytoskeletal 17	31	39	100	KO_CTRL	29	29	29	31	31	31	37	37	37	39	39	39	6,07204500881363	0	0,72010930379232	51,5557300711747	30,0254516601563	30,00710105896	30,023681640625	30,7358932495117	30,7621574401855	30,7185115814209
+	3,57985190802389	0,723130544026692	Color2 [A=255, R=0, G=255, B=0]	9	6		Q15785	TOMM34	Mitochondrial import receptor subunit TOM34	6	6	100	KO_CTRL	5	6	4	6	6	6	5	6	4	6	6	6	3,57985190802389	0,00255192878338279	0,723130544026692	12,1523990279508	19,768684387207	19,8432922363281	19,7733497619629	20,4624557495117	20,4652481079102	20,6270141601563
+	3,42270449143013	0,731485366821289	Color2 [A=255, R=0, G=255, B=0]	9	6		M0R0I0;M0R193;M0R2A4;M0R2K3;M0R3F4;Q9NWV8	BABAM1	BRISC and BRCA1-A complex member 1;Isoform of Q9NWV8, BRISC and BRCA1-A complex member 1 (Fragment)	3	3	100	KO_CTRL	3	3	3	3	3	3	3	3	3	3	3	3	3,42270449143013	0,00219387755102041	0,731485366821289	11,0765512624085	18,3500709533691	18,1486930847168	18,2214412689209	18,9545993804932	18,9303379058838	19,0297241210938
+	4,78231575518189	-0,73784573872884	Color2 [A=255, R=255, G=0, B=0]	9	6		P47929	LGALS7B	Galectin-7	11	11	100	KO_CTRL	11	11	11	11	11	11	11	11	11	11	11	11	4,78231575518189	0,00096	-0,73784573872884	-24,485744782767	30,3853149414063	30,4562187194824	30,4001846313477	29,6395816802979	29,6761875152588	29,7124118804932
+	2,93334186649131	0,7408447265625	Color2 [A=255, R=0, G=255, B=0]	9	6		A0A0A0MT83;P26440	IVD	Isoform of P26440, Isovaleryl-CoA dehydrogenase, mitochondrial;Isovaleryl-CoA dehydrogenase, mitochondrial	5	5	100	KO_CTRL	4	4	4	5	5	5	4	4	4	5	5	5	2,93334186649131	0,00282802547770701	0,7408447265625	8,27140080571642	18,3858642578125	18,5394439697266	18,5516777038574	19,2690124511719	19,0945682525635	19,3359394073486
+	5,99637360738176	-0,742328643798828	Color2 [A=255, R=255, G=0, B=0]	9	6		Q13751	LAMB3	Laminin subunit beta-3	22	23	100	KO_CTRL	21	21	21	22	22	22	21	21	22	23	23	23	5,99637360738176	0	-0,742328643798828	-49,3553579195668	21,8683986663818	21,854076385498	21,8302459716797	21,0884532928467	21,1204967498779	21,1167850494385
+	3,2686935786109	0,743652979532879	Color2 [A=255, R=0, G=255, B=0]	9	6		P20930	FLG	Filaggrin	107	109	100	KO_CTRL	101	104	105	107	106	107	102	105	106	108	108	109	3,2686935786109	0,00216263736263736	0,743652979532879	10,1101911152731	24,2926197052002	24,3827629089355	24,3664398193359	25,2257099151611	25,0062389373779	25,0408325195313
+	3,46075600023846	0,745498021443687	Color2 [A=255, R=0, G=255, B=0]	9	6		Q9HDC9	APMAP	Adipocyte plasma membrane-associated protein	13	13	100	KO_CTRL	13	13	12	13	13	13	13	13	12	13	13	13	3,46075600023846	0,00228116710875332	0,745498021443687	11,3284154638342	22,0946960449219	22,0557098388672	22,0843391418457	22,9517955780029	22,7766551971436	22,7427883148193
+	3,75563160398607	0,74867884318034	Color2 [A=255, R=0, G=255, B=0]	9	6		P06702	S100A9	Protein S100-A9	9	15	100	KO_CTRL	9	9	9	9	9	9	14	14	14	14	15	12	3,75563160398607	0,00259154929577465	0,74867884318034	13,4741176075844	28,0525760650635	28,0787677764893	28,0594463348389	28,8321475982666	28,8960494995117	28,7086296081543
+	4,27446626884971	-0,74994405110677	Color2 [A=255, R=255, G=0, B=0]	9	6		P08758	ANXA5	Annexin A5	16	18	100	KO_CTRL	15	15	15	16	16	16	17	17	17	18	18	18	4,27446626884971	0,00108474576271186	-0,74994405110677	-18,2385730726685	25,8002395629883	25,6872863769531	25,7478351593018	24,9451885223389	25,021900177002	25,018440246582
+	4,25183662038936	-0,752016067504883	Color2 [A=255, R=255, G=0, B=0]	9	6		P12882	MYH1	Myosin-1	32	34	100	KO_CTRL	31	31	29	32	32	31	33	33	31	34	34	33	4,25183662038936	0,00107262569832402	-0,752016067504883	-18,0001485384419	21,7926235198975	21,7959594726563	21,8673820495605	21,0007152557373	21,0856971740723	21,11350440979
+	3,67894179570197	-0,75271542867025	Color2 [A=255, R=255, G=0, B=0]	9	6		P20839;P20839-3;P20839-5;P20839-6;P20839-7	IMPDH1	Inosine-5'-monophosphate dehydrogenase 1;Isoform of P20839, Isoform 3 of Inosine-5'-monophosphate dehydrogenase 1;Isoform of P20839, Isoform 5 of Inosine-5'-monophosphate dehydrogenase 1;Isoform of P20839, Isoform 6 of Inosine-5'-monophosphate dehydrogenase 1;Isoform of P20839, Isoform 7 of Inosine-5'-monophosphate dehydrogenase 1	9	9	100	KO_CTRL	8	9	9	9	8	9	8	9	9	9	8	9	3,67894179570197	0,00281045751633987	-0,75271542867025	-12,8813270538737	22,5542163848877	22,3948593139648	22,3847579956055	21,6520805358887	21,7162075042725	21,7073993682861
+	3,02493519174296	0,753599166870117	Color2 [A=255, R=0, G=255, B=0]	9	6		Q9BZF1;Q9BZF1-2;Q9BZF1-3	OSBPL8	Isoform of Q9BZF1, Isoform 2 of Oxysterol-binding protein-related protein 8;Isoform of Q9BZF1, Isoform 3 of Oxysterol-binding protein-related protein 8;Oxysterol-binding protein-related protein 8	7	7	100	KO_CTRL	4	5	5	7	7	7	4	5	5	7	7	7	3,02493519174296	0,0029469964664311	0,753599166870117	8,74030277333356	17,2093048095703	17,4268035888672	17,4018440246582	18,1534481048584	18,1498489379883	17,9954528808594
+	4,08853244467338	0,756865183512371	Color2 [A=255, R=0, G=255, B=0]	9	6		P13073	COX4I1	Cytochrome c oxidase subunit 4 isoform 1, mitochondrial	7	7	100	KO_CTRL	7	7	7	7	7	7	7	7	7	7	7	7	4,08853244467338	0,000932038834951456	0,756865183512371	16,3677222163603	22,4594573974609	22,4932708740234	22,418981552124	23,2574005126953	23,1322422027588	23,2526626586914
+	3,75532606195876	-0,758026123046875	Color2 [A=255, R=255, G=0, B=0]	9	6		P10253	GAA	Lysosomal alpha-glucosidase	13	13	100	KO_CTRL	12	13	12	13	13	13	12	13	12	13	13	13	3,75532606195876	0,00258245614035088	-0,758026123046875	-13,471704539936	21,4626178741455	21,3705444335938	21,3732089996338	20,6327533721924	20,7313499450684	20,5681896209717
+	3,73907907693176	-0,760434468587238	Color2 [A=255, R=255, G=0, B=0]	9	6		A0A6Q8PHC6;P50440;P50440-2	GATM	Glycine amidinotransferase, mitochondrial;Isoform of P50440, Glycine amidinotransferase;Isoform of P50440, Isoform 2 of Glycine amidinotransferase, mitochondrial	12	12	100	KO_CTRL	12	12	12	11	12	11	12	12	12	11	12	11	3,73907907693176	0,00255555555555556	-0,760434468587238	-13,3439895993455	20,3171291351318	20,3750457763672	20,4331912994385	19,6587505340576	19,6627902984619	19,5225219726563
+	2,92630200471636	0,761054356892906	Color2 [A=255, R=0, G=255, B=0]	9	6		Q02487	DSC2	Desmocollin-2	19	19	100	KO_CTRL	16	16	17	19	19	18	16	16	17	19	19	18	2,92630200471636	0,00281012658227848	0,761054356892906	8,23632751815689	22,6716270446777	22,7510929107666	22,806884765625	23,6610622406006	23,4763793945313	23,3753261566162
+	2,85668973957661	0,764903386433918	Color2 [A=255, R=0, G=255, B=0]	9	6		O75223	GGCT	Gamma-glutamylcyclotransferase	9	11	100	KO_CTRL	9	9	9	9	9	9	11	11	11	11	11	11	2,85668973957661	0,00279940564635958	0,764903386433918	7,89669064009568	24,5642585754395	24,6196384429932	24,4509029388428	25,4431610107422	25,3293037414551	25,1570453643799
+	2,8890501968321	-0,767359415690102	Color2 [A=255, R=255, G=0, B=0]	9	6		Q9Y547	HSPB11	Intraflagellar transport protein 25 homolog	3	3	100	KO_CTRL	3	3	3	3	3	3	3	3	3	3	3	3	2,8890501968321	0,0027197549770291	-0,767359415690102	-8,05296950180302	23,1450672149658	23,3283023834229	23,3431015014648	22,6262969970703	22,5072917938232	22,3808040618896
+	5,46317911612028	0,774888356526692	Color2 [A=255, R=0, G=255, B=0]	9	6		F5GXJ9;Q13740;Q13740-2	ALCAM	CD166 antigen;Isoform of Q13740, CD166 antigen;Isoform of Q13740, Isoform 2 of CD166 antigen	6	6	100	KO_CTRL	5	4	5	6	6	6	5	4	5	6	6	6	5,46317911612028	0	0,774888356526692	36,2897324357903	17,2815265655518	17,302267074585	17,3090362548828	18,0898876190186	18,0943908691406	18,0332164764404
+	4,68691122986185	0,779520670572918	Color2 [A=255, R=0, G=255, B=0]	9	6		P18031	PTPN1	Tyrosine-protein phosphatase non-receptor type 1	12	12	100	KO_CTRL	10	9	10	12	12	12	10	9	10	12	12	12	4,68691122986185	0,000849557522123894	0,779520670572918	23,1697903090941	19,5381889343262	19,4669208526611	19,5319347381592	20,3192253112793	20,3139247894287	20,2424564361572
+	2,94683358225832	-0,783598581949867	Color2 [A=255, R=255, G=0, B=0]	9	6		Q9NSY2	STARD5	StAR-related lipid transfer protein 5	6	6	100	KO_CTRL	5	6	6	5	6	6	5	6	6	5	6	6	2,94683358225832	0,00286914378029079	-0,783598581949867	-8,33899737073186	20,9129047393799	21,0823268890381	21,1534996032715	20,2379875183105	20,3830585479736	20,1768894195557
+	4,7537347626829	-0,783985773722332	Color2 [A=255, R=255, G=0, B=0]	9	6		E7EMZ9;E9PBC6;O95359-3	TACC2	Isoform of O95359, Isoform 3 of Transforming acidic coiled-coil-containing protein 2;Isoform of O95359, Transforming acidic coiled-coil-containing protein 2	42	42	100	KO_CTRL	40	41	38	41	41	40	40	41	38	41	41	40	4,7537347626829	0,000941176470588235	-0,783985773722332	-24,0839498648544	21,1353244781494	21,2103137969971	21,2120494842529	20,3726387023926	20,3916969299316	20,4413948059082
+	3,36625004946266	-0,78711764017741	Color2 [A=255, R=255, G=0, B=0]	9	6		C9IZY8;Q96PY5;Q96PY5-3	FMNL2	Formin-like protein 2;Isoform of Q96PY5, Formin-like protein 2;Isoform of Q96PY5, Isoform 2 of Formin-like protein 2	4	4	100	KO_CTRL	4	4	4	4	4	4	4	4	4	4	4	4	3,36625004946266	0,0023768115942029	-0,78711764017741	-10,7126289162838	18,641809463501	18,7112979888916	18,7174434661865	18,0336208343506	17,797191619873	17,8783855438232
+	3,36867070759378	0,787282943725586	Color2 [A=255, R=0, G=255, B=0]	9	6		A0A7P0T8L6;A0A7P0TA76;A0A7P0TBB1;O95573	ACSL3	Fatty acid CoA ligase Acsl3;Isoform of O95573, Fatty acid CoA ligase Acsl3	14	14	100	KO_CTRL	12	12	10	14	14	13	12	12	10	14	14	13	3,36867070759378	0,00239416058394161	0,787282943725586	10,7279984644466	20,5086154937744	20,6319141387939	20,4772796630859	21,4261722564697	21,2316799163818	21,3218059539795
+	4,30108343237702	-0,787839889526367	Color2 [A=255, R=255, G=0, B=0]	9	6		Q9NZ08;Q9NZ08-2	ERAP1	Endoplasmic reticulum aminopeptidase 1;Isoform of Q9NZ08, Isoform 2 of Endoplasmic reticulum aminopeptidase 1	25	25	100	KO_CTRL	25	24	23	24	21	21	25	24	23	24	21	21	4,30108343237702	0,00111627906976744	-0,787839889526367	-18,5229737306568	21,1771297454834	21,1718482971191	21,20823097229	20,4521808624268	20,423957824707	20,3175506591797
+	4,79310871405145	-0,789017359415691	Color2 [A=255, R=255, G=0, B=0]	9	6		A0A3B3IRN5;Q06828	FMOD	Fibromodulin;Isoform of Q06828, Fibromodulin	7	7	100	KO_CTRL	7	7	7	7	7	7	7	7	7	7	7	7	4,79310871405145	0,000979591836734694	-0,789017359415691	-24,6391915569361	24,8048038482666	24,7048492431641	24,7186679840088	23,939962387085	23,9610290527344	23,960277557373
+	3,72140144677268	-0,79734675089518	Color2 [A=255, R=255, G=0, B=0]	9	6		Q08380	LGALS3BP	Galectin-3-binding protein	10	10	100	KO_CTRL	9	9	10	10	10	10	9	9	10	10	10	10	3,72140144677268	0,0028956228956229	-0,79734675089518	-13,2063537902921	22,6044311523438	22,633861541748	22,614818572998	21,9108104705811	21,8427810668945	21,7074794769287
+	4,6927919647338	-0,799354553222656	Color2 [A=255, R=255, G=0, B=0]	9	6		Q15417	CNN3	Calponin-3	11	12	100	KO_CTRL	11	11	11	11	11	11	12	12	12	12	12	12	4,6927919647338	0,000857142857142857	-0,799354553222656	-23,2488446901225	22,248291015625	22,3092060089111	22,361177444458	21,4911022186279	21,5018119812012	21,5276966094971
+	4,74585944563391	-0,80464299519857	Color2 [A=255, R=255, G=0, B=0]	9	6		P02751;P02751-1	FN1	Fibronectin;Isoform of P02751, Isoform 1 of Fibronectin	69	71	100	KO_CTRL	68	68	67	69	69	69	70	70	69	71	71	71	4,74585944563391	0,000923076923076923	-0,80464299519857	-23,9743879584639	25,5014476776123	25,4925289154053	25,4915256500244	24,6550388336182	24,7573089599609	24,6592254638672
+	4,64993426778759	0,805303573608398	Color2 [A=255, R=0, G=255, B=0]	9	6		Q00765	REEP5	Receptor expression-enhancing protein 5	2	2	100	KO_CTRL	2	2	2	2	2	2	2	2	2	2	2	2	4,64993426778759	0,000813559322033898	0,805303573608398	22,6787582794475	20,2581520080566	20,2815227508545	20,3502864837646	21,1273708343506	21,0575580596924	21,120943069458
+	5,45124942339228	-0,808115641276043	Color2 [A=255, R=255, G=0, B=0]	9	6		P19971	TYMP	Thymidine phosphorylase	24	26	100	KO_CTRL	24	24	24	24	24	24	26	25	25	26	25	26	5,45124942339228	0	-0,808115641276043	-36,0407437636834	24,3802223205566	24,3536281585693	24,3222064971924	23,5704479217529	23,5423107147217	23,5189514160156
+	3,39215045260103	-0,816254933675129	Color2 [A=255, R=255, G=0, B=0]	9	6		O60504;O60504-2	SORBS3	Isoform of O60504, Isoform Beta of Vinexin;Vinexin	4	4	100	KO_CTRL	4	4	4	4	4	4	4	4	4	4	4	4	3,39215045260103	0,00243564356435644	-0,816254933675129	-10,8781638529877	19,0991706848145	18,9081935882568	18,9013690948486	18,1795635223389	18,0788230895996	18,2015819549561
+	3,90138059328599	-0,818505605061848	Color2 [A=255, R=255, G=0, B=0]	9	6		P04004	VTN	Vitronectin	2	2	100	KO_CTRL	2	2	2	2	2	2	2	2	2	2	2	2	3,90138059328599	0,001152	-0,818505605061848	-14,6740853154879	21,9044399261475	21,7937240600586	21,839672088623	21,0788402557373	20,9364833831787	21,0669956207275
+	4,89027163795832	0,81864293416341	Color2 [A=255, R=0, G=255, B=0]	9	6		B0QZ18;F2Z2V0;Q99829	CPNE1	Copine-1;Isoform of Q99829, Copine-1;Isoform of Q99829, Copine-1 (Fragment)	11	11	100	KO_CTRL	11	11	11	11	11	11	11	11	11	11	11	11	4,89027163795832	0,00111627906976744	0,81864293416341	26,0641300247096	21,5896377563477	21,5160446166992	21,5962448120117	22,3661251068115	22,3697357177734	22,4219951629639
+	4,11077047944282	-0,819526036580402	Color2 [A=255, R=255, G=0, B=0]	9	6		Q9H008	LHPP	Phospholysine phosphohistidine inorganic pyrophosphate phosphatase	5	5	100	KO_CTRL	4	4	4	5	5	5	4	4	4	5	5	5	4,11077047944282	0,000955223880597015	-0,819526036580402	-16,5811983258541	19,555383682251	19,5396289825439	19,5479106903076	18,6943340301514	18,8250713348389	18,6649398803711
+	5,64990653570164	-0,823568344116211	Color2 [A=255, R=255, G=0, B=0]	9	6		Q9BRX8;Q9BRX8-2	PRXL2A	Isoform of Q9BRX8, Isoform 2 of Peroxiredoxin-like 2A;Peroxiredoxin-like 2A	9	9	100	KO_CTRL	9	9	9	9	9	9	9	9	9	9	9	9	5,64990653570164	0	-0,823568344116211	-40,4177262658571	22,9416160583496	22,9444370269775	22,9306468963623	22,1453990936279	22,077615737915	22,1229801177979
+	4,49657922081232	-0,82555643717448	Color2 [A=255, R=255, G=0, B=0]	9	6		Q13753	LAMC2	Laminin subunit gamma-2	17	17	100	KO_CTRL	15	15	16	17	17	16	15	15	16	17	17	16	4,49657922081232	0,00137142857142857	-0,82555643717448	-20,7495590793081	21,3342018127441	21,3022880554199	21,3139362335205	20,4228363037109	20,5567264556885	20,4941940307617
+	3,37258691957488	-0,82737922668457	Color2 [A=255, R=255, G=0, B=0]	9	6		P46781	RPS9	40S ribosomal protein S9	12	12	100	KO_CTRL	10	10	10	12	12	11	10	10	10	12	12	11	3,37258691957488	0,0024	-0,82737922668457	-10,7529078698693	24,406867980957	24,3077545166016	24,3564720153809	23,6723365783691	23,4643306732178	23,4522895812988
+	2,77487342464179	-0,828482309977215	Color2 [A=255, R=255, G=0, B=0]	9	6		Q9NWW6	NMRK1	Nicotinamide riboside kinase 1	3	3	100	KO_CTRL	3	3	3	3	3	2	3	3	3	3	3	2	2,77487342464179	0,00352843273231623	-0,828482309977215	-7,51365096759393	19,5942325592041	19,8209247589111	19,8175468444824	19,0150585174561	18,9765510559082	18,7556476593018
+	3,47915851509869	-0,82902717590332	Color2 [A=255, R=255, G=0, B=0]	9	6		P08243;P08243-2	ASNS	Asparagine synthetase [glutamine-hydrolyzing];Isoform of P08243, Isoform 2 of Asparagine synthetase [glutamine-hydrolyzing]	6	6	100	KO_CTRL	5	6	6	4	5	4	5	6	6	4	5	4	3,47915851509869	0,00231182795698925	-0,82902717590332	-11,4521638650742	19,3969955444336	19,2566356658936	19,2249870300293	18,5335330963135	18,4898071289063	18,3681964874268
+	3,4851632009285	-0,829432169596352	Color2 [A=255, R=255, G=0, B=0]	9	6		P11047	LAMC1	Laminin subunit gamma-1	16	17	100	KO_CTRL	16	16	16	15	13	14	17	17	17	16	14	15	3,4851632009285	0,00232432432432432	-0,829432169596352	-11,4928198836871	21,4874534606934	21,3949642181396	21,5272064208984	20,530309677124	20,7393798828125	20,6516380310059
+	3,22534772948138	0,833277384440105	Color2 [A=255, R=0, G=255, B=0]	9	6		Q9UJS0;Q9UJS0-2	SLC25A13	Calcium-binding mitochondrial carrier protein Aralar2;Isoform of Q9UJS0, Isoform 2 of Calcium-binding mitochondrial carrier protein Aralar2	19	19	100	KO_CTRL	18	18	18	19	19	19	18	18	18	19	19	19	3,22534772948138	0,00208474576271186	0,833277384440105	9,85285406714783	20,5075225830078	20,5471591949463	20,4399604797363	21,4854984283447	21,2274532318115	21,2815227508545
+	4,20092247415015	-0,834409713745117	Color2 [A=255, R=255, G=0, B=0]	9	6		A0A087WXM8;P50895	BCAM	Basal cell adhesion molecule;Isoform of P50895, Basal cell adhesion molecule	6	6	100	KO_CTRL	6	5	5	5	6	5	6	5	5	5	6	5	4,20092247415015	0,00103225806451613	-0,834409713745117	-17,4748260109432	19,9142017364502	19,8744163513184	19,8685817718506	18,9606781005859	19,0888252258301	19,1044673919678
+	4,06628791642096	-0,836766560872398	Color2 [A=255, R=255, G=0, B=0]	9	6		Q9BUP3;Q9BUP3-3	HTATIP2	Isoform of Q9BUP3, Isoform 3 of Oxidoreductase HTATIP2;Oxidoreductase HTATIP2	9	9	100	KO_CTRL	9	9	9	9	8	9	9	9	9	9	8	9	4,06628791642096	0,000909952606635071	-0,836766560872398	-16,1568668993652	21,0139999389648	21,131254196167	21,0761909484863	20,2604446411133	20,2901172637939	20,1605834960938
+	3,65044244690238	0,838598251342773	Color2 [A=255, R=0, G=255, B=0]	9	6		F5H5D3;Q9BQE3	TUBA1C	Isoform of Q9BQE3, Tubulin alpha chain;Tubulin alpha-1C chain	3	5	100	KO_CTRL	3	3	3	3	3	3	5	5	5	5	5	5	3,65044244690238	0,00274760383386581	0,838598251342773	12,6674926031658	22,1767730712891	22,3902072906494	22,2563972473145	23,0859107971191	23,157642364502	23,0956192016602
+	3,88690802770717	-0,845300674438477	Color2 [A=255, R=255, G=0, B=0]	9	6		P11498	PC	Pyruvate carboxylase, mitochondrial	16	16	100	KO_CTRL	15	16	16	15	15	13	15	16	16	15	15	13	3,88690802770717	0,00114741035856574	-0,845300674438477	-14,5504539826866	19,63112449646	19,7407703399658	19,7788543701172	18,8073215484619	18,8699722290039	18,9375534057617
+	2,85625349708996	0,846304575602213	Color2 [A=255, R=0, G=255, B=0]	9	6		Q9H0X9;Q9H0X9-2	OSBPL5	Isoform of Q9H0X9, Isoform 2 of Oxysterol-binding protein-related protein 5;Oxysterol-binding protein-related protein 5	2	2	100	KO_CTRL	2	2	1	2	2	2	2	2	1	2	2	2	2,85625349708996	0,00279525222551929	0,846304575602213	7,89460269211242	15,6127080917358	15,8686399459839	15,5852680206299	16,4409637451172	16,6405334472656	16,5240325927734
+	3,63743993905367	0,846488952636719	Color2 [A=255, R=0, G=255, B=0]	9	6		Q9UKM9;Q9UKM9-2	RALY	Isoform of Q9UKM9, Isoform 1 of RNA-binding protein Raly;RNA-binding protein Raly	11	11	100	KO_CTRL	9	8	8	11	11	11	9	8	8	11	11	11	3,63743993905367	0,00273015873015873	0,846488952636719	12,5710687320765	22,069263458252	22,2567615509033	22,2158679962158	22,980541229248	23,0978984832764	23,0029201507568
+	6,4442936214428	-0,847967783610024	Color2 [A=255, R=255, G=0, B=0]	9	6		Q16787	LAMA3	Laminin subunit alpha-3	25	25	100	KO_CTRL	22	23	22	24	22	24	22	23	22	24	22	24	6,4442936214428	0	-0,847967783610024	-63,890160355178	21,3974514007568	21,418794631958	21,4169273376465	20,5425033569336	20,5649642944336	20,5818023681641
+	3,43791200101973	-0,849575678507488	Color2 [A=255, R=255, G=0, B=0]	9	6		P08253;P08253-3	MMP2	72 kDa type IV collagenase;Isoform of P08253, Isoform 3 of 72 kDa type IV collagenase	15	15	100	KO_CTRL	14	14	14	15	15	14	14	14	14	15	15	14	3,43791200101973	0,00222222222222222	-0,849575678507488	-11,1765663039371	21,345630645752	21,244556427002	21,2260856628418	20,4101638793945	20,5430526733398	20,3143291473389
+	6,00438074576317	-0,854864756266277	Color2 [A=255, R=255, G=0, B=0]	9	6		P28838;P28838-2	LAP3	Cytosol aminopeptidase;Isoform of P28838, Isoform 2 of Cytosol aminopeptidase	27	28	100	KO_CTRL	27	27	27	26	26	26	28	27	27	27	27	27	6,00438074576317	0	-0,854864756266277	-49,5836868829379	23,0713348388672	23,0386333465576	23,019739151001	22,1784648895264	22,2050170898438	22,1816310882568
+	3,27432321909055	0,855546951293945	Color2 [A=255, R=0, G=255, B=0]	9	6		Q5JTZ9	AARS2	Alanine--tRNA ligase, mitochondrial	3	3	100	KO_CTRL	2	3	3	3	3	3	2	3	3	3	3	3	3,27432321909055	0,00218181818181818	0,855546951293945	10,144071422163	17,3431034088135	17,2353992462158	17,5052947998047	18,249490737915	18,2460842132568	18,1548633575439
+	2,94218492143891	-0,855560302734375	Color2 [A=255, R=255, G=0, B=0]	9	6		O60488;O60488-2	ACSL4	Isoform of O60488, Isoform Short of Long-chain-fatty-acid--CoA ligase 4;Long-chain-fatty-acid--CoA ligase 4	4	4	100	KO_CTRL	4	4	4	4	4	4	4	4	4	4	4	4	2,94218492143891	0,00284615384615385	-0,855560302734375	-8,31565002224623	18,4328517913818	18,4149551391602	18,3706569671631	17,6004676818848	17,695556640625	17,3557586669922
+	3,25643346564881	0,874504725138348	Color2 [A=255, R=0, G=255, B=0]	9	6		Q86UT6	NLRX1	NLR family member X1	11	11	100	KO_CTRL	11	9	10	11	11	10	11	9	10	11	11	10	3,25643346564881	0,00212526997840173	0,874504725138348	10,0367739426827	18,6919574737549	18,6819229125977	18,7560806274414	19,7109527587891	19,616979598999	19,4255428314209
+	3,67217335372594	-0,881182988484699	Color2 [A=255, R=255, G=0, B=0]	9	6		P22531	SPRR2E	Small proline-rich protein 2E	4	4	100	KO_CTRL	4	4	4	4	4	4	4	4	4	4	4	4	3,67217335372594	0,00280130293159609	-0,881182988484699	-12,830230857413	26,7539672851563	26,947624206543	26,8714790344238	25,9360542297363	26,0550880432129	25,9383792877197
+	4,22640528998917	-0,881794611612957	Color2 [A=255, R=255, G=0, B=0]	9	6		P13646	KRT13	Keratin, type I cytoskeletal 13	23	28	100	KO_CTRL	22	22	22	22	23	23	27	27	27	27	28	28	4,22640528998917	0,00105494505494506	-0,881794611612957	-17,735848653405	29,4444828033447	29,502721786499	29,5029850006104	28,5879516601563	28,6867866516113	28,5300674438477
+	3,45397529089485	-0,887156804402672	Color2 [A=255, R=255, G=0, B=0]	9	6		F5GZ09;Q9BW83;Q9BW83-2	IFT27	Intraflagellar transport protein 27 homolog;Isoform of Q9BW83, Intraflagellar transport protein 27 homolog (Fragment);Isoform of Q9BW83, Isoform 2 of Intraflagellar transport protein 27 homolog	4	4	100	KO_CTRL	4	4	4	4	4	4	4	4	4	4	4	4	3,45397529089485	0,00225721784776903	-0,887156804402672	-11,283139423524	20,2240028381348	20,1025848388672	20,1048851013184	19,121711730957	19,3161487579346	19,3321418762207
+	4,89577780778222	-0,890183130900066	Color2 [A=255, R=255, G=0, B=0]	9	6		Q8WX93;Q8WX93-3	PALLD	Isoform of Q8WX93, Isoform 3 of Palladin;Palladin	28	28	100	KO_CTRL	27	28	28	28	28	28	27	28	28	28	28	28	4,89577780778222	0,0011566265060241	-0,890183130900066	-26,1472791756459	22,8137741088867	22,8825054168701	22,8695049285889	21,942720413208	21,934196472168	22,0183181762695
+	4,27534742306209	-0,913268407185875	Color2 [A=255, R=255, G=0, B=0]	9	6		Q03001-3	DST	Isoform of Q03001, Isoform 3 of Dystonin	47	47	100	KO_CTRL	46	46	45	40	40	45	46	46	45	40	40	45	4,27534742306209	0,00109090909090909	-0,913268407185875	-18,2479191923518	20,9222087860107	20,9874076843262	21,0250854492188	19,991455078125	20,1291522979736	20,0742893218994
+	4,38186869397398	-0,923971176147461	Color2 [A=255, R=255, G=0, B=0]	9	6		P23142	FBLN1	Fibulin-1	11	11	100	KO_CTRL	11	10	10	10	11	10	11	10	10	10	11	10	4,38186869397398	0,00117073170731707	-0,923971176147461	-19,4130624318688	21,4909744262695	21,4196701049805	21,3748741149902	20,4489421844482	20,5647296905518	20,4999332427979
+	5,56426290513848	-0,92714055379232	Color2 [A=255, R=255, G=0, B=0]	9	6		A0A8C8KBL6;P23229;P23229-2;P23229-3;P23229-4;P23229-5;P23229-6;P23229-9	ITGA6	Integrin alpha-6;Isoform of P23229, Integrin alpha-6;Isoform of P23229, Isoform 9 of Integrin alpha-6;Isoform of P23229, Isoform Alpha-6X1A of Integrin alpha-6;Isoform of P23229, Isoform Alpha-6X1B of Integrin alpha-6;Isoform of P23229, Isoform Alpha-6X1X2A of Integrin alpha-6;Isoform of P23229, Isoform Alpha-6X2A of Integrin alpha-6;Isoform of P23229, Isoform Alpha-6X2B of Integrin alpha-6	37	37	100	KO_CTRL	36	37	37	36	36	36	36	37	37	36	36	36	5,56426290513848	0	-0,92714055379232	-38,4693692223796	23,1150054931641	23,115608215332	23,1552028656006	22,1613121032715	22,2199001312256	22,2231826782227
+	2,95258469446233	-0,94147555033366	Color2 [A=255, R=255, G=0, B=0]	9	6		P09493-3	TPM1	Isoform of P09493, Isoform 3 of Tropomyosin alpha-1 chain	9	9	100	KO_CTRL	8	9	9	9	9	9	8	9	9	9	9	9	2,95258469446233	0,00287844408427877	-0,94147555033366	-8,3679641760061	23,7713642120361	23,4850025177002	23,4514598846436	22,6293621063232	22,7110557556152	22,5429821014404
+	3,00382928821315	-0,943191528320313	Color2 [A=255, R=255, G=0, B=0]	9	6		Q9Y623	MYH4	Myosin-4	3	3	100	KO_CTRL	3	3	3	3	3	3	3	3	3	3	3	3	3,00382928821315	0,00285128205128205	-0,943191528320313	-8,63015000797674	20,2459831237793	20,2402210235596	20,0176334381104	19,0944538116455	19,3682994842529	19,2115097045898
+	3,19739178852637	-0,945849100748699	Color2 [A=255, R=255, G=0, B=0]	9	6		O14732;O14732-2	IMPA2	Inositol monophosphatase 2;Isoform of O14732, Isoform 2 of Inositol monophosphatase 2	3	3	100	KO_CTRL	3	3	3	3	3	3	3	3	3	3	3	3	3,19739178852637	0,00228453608247423	-0,945849100748699	-9,69014578513974	20,4011993408203	20,6027908325195	20,4513378143311	19,5846481323242	19,389986038208	19,6431465148926
+	2,74994873757477	0,948729197184246	Color2 [A=255, R=0, G=255, B=0]	9	6		P19957	PI3	Elafin	6	7	100	KO_CTRL	6	6	6	6	6	6	7	7	7	7	7	7	2,74994873757477	0,00344715447154472	0,948729197184246	7,40030419652482	26,1170902252197	26,0663661956787	25,8082237243652	26,8419933319092	26,8806095123291	27,1152648925781
+	3,71987988425979	0,950887680053711	Color2 [A=255, R=0, G=255, B=0]	9	6		P31151	S100A7	Protein S100-A7	11	17	100	KO_CTRL	10	11	10	11	11	11	16	17	16	17	17	17	3,71987988425979	0,00286666666666667	0,950887680053711	13,1945712020593	28,5879993438721	28,4668750762939	28,3788394927979	29,4296569824219	29,3608913421631	29,49582862854
+	2,87991047422513	-0,951196034749351	Color2 [A=255, R=255, G=0, B=0]	9	6		Q04912;Q04912-2;Q04912-7	MST1R	Isoform of Q04912, Isoform Delta-RON of Macrophage-stimulating protein receptor;Isoform of Q04912, Isoform RON-5 of Macrophage-stimulating protein receptor;Macrophage-stimulating protein receptor	5	5	100	KO_CTRL	4	5	4	4	5	4	4	5	4	4	5	4	2,87991047422513	0,00285454545454545	-0,951196034749351	-8,00855060816009	18,3778095245361	18,1384239196777	18,1340961456299	17,0954132080078	17,3845710754395	17,3167572021484
+	3,49142682772192	-0,956183751424152	Color2 [A=255, R=255, G=0, B=0]	9	6		P07585	DCN	Decorin	11	12	100	KO_CTRL	11	11	11	11	11	11	12	12	12	12	12	12	3,49142682772192	0,0023433242506812	-0,956183751424152	-11,5353753861907	26,3552570343018	26,3588943481445	26,2760639190674	25,3875007629395	25,5022964477539	25,2318668365479
+	3,66018452316991	0,959506352742512	Color2 [A=255, R=0, G=255, B=0]	9	6		O95292	VAPB	Vesicle-associated membrane protein-associated protein B/C	6	6	100	KO_CTRL	6	6	5	6	6	6	6	6	5	6	6	6	3,66018452316991	0,00276527331189711	0,959506352742512	12,7402024151826	20,6673431396484	20,6087818145752	20,6605186462402	21,7485313415527	21,5568008422852	21,5098304748535
+	3,08589255698276	0,966187795003254	Color2 [A=255, R=0, G=255, B=0]	9	6		P62820	RAB1A	Ras-related protein Rab-1A	3	3	100	KO_CTRL	3	3	3	3	3	3	3	3	3	3	3	3	3,08589255698276	0,00248872180451128	0,966187795003254	9,06573554245803	19,5624217987061	19,5318584442139	19,8209419250488	20,5041255950928	20,619026184082	20,6906337738037
+	4,23959699525101	-0,975792566935223	Color2 [A=255, R=255, G=0, B=0]	9	6		P62760	VSNL1	Visinin-like protein 1	8	8	100	KO_CTRL	8	8	8	8	7	8	8	8	8	8	7	8	4,23959699525101	0,00106666666666667	-0,975792566935223	-17,8724679363094	21,5549659729004	21,5670166015625	21,5177612304688	20,4778251647949	20,5748233795166	20,6597175598145
+	5,21725351734412	0,981777826944988	Color2 [A=255, R=0, G=255, B=0]	9	6		E9PJN0;O14734	ACOT8	Acyl-coenzyme A thioesterase 8;Isoform of O14734, Acyl-coenzyme A thioesterase 8	6	6	100	KO_CTRL	5	6	5	5	6	6	5	6	5	5	6	6	5,21725351734412	0,00152380952380952	0,981777826944988	31,4863624252583	18,9318199157715	18,968053817749	18,9043521881104	19,9394245147705	19,8663063049316	19,9438285827637
+	2,95946527204248	-0,983005841573078	Color2 [A=255, R=255, G=0, B=0]	9	6		Q9H425;Q9H425-2;Q9H425-3	C1orf198	Isoform of Q9H425, Isoform 2 of Uncharacterized protein C1orf198;Isoform of Q9H425, Isoform 3 of Uncharacterized protein C1orf198;Uncharacterized protein C1orf198	2	2	100	KO_CTRL	2	2	2	2	2	2	2	2	2	2	2	2	2,95946527204248	0,00290671031096563	-0,983005841573078	-8,40274013604217	16,3710269927979	16,5910739898682	16,4644031524658	15,5909662246704	15,5901870727539	15,2963333129883
+	4,48644228143013	0,983702341715492	Color2 [A=255, R=0, G=255, B=0]	9	6		O00748;O00748-4	CES2	Cocaine esterase;Isoform of O00748, Isoform 3 of Cocaine esterase	14	14	100	KO_CTRL	14	14	13	14	14	14	14	14	13	14	14	14	4,48644228143013	0,00135211267605634	0,983702341715492	20,627895587049	22,7928943634033	22,6573467254639	22,7446689605713	23,7535781860352	23,6645164489746	23,7279224395752
+	3,32185262995513	-0,985289255777992	Color2 [A=255, R=255, G=0, B=0]	9	6		I3L1D5;O15296;O15296-3	ALOX15B	Isoform of O15296, Isoform C of Polyunsaturated fatty acid lipoxygenase ALOX15B;Isoform of O15296, Polyunsaturated fatty acid lipoxygenase ALOX15B;Polyunsaturated fatty acid lipoxygenase ALOX15B	8	8	100	KO_CTRL	8	8	8	7	8	7	8	8	8	7	8	7	3,32185262995513	0,00228837209302326	-0,985289255777992	-10,4343919721434	20,0982627868652	20,0229053497314	19,8309364318848	18,9420776367188	19,1001682281494	18,9539909362793
+	5,2734435735856	-0,988353093465172	Color2 [A=255, R=255, G=0, B=0]	9	6		Q01995	TAGLN	Transgelin	13	13	100	KO_CTRL	13	13	13	13	13	13	13	13	13	13	13	13	5,2734435735856	0	-0,988353093465172	-32,5248807843773	23,0056247711182	23,0125465393066	23,0314178466797	21,9751205444336	22,0766315460205	22,0327777862549
+	5,42773053395464	-1,00016212463379	Color2 [A=255, R=255, G=0, B=0]	9	6		Q7Z4H8	POGLUT3	Protein O-glucosyltransferase 3	6	6	100	KO_CTRL	5	5	6	5	4	4	5	5	6	5	4	4	5,42773053395464	0	-1,00016212463379	-35,5548403741316	19,0720462799072	19,1070575714111	19,1266078948975	18,0688953399658	18,0898704528809	18,1464595794678
+	2,7331481412197	-1,00118700663249	Color2 [A=255, R=255, G=0, B=0]	9	6		Q8IU81	IRF2BP1	Interferon regulatory factor 2-binding protein 1	2	2	100	KO_CTRL	2	2	2	2	2	2	2	2	2	2	2	2	2,7331481412197	0,00336507936507937	-1,00118700663249	-7,32476110370319	16,2390327453613	16,4706115722656	16,3045272827148	15,4797792434692	15,4281454086304	15,1026859283447
+	6,35604105881507	-1,00450007120768	Color2 [A=255, R=255, G=0, B=0]	9	6		A0A087X208;A0A494C0G5;A0A494C1I6;O00468;O00468-2;O00468-3;O00468-4;O00468-5;O00468-6;O00468-7	AGRN	Agrin;Isoform of O00468, Agrin;Isoform of O00468, Isoform 2 of Agrin;Isoform of O00468, Isoform 3 of Agrin;Isoform of O00468, Isoform 4 of Agrin;Isoform of O00468, Isoform 5 of Agrin;Isoform of O00468, Isoform 6 of Agrin;Isoform of O00468, Isoform 7 of Agrin	5	5	100	KO_CTRL	4	5	5	5	5	5	4	5	5	5	5	5	6,35604105881507	0	-1,00450007120768	-60,7228120264721	18,7433109283447	18,7546901702881	18,707576751709	17,7424221038818	17,7354774475098	17,7141780853271
+	3,68222851484541	1,0059642791748	Color2 [A=255, R=0, G=255, B=0]	9	6		P46976;P46976-2	GYG1	Glycogenin-1;Isoform of P46976, Isoform GN-1 of Glycogenin-1	5	5	100	KO_CTRL	5	5	5	5	5	5	5	5	5	5	5	5	3,68222851484541	0,00281967213114754	1,0059642791748	12,9062095584496	22,0204238891602	21,9391040802002	22,0996646881104	23,1461029052734	22,9353733062744	22,9956092834473
+	5,33966798348312	-1,00746091206869	Color2 [A=255, R=255, G=0, B=0]	9	6		A0A286YF22;O43175	PHGDH	D-3-phosphoglycerate dehydrogenase;Isoform of O43175, D-3-phosphoglycerate dehydrogenase	22	25	100	KO_CTRL	22	22	22	22	22	21	23	25	23	24	24	23	5,33966798348312	0	-1,00746091206869	-33,7926317910491	24,9625015258789	24,9801921844482	24,9656867980957	23,9038105010986	23,9849224090576	23,9972648620605
+	3,09090392699536	-1,00780359903971	Color2 [A=255, R=255, G=0, B=0]	9	6		O15230	LAMA5	Laminin subunit alpha-5	12	12	100	KO_CTRL	10	9	8	9	8	10	10	9	8	9	8	10	3,09090392699536	0,0023289224952741	-1,00780359903971	-9,09298020869032	19,0433120727539	19,1003265380859	18,7972412109375	17,9197616577148	18,0927848815918	17,9049224853516
+	2,84499061295562	-1,03412246704102	Color2 [A=255, R=255, G=0, B=0]	9	6		E9PC71;H7BZC1;P37235	HPCAL1	Hippocalcin-like protein 1;Isoform of P37235, Hippocalcin-like protein 1;Isoform of P37235, Hippocalcin-like protein 1 (Fragment)	2	2	100	KO_CTRL	1	1	1	2	2	2	1	1	1	2	2	2	2,84499061295562	0,00290322580645161	-1,03412246704102	-7,84086780523567	18,117395401001	18,2199325561523	18,0580806732178	16,8671398162842	17,1380004882813	17,2879009246826
+	2,69537928321061	-1,03646469116211	Color2 [A=255, R=255, G=0, B=0]	9	6		P21980	TGM2	Protein-glutamine gamma-glutamyltransferase 2	2	2	100	KO_CTRL	2	2	2	2	2	1	2	2	2	2	2	1	2,69537928321061	0,00384654731457801	-1,03646469116211	-7,157419234179	18,7846622467041	18,8627338409424	18,4589099884033	17,6757831573486	17,5303649902344	17,7907638549805
+	4,72356993414054	1,0370922088623	Color2 [A=255, R=0, G=255, B=0]	9	6		O95396	MOCS3	Adenylyltransferase and sulfurtransferase MOCS3	5	5	100	KO_CTRL	4	5	5	5	5	5	4	5	5	5	5	5	4,72356993414054	0,000905660377358491	1,0370922088623	23,66695813945	17,9397220611572	17,9215831756592	17,9704360961914	18,898136138916	19,0229473114014	19,0219345092773
+	3,07390768100175	1,04250399271647	Color2 [A=255, R=0, G=255, B=0]	9	6		H0YJ66;Q9Y394;Q9Y394-2	DHRS7	Dehydrogenase/reductase SDR family member 7;Isoform of Q9Y394, Dehydrogenase/reductase SDR family member 7 (Fragment);Isoform of Q9Y394, Isoform 2 of Dehydrogenase/reductase SDR family member 7	4	4	100	KO_CTRL	3	4	3	4	4	4	3	4	3	4	4	4	3,07390768100175	0,00270149253731343	1,04250399271647	9,0008841129916	18,9556694030762	18,7196273803711	19,026481628418	20,0796413421631	19,8959484100342	19,8537006378174
+	3,16886848975514	-1,05561129252116	Color2 [A=255, R=255, G=0, B=0]	9	6		A0A7I2V2R5;A0A7I2V2X8;A0A7I2V5R8;P27487	DPP4	Dipeptidyl peptidase 4;Isoform of P27487, Dipeptidyl peptidase 4	5	5	100	KO_CTRL	5	5	5	5	5	5	5	5	5	5	5	5	3,16886848975514	0,00247887323943662	-1,05561129252116	-9,52671933872365	19,558069229126	19,6866130828857	19,787841796875	18,7655906677246	18,6399745941162	18,4601249694824
+	4,27099996956433	1,06359672546387	Color2 [A=255, R=0, G=255, B=0]	9	6		Q7Z434	MAVS	Mitochondrial antiviral-signaling protein	8	8	100	KO_CTRL	8	7	7	8	8	8	8	7	7	8	8	8	4,27099996956433	0,00107865168539326	1,06359672546387	18,2018526615418	20,5513038635254	20,3682594299316	20,4394283294678	21,5404987335205	21,4685802459717	21,5407028198242
+	3,49058585610716	1,07847849527995	Color2 [A=255, R=0, G=255, B=0]	9	6		Q96FX7	TRMT61A	tRNA (adenine(58)-N(1))-methyltransferase catalytic subunit TRMT61A	2	2	100	KO_CTRL	2	2	2	2	2	2	2	2	2	2	2	2	3,49058585610716	0,00233695652173913	1,07847849527995	11,5296530685478	17,6602325439453	17,6137752532959	17,4693145751953	18,5584354400635	18,6170883178711	18,8032341003418
+	2,57519306257971	1,08338038126628	Color2 [A=255, R=0, G=255, B=0]	9	6		P80108	GPLD1	Phosphatidylinositol-glycan-specific phospholipase D	5	5	100	KO_CTRL	4	4	4	5	5	5	4	4	4	5	5	5	2,57519306257971	0,00475402298850575	1,08338038126628	6,64698485008225	17,5863513946533	17,7661190032959	17,9335098266602	19,0794544219971	18,6363677978516	18,8202991485596
+	4,06592623056657	-1,08810297648112	Color2 [A=255, R=255, G=0, B=0]	9	6		P19474;P19474-2	TRIM21	E3 ubiquitin-protein ligase TRIM21;Isoform of P19474, Isoform 2 of E3 ubiquitin-protein ligase TRIM21	2	2	100	KO_CTRL	2	2	2	2	2	2	2	2	2	2	2	2	4,06592623056657	0,000901408450704225	-1,08810297648112	-16,1534604668684	19,4487285614014	19,4022731781006	19,3543109893799	18,4364376068115	18,2433891296387	18,2611770629883
+	3,06578172160915	1,08917744954427	Color2 [A=255, R=0, G=255, B=0]	9	6		P20061	TCN1	Transcobalamin-1	5	5	100	KO_CTRL	5	5	5	5	5	5	5	5	5	5	5	5	3,06578172160915	0,00267158671586716	1,08917744954427	8,95715730432496	18,8151473999023	18,6288223266602	18,940465927124	20,0332527160645	19,8646602630615	19,7540550231934
+	4,17357713881431	-1,09067471822103	Color2 [A=255, R=255, G=0, B=0]	9	6		Q9NZN4	EHD2	EH domain-containing protein 2	20	20	100	KO_CTRL	20	20	20	18	19	19	20	20	20	18	19	19	4,17357713881431	0,001	-1,09067471822103	-17,1989062131416	21,9906921386719	21,8397731781006	21,9669227600098	20,8033428192139	20,9271259307861	20,7948951721191
+	4,12300834785825	-1,10990397135417	Color2 [A=255, R=255, G=0, B=0]	9	6		E9PHV6;P23497;P23497-2;P23497-3;P23497-4;P23497-5;P23497-6;P23497-7	SP100	Isoform of P23497, Isoform 6 of Nuclear autoantigen Sp-100;Isoform of P23497, Isoform 7 of Nuclear autoantigen Sp-100;Isoform of P23497, Isoform Sp100-A of Nuclear autoantigen Sp-100;Isoform of P23497, Isoform Sp100-B of Nuclear autoantigen Sp-100;Isoform of P23497, Isoform Sp100-C of Nuclear autoantigen Sp-100;Isoform of P23497, Isoform SpAlt-C of Nuclear autoantigen Sp-100;Isoform of P23497, Nu…	7	7	100	KO_CTRL	7	7	7	7	7	7	7	7	7	7	7	7	4,12300834785825	0,000964824120603015	-1,10990397135417	-16,6998336323552	20,2235240936279	20,135326385498	20,2262535095215	19,0147399902344	19,2031497955322	19,0375022888184
+	5,00519911092322	-1,11008135477702	Color2 [A=255, R=255, G=0, B=0]	9	6		O00534	VWA5A	von Willebrand factor A domain-containing protein 5A	19	19	100	KO_CTRL	17	19	18	19	17	18	17	19	18	19	17	18	5,00519911092322	0,00124675324675325	-1,11008135477702	-27,8552474915174	20,6634998321533	20,6468372344971	20,6777896881104	19,5754261016846	19,6055297851563	19,4769268035889
+	4,48588600662626	-1,1212469736735	Color2 [A=255, R=255, G=0, B=0]	9	6		Q9UMD9;Q9UMD9-2	COL17A1	Collagen alpha-1(XVII) chain;Isoform of Q9UMD9, Isoform 2 of Collagen alpha-1(XVII) chain	17	17	100	KO_CTRL	16	16	17	17	17	17	16	16	17	17	17	17	4,48588600662626	0,00134265734265734	-1,1212469736735	-20,6212395465244	22,3630199432373	22,4475688934326	22,5097236633301	21,3639392852783	21,3401660919189	21,2524662017822
+	2,50477417767111	1,12445131937663	Color2 [A=255, R=0, G=255, B=0]	9	6		Q9HAU0;Q9HAU0-2;Q9HAU0-4;Q9HAU0-5;Q9HAU0-6	PLEKHA5	Isoform of Q9HAU0, Isoform 2 of Pleckstrin homology domain-containing family A member 5;Isoform of Q9HAU0, Isoform 4 of Pleckstrin homology domain-containing family A member 5;Isoform of Q9HAU0, Isoform 5 of Pleckstrin homology domain-containing family A member 5;Isoform of Q9HAU0, Isoform 6 of Pleckstrin homology domain-containing family A member 5;Pleckstrin homology domain-containing family A …	4	4	100	KO_CTRL	3	3	3	3	4	3	3	3	3	3	4	3	2,50477417767111	0,0052987012987013	1,12445131937663	6,36279682960816	15,9913349151611	15,7150106430054	15,5037698745728	16,8792152404785	16,6686458587646	17,035608291626
+	2,73925397307941	-1,12758413950602	Color2 [A=255, R=255, G=0, B=0]	9	6		B4DYU2;H3BQV3;Q96MW5	COG8	Conserved oligomeric Golgi complex subunit 8;Isoform of Q96MW5, Conserved oligomeric Golgi complex subunit 8	2	2	100	KO_CTRL	2	2	2	2	2	2	2	2	2	2	2	2	2,73925397307941	0,00338748335552597	-1,12758413950602	-7,35213627513768	16,560266494751	16,15234375	16,3088359832764	15,0974168777466	15,4055910110474	15,1356859207153
+	3,22405418176265	-1,13020769755046	Color2 [A=255, R=255, G=0, B=0]	9	6		Q96P63-2	SERPINB12	Isoform of Q96P63, Isoform 2 of Serpin B12	13	13	100	KO_CTRL	13	13	13	13	13	12	13	13	13	13	13	12	3,22405418176265	0,00207157894736842	-1,13020769755046	-9,8452694714548	22,2014865875244	22,2576065063477	22,2193546295166	21,3091945648193	21,0571784973145	20,9214515686035
+	6,25570412688243	-1,14510345458984	Color2 [A=255, R=255, G=0, B=0]	9	6		A0A7P0TBA9;P19525	EIF2AK2	Interferon-induced, double-stranded RNA-activated protein kinase;Isoform of P19525, Interferon-induced, double-stranded RNA-activated protein kinase	14	14	100	KO_CTRL	14	14	14	14	14	14	14	14	14	14	14	14	6,25570412688243	0	-1,14510345458984	-57,3117416110122	21,7266826629639	21,6971225738525	21,7346172332764	20,5583686828613	20,6071739196777	20,5575695037842
+	2,68372683065841	1,14616584777832	Color2 [A=255, R=0, G=255, B=0]	9	6		Q96KM6	ZNF512B	Zinc finger protein 512B	2	2	50	KO_CTRL	0	0	0	2	2	2	0	0	0	2	2	2	2,68372683065841	0,00382697201017812	1,14616584777832	7,10647555977091	13,5792255401611	14,1115455627441	13,7558450698853	14,8843383789063	15,0063438415527	14,9944314956665
+	4,76873090958205	-1,14811134338379	Color2 [A=255, R=255, G=0, B=0]	9	6		A0A1R3UHJ7;Q9P0G3	KLK14	Isoform of Q9P0G3, Kallikrein M;Kallikrein-14	12	12	100	KO_CTRL	12	12	12	10	10	11	12	12	12	10	10	11	4,76873090958205	0,00095049504950495	-1,14811134338379	-24,2939476796103	22,4513168334961	22,4931678771973	22,5419387817383	21,4127655029297	21,3525447845459	21,2767791748047
+	2,66971668304492	-1,1487979888916	Color2 [A=255, R=255, G=0, B=0]	9	6		Q6P3X3	TTC27	Tetratricopeptide repeat protein 27	3	3	100	KO_CTRL	2	2	2	2	3	2	2	2	2	2	3	2	2,66971668304492	0,00405	-1,1487979888916	-7,04564609427068	17,6286525726318	17,6438026428223	17,1879653930664	16,2979507446289	16,4653511047363	16,2507247924805
+	2,42246380460876	-1,15590858459473	Color2 [A=255, R=255, G=0, B=0]	9	6		Q15417-2	CNN3	Isoform of Q15417, Isoform 2 of Calponin-3	1	2	100	KO_CTRL	1	1	1	1	1	1	2	2	2	2	2	2	2,42246380460876	0,00673448626653103	-1,15590858459473	-6,04378007907097	19,8775253295898	19,3435878753662	19,5589561462402	18,3808879852295	18,653284072876	18,2781715393066
+	5,0235715028646	-1,15940411885579	Color2 [A=255, R=255, G=0, B=0]	9	6		Q5K651	SAMD9	Sterile alpha motif domain-containing protein 9	17	17	100	KO_CTRL	17	17	17	15	16	15	17	17	17	15	16	15	5,0235715028646	0,00128	-1,15940411885579	-28,152672675028	20,266731262207	20,1475486755371	20,1628799438477	19,0422267913818	18,9997272491455	19,0569934844971
+	4,82014002943562	-1,16506512959798	Color2 [A=255, R=255, G=0, B=0]	9	6		Q13308;Q13308-4;Q13308-6	PTK7	Inactive tyrosine-protein kinase 7;Isoform of Q13308, Isoform 4 of Inactive tyrosine-protein kinase 7;Isoform of Q13308, Isoform 6 of Inactive tyrosine-protein kinase 7	19	19	100	KO_CTRL	17	17	17	17	16	17	17	17	17	17	16	17	4,82014002943562	0,00104347826086957	-1,16506512959798	-25,027690965874	22,6769523620605	22,7468528747559	22,769401550293	21,5734996795654	21,6265621185303	21,4979496002197
+	5,58104131711956	-1,16561190287272	Color2 [A=255, R=255, G=0, B=0]	9	6		Q32P28;Q32P28-3;Q32P28-4	P3H1	Isoform of Q32P28, Isoform 3 of Prolyl 3-hydroxylase 1;Isoform of Q32P28, Isoform 4 of Prolyl 3-hydroxylase 1;Prolyl 3-hydroxylase 1	6	6	100	KO_CTRL	6	6	6	6	6	6	6	6	6	6	6	6	5,58104131711956	0	-1,16561190287272	-38,8435596661169	19,9682884216309	20,0627632141113	20,0508556365967	18,8544368743896	18,8691272735596	18,8615074157715
+	2,82933709259084	-1,17427126566569	Color2 [A=255, R=255, G=0, B=0]	9	6		P14209	CD99	CD99 antigen	2	3	100	KO_CTRL	2	2	2	2	2	2	3	3	3	3	3	3	2,82933709259084	0,00284074605451937	-1,17427126566569	-7,76673110497639	19,6732330322266	19,395938873291	19,2656326293945	18,4436264038086	18,1312160491943	18,2371482849121
+	3,65954095013668	-1,17673301696777	Color2 [A=255, R=255, G=0, B=0]	9	6		H3BTN5	PKM	Isoform of P14618, Pyruvate kinase (Fragment)	3	3	100	KO_CTRL	2	3	3	3	3	3	2	3	3	3	3	3	3,65954095013668	0,00275641025641026	-1,17673301696777	-12,7353867878886	21,6725006103516	21,371898651123	21,4355239868164	20,3183727264404	20,3383808135986	20,2929706573486
+	2,45553978465285	-1,18919499715169	Color2 [A=255, R=255, G=0, B=0]	9	6		D6RB92;D6REN3;E2QRC7;Q5JS54;Q5JS54-2;Q5JS54-3	PSMG4	Isoform of Q5JS54, Isoform 2 of Proteasome assembly chaperone 4;Isoform of Q5JS54, Isoform 3 of Proteasome assembly chaperone 4;Isoform of Q5JS54, Proteasome assembly chaperone 4;Proteasome assembly chaperone 4	2	2	100	KO_CTRL	2	2	2	2	2	2	2	2	2	2	2	2	2,45553978465285	0,00595193312434692	-1,18919499715169	-6,17031316321933	17,7167224884033	17,3808841705322	17,8749313354492	16,7172908782959	16,3078861236572	16,3797760009766
+	2,97205186430825	-1,19020016988118	Color2 [A=255, R=255, G=0, B=0]	9	6		A0A0M3HER1;P48059;P48059-2;P48059-3;P48059-4;P48059-5	LIMS1	Isoform of P48059, Isoform 2 of LIM and senescent cell antigen-like-containing domain protein 1;Isoform of P48059, Isoform 3 of LIM and senescent cell antigen-like-containing domain protein 1;Isoform of P48059, Isoform 4 of LIM and senescent cell antigen-like-containing domain protein 1;Isoform of P48059, Isoform 5 of LIM and senescent cell antigen-like-containing domain protein 1;Isoform of P480…	2	2	100	KO_CTRL	2	2	2	2	2	2	2	2	2	2	2	2	2,97205186430825	0,00295507487520799	-1,19020016988118	-8,46669655547907	20,6142387390137	20,5377311706543	20,5159091949463	19,1059589385986	19,5730857849121	19,41823387146
+	4,33061425362119	-1,19248453776042	Color2 [A=255, R=255, G=0, B=0]	9	6		A0A494C164;P52630;P52630-4	STAT2	Isoform of P52630, Isoform 2 of Signal transducer and activator of transcription 2;Isoform of P52630, Signal transducer and activator of transcription;Signal transducer and activator of transcription 2	8	8	100	KO_CTRL	7	8	7	6	7	8	7	8	7	6	7	8	4,33061425362119	0,0011497005988024	-1,19248453776042	-18,843597703845	18,8385105133057	18,9443035125732	19,0277919769287	17,7456092834473	17,7986793518066	17,6888637542725
+	2,40651004914679	1,19752184549968	Color2 [A=255, R=0, G=255, B=0]	9	6		Q9C0E8;Q9C0E8-4	LNPK	Endoplasmic reticulum junction formation protein lunapark;Isoform of Q9C0E8, Isoform 4 of Endoplasmic reticulum junction formation protein lunapark	5	5	100	KO_CTRL	4	5	3	5	5	5	4	5	3	5	5	5	2,40651004914679	0,00723293172690763	1,19752184549968	5,98353033239609	18,7374744415283	18,7623023986816	18,1591854095459	19,8207092285156	19,7135353088379	19,7172832489014
+	4,49589913836088	-1,22242037455241	Color2 [A=255, R=255, G=0, B=0]	9	6		A0A087X0D5;A0A7I2V2L7;A0A7I2V3E8;A0A7I2V4X5;A0A7I2YQ92;A0A7I2YQX6;E9PKT6;P09668	CTSH	Isoform of P09668, Pro-cathepsin H;Pro-cathepsin H	4	4	100	KO_CTRL	4	4	4	4	4	4	4	4	4	4	4	4	4,49589913836088	0,00136170212765957	-1,22242037455241	-20,7413746699675	21,051082611084	21,0020942687988	21,1660308837891	19,8460998535156	19,7952728271484	19,9105739593506
+	2,61722137935813	1,22496350606282	Color2 [A=255, R=0, G=255, B=0]	9	6		B0FP48;E5RIL1	UPK3BL1;UPK3BL2	Uroplakin-3b-like protein 1;Uroplakin-3b-like protein 2	2	2	100	KO_CTRL	2	2	2	2	2	2	2	2	2	2	2	2	2,61722137935813	0,00441676646706587	1,22496350606282	6,82175214995801	17,2000255584717	16,5956230163574	16,99098777771	18,1966495513916	18,1662044525146	18,0986728668213
+	4,02620038737235	-1,23305447896322	Color2 [A=255, R=255, G=0, B=0]	9	6		P08123	COL1A2	Collagen alpha-2(I) chain	19	21	100	KO_CTRL	18	18	19	15	16	16	20	20	20	15	17	17	4,02620038737235	0,000868778280542986	-1,23305447896322	-15,7835434659889	26,4680767059326	26,2011489868164	26,3292789459229	25,0748310089111	25,1167907714844	25,1077194213867
+	2,83260412223931	-1,23841667175293	Color2 [A=255, R=255, G=0, B=0]	9	6		Q2TAL8	QRICH1	Transcriptional regulator QRICH1	2	2	100	KO_CTRL	2	2	2	2	2	2	2	2	2	2	2	2	2,83260412223931	0,0028448275862069	-1,23841667175293	-7,78215193009386	18,3345317840576	17,8179683685303	18,1716556549072	16,9598999023438	16,8353672027588	16,8136386871338
+	3,33820704084916	-1,24111811319987	Color2 [A=255, R=255, G=0, B=0]	9	6		O15460;O15460-2	P4HA2	Isoform of O15460, Isoform IIa of Prolyl 4-hydroxylase subunit alpha-2;Prolyl 4-hydroxylase subunit alpha-2	6	6	100	KO_CTRL	5	6	5	6	6	5	5	6	5	6	6	5	3,33820704084916	0,00232075471698113	-1,24111811319987	-10,5360824679659	18,9304542541504	18,9464168548584	18,8662033081055	17,6448764801025	17,8854675292969	17,4893760681152
+	4,40019020110886	1,24132029215495	Color2 [A=255, R=0, G=255, B=0]	9	6		Q86SG5	S100A7A	Protein S100-A7A	2	2	100	KO_CTRL	1	1	1	2	2	2	1	1	1	2	2	2	4,40019020110886	0,00119254658385093	1,24132029215495	19,6206983218562	21,5448055267334	21,3753890991211	21,3811683654785	22,7031574249268	22,6145477294922	22,7076187133789
+	2,348489079457	-1,25282637278239	Color2 [A=255, R=255, G=0, B=0]	9	6		A0A2R8Y602;Q9H078-2;Q9H078-3;Q9H078-5	CLPB	Isoform of Q9H078, Caseinolytic peptidase B protein homolog (Fragment);Isoform of Q9H078, Isoform 2 of Caseinolytic peptidase B protein homolog;Isoform of Q9H078, Isoform 3 of Caseinolytic peptidase B protein homolog;Isoform of Q9H078, Isoform 5 of Caseinolytic peptidase B protein homolog	2	2	100	KO_CTRL	2	2	2	2	2	2	2	2	2	2	2	2	2,348489079457	0,00831034482758621	-1,25282637278239	-5,76860539417007	16,5913410186768	16,7089557647705	16,2042655944824	15,06263256073	15,1276960372925	15,5557546615601
+	2,48691674134479	1,26225980122884	Color2 [A=255, R=0, G=255, B=0]	9	6		Q16831	UPP1	Uridine phosphorylase 1	6	6	100	KO_CTRL	5	5	4	6	6	5	5	5	4	6	6	5	2,48691674134479	0,00532764140875133	1,26225980122884	6,29240279570753	18,1080055236816	17,8568325042725	17,5267868041992	19,2008724212646	19,203052520752	18,8744792938232
+	2,38084084363781	1,26735019683838	Color2 [A=255, R=0, G=255, B=0]	9	6		Q9HD45	TM9SF3	Transmembrane 9 superfamily member 3	2	2	100	KO_CTRL	1	2	2	2	2	2	1	2	2	2	2	2	2,38084084363781	0,00764313725490196	1,26735019683838	5,88764087266489	15,1108665466309	15,6051321029663	15,3582763671875	16,7626609802246	16,8094367980957	16,3042278289795
+	5,68615269972179	-1,27391624450684	Color2 [A=255, R=255, G=0, B=0]	9	6		P50454	SERPINH1	Serpin H1	18	19	100	KO_CTRL	18	18	18	18	17	17	19	19	19	19	18	18	5,68615269972179	0	-1,27391624450684	-41,2716206079196	23,9216003417969	23,909107208252	23,9046173095703	22,5849514007568	22,6382083892822	22,6904163360596
+	2,78609266189462	-1,29806391398112	Color2 [A=255, R=255, G=0, B=0]	9	6		P16298;P16298-2;P16298-3;P16298-4;Q5F2F8	PPP3CB	Isoform of P16298, Isoform 2 of Serine/threonine-protein phosphatase 2B catalytic subunit beta isoform;Isoform of P16298, Isoform 3 of Serine/threonine-protein phosphatase 2B catalytic subunit beta isoform;Isoform of P16298, Isoform 4 of Serine/threonine-protein phosphatase 2B catalytic subunit beta isoform;Isoform of P16298, Serine/threonine-protein phosphatase;Serine/threonine-protein phosphata…	2	2	100	KO_CTRL	2	2	2	2	2	2	2	2	2	2	2	2	2,78609266189462	0,00342458100558659	-1,29806391398112	-7,56517345123016	18,1304378509521	17,7083053588867	18,1070537567139	16,5383281707764	16,8837070465088	16,6295700073242
+	2,45989473054898	-1,30004469553629	Color2 [A=255, R=255, G=0, B=0]	9	6		B4E0T2;P50542;P50542-2;P50542-3;P50542-4	PEX5	Isoform of P50542, Isoform 2 of Peroxisomal targeting signal 1 receptor;Isoform of P50542, Isoform 3 of Peroxisomal targeting signal 1 receptor;Isoform of P50542, Isoform 4 of Peroxisomal targeting signal 1 receptor;Isoform of P50542, Peroxisomal targeting signal 1 receptor;Peroxisomal targeting signal 1 receptor	2	2	100	KO_CTRL	2	2	2	2	2	2	2	2	2	2	2	2	2,45989473054898	0,00586806282722513	-1,30004469553629	-6,18713791706223	15,9936332702637	15,7805376052856	15,8321008682251	14,6328067779541	14,8787336349487	14,1945972442627
+	2,29692335243259	1,30522473653158	Color2 [A=255, R=0, G=255, B=0]	9	6		Q96HQ2;Q96HQ2-2	CDKN2AIPNL	CDKN2AIP N-terminal-like protein;Isoform of Q96HQ2, Isoform 2 of CDKN2AIP N-terminal-like protein	1	2	100	KO_CTRL	1	1	1	1	1	1	1	1	1	2	1	2	2,29692335243259	0,00903730664240218	1,30522473653158	5,58296527924252	16,00612449646	16,14577293396	16,3200664520264	17,291540145874	17,2055625915527	17,8905353546143
+	6,64527768593872	-1,31205813090006	Color2 [A=255, R=255, G=0, B=0]	9	6		Q15582	TGFBI	Transforming growth factor-beta-induced protein ig-h3	24	25	100	KO_CTRL	24	24	24	24	23	23	25	25	25	25	24	24	6,64527768593872	0	-1,31205813090006	-71,7326073585251	25,0705890655518	25,0595264434814	25,0692501068115	23,7186145782471	23,7696552276611	23,7749214172363
+	4,57356887183332	-1,31438382466634	Color2 [A=255, R=255, G=0, B=0]	9	6		P09382	LGALS1	Galectin-1	8	8	100	KO_CTRL	8	8	8	8	8	8	8	8	8	8	8	8	4,57356887183332	0,000732824427480916	-1,31438382466634	-21,6969497571334	26,2116622924805	26,1885242462158	26,0312538146973	24,7902488708496	24,8341178894043	24,8639221191406
+	2,95817875768608	-1,3223565419515	Color2 [A=255, R=255, G=0, B=0]	9	6		O94855;O94855-2	SEC24D	Isoform of O94855, Isoform 2 of Protein transport protein Sec24D;Protein transport protein Sec24D	2	2	100	KO_CTRL	2	2	2	2	1	1	2	2	2	2	1	1	2,95817875768608	0,00289722675367047	-1,3223565419515	-8,39622782037554	18,2463665008545	18,2057876586914	18,1387500762939	16,6700687408447	16,7766799926758	17,1770858764648
+	3,07118902166603	-1,33062998453776	Color2 [A=255, R=255, G=0, B=0]	9	6		C9JP16;O75718	CRTAP	Cartilage-associated protein;Isoform of O75718, Cartilage-associated protein	4	4	100	KO_CTRL	4	4	4	4	3	3	4	4	4	4	3	3	3,07118902166603	0,00269144981412639	-1,33062998453776	-8,98623281536074	20,1591949462891	20,1753921508789	19,9724311828613	18,5216197967529	18,8183536529541	18,975154876709
+	2,52838176576517	-1,33116594950358	Color2 [A=255, R=255, G=0, B=0]	9	6		H7C4W1;H7C5U2;P18084	ITGB5	Integrin beta-5;Isoform of P18084, Integrin beta (Fragment)	2	2	100	KO_CTRL	2	2	2	2	2	2	2	2	2	2	2	2	2,52838176576517	0,00516573971078977	-1,33116594950358	-6,45688650224569	17,0126552581787	16,7096099853516	17,1810150146484	15,5028505325317	15,9422664642334	15,4646654129028
+	4,70163803063787	-1,33160781860352	Color2 [A=255, R=255, G=0, B=0]	9	6		P02452	COL1A1	Collagen alpha-1(I) chain	27	29	100	KO_CTRL	27	27	26	23	22	25	29	29	28	25	24	27	4,70163803063787	0,000880733944954128	-1,33160781860352	-23,3682639330565	29,8856525421143	29,8066310882568	29,7898807525635	28,3990917205811	28,5334625244141	28,5547866821289
+	2,34582536031497	-1,33544985453288	Color2 [A=255, R=255, G=0, B=0]	9	6		O43719	HTATSF1	HIV Tat-specific factor 1	2	2	100	KO_CTRL	2	2	2	2	2	2	2	2	2	2	2	2	2,34582536031497	0,00841300191204589	-1,33544985453288	-5,75889359628561	18,5908584594727	18,1729164123535	18,6049938201904	16,7688331604004	17,3870639801025	17,206521987915
+	2,43804859288171	-1,35889275868734	Color2 [A=255, R=255, G=0, B=0]	9	6		Q9Y5T5;Q9Y5T5-2;Q9Y5T5-3;Q9Y5T5-4	USP16	Isoform of Q9Y5T5, Isoform 2 of Ubiquitin carboxyl-terminal hydrolase 16;Isoform of Q9Y5T5, Isoform 3 of Ubiquitin carboxyl-terminal hydrolase 16;Isoform of Q9Y5T5, Isoform 4 of Ubiquitin carboxyl-terminal hydrolase 16;Ubiquitin carboxyl-terminal hydrolase 16	2	2	100	KO_CTRL	2	2	2	2	2	2	2	2	2	2	2	2	2,43804859288171	0,00630927835051546	-1,35889275868734	-6,10312583359544	16,4097557067871	16,6266231536865	16,7390174865723	14,8902168273926	15,2235956192017	15,5849056243896
+	6,17444979529502	-1,36972109476725	Color2 [A=255, R=255, G=0, B=0]	9	6		P15144	ANPEP	Aminopeptidase N	15	15	100	KO_CTRL	15	14	14	15	15	15	15	14	14	15	15	15	6,17444979529502	0	-1,36972109476725	-54,6900620203933	22,298303604126	22,3765068054199	22,3223342895508	20,9661197662354	20,9773063659668	20,9445552825928
+	5,28898969121888	-1,39242680867513	Color2 [A=255, R=255, G=0, B=0]	9	6		P24821	TNC	Tenascin	66	70	100	KO_CTRL	64	65	64	66	65	65	68	69	68	70	69	68	5,28898969121888	0	-1,39242680867513	-32,8181710507694	26,0035018920898	26,0369110107422	26,0371017456055	24,5761165618896	24,7126979827881	24,6114196777344
+	2,51743583395684	-1,39925734202067	Color2 [A=255, R=255, G=0, B=0]	9	6		Q8N474	SFRP1	Secreted frizzled-related protein 1	2	2	100	KO_CTRL	2	2	1	2	2	1	2	2	1	2	2	1	2,51743583395684	0,0051032967032967	-1,39925734202067	-6,41311417302731	17,4310894012451	17,3345680236816	17,1875953674316	16,1800804138184	15,5111837387085	16,0642166137695
+	2,33746359928848	-1,40396499633789	Color2 [A=255, R=255, G=0, B=0]	9	6		Q16527	CSRP2	Cysteine and glycine-rich protein 2	5	5	100	KO_CTRL	5	5	5	5	5	5	5	5	5	5	5	5	2,33746359928848	0,00830188679245283	-1,40396499633789	-5,72849426776467	21,4088497161865	21,4562034606934	21,4121074676514	20,2105140686035	19,5365085601807	20,3182430267334
+	5,25737196755495	-1,41428184509277	Color2 [A=255, R=255, G=0, B=0]	9	6		P08133	ANXA6	Annexin A6	28	28	100	KO_CTRL	27	27	27	27	25	25	27	27	27	27	25	25	5,25737196755495	0	-1,41428184509277	-32,2244148086743	22,319751739502	22,4150238037109	22,293966293335	20,8808879852295	20,9542026519775	20,9508056640625
+	2,49147960368539	-1,42472330729167	Color2 [A=255, R=255, G=0, B=0]	9	6		H0YI09;Q9H8H3	METTL7A	Isoform of Q9H8H3, Putative methyltransferase-like protein 7A (Fragment);Putative methyltransferase-like protein 7A	3	3	100	KO_CTRL	3	3	3	2	2	2	3	3	3	2	2	2	2,49147960368539	0,00535048231511254	-1,42472330729167	-6,31032636203669	18,9855041503906	18,3323040008545	18,4698219299316	17,3407802581787	17,1993007659912	16,9733791351318
+	4,40941510444773	-1,42938804626465	Color2 [A=255, R=255, G=0, B=0]	9	6		P28062;P28062-2;X5D2R7	PSMB8	Isoform of P28062, Isoform 2 of Proteasome subunit beta type-8;Isoform of P28062, Proteasome subunit beta;Proteasome subunit beta type-8	5	5	100	KO_CTRL	5	5	5	5	5	5	5	5	5	5	5	5	4,40941510444773	0,00121518987341772	-1,42938804626465	-19,7260678591855	21,4359645843506	21,558162689209	21,451078414917	20,0374164581299	20,1653919219971	19,9542331695557
+	4,07942411507122	1,4583002726237	Color2 [A=255, R=0, G=255, B=0]	9	6		Q6BCY4	CYB5R2	NADH-cytochrome b5 reductase 2	10	10	100	KO_CTRL	9	9	10	10	10	10	9	9	10	10	10	10	4,07942411507122	0,00091866028708134	1,4583002726237	16,2810621241802	18,6502342224121	18,4445018768311	18,4632930755615	19,9446830749512	20,0956916809082	19,8925552368164
+	6,92675372856718	-1,46745491027832	Color2 [A=255, R=255, G=0, B=0]	9	6		A0A669KB68;P42224	STAT1	Isoform of P42224, Signal transducer and activator of transcription;Signal transducer and activator of transcription 1-alpha/beta	26	26	100	KO_CTRL	26	26	26	24	25	25	26	26	26	24	25	25	6,92675372856718	0	-1,46745491027832	-84,3576664188322	23,2716045379639	23,276948928833	23,2404918670654	21,8181934356689	21,7725811004639	21,7959060668945
+	5,40422952366756	-1,50615628560384	Color2 [A=255, R=255, G=0, B=0]	9	6		P51884	LUM	Lumican	12	12	100	KO_CTRL	12	12	12	12	12	12	12	12	12	12	12	12	5,40422952366756	0	-1,50615628560384	-35,0758159712913	24,6872901916504	24,6564788818359	24,6907653808594	23,088981628418	23,2154426574707	23,2116413116455
+	2,4809172142187	-1,52316665649414	Color2 [A=255, R=255, G=0, B=0]	9	6		Q9H0J9	PARP12	Protein mono-ADP-ribosyltransferase PARP12	2	2	100	KO_CTRL	2	2	2	2	1	1	2	2	2	2	1	1	2,4809172142187	0,00529374337221633	-1,52316665649414	-6,26890154018999	18,40212059021	18,4810352325439	18,4591045379639	16,5414581298828	17,3716735839844	16,8596286773682
+	5,20160194050576	-1,52976671854655	Color2 [A=255, R=255, G=0, B=0]	9	6		E9PIE3;Q969G5	CAVIN3	Caveolae-associated protein 3;Isoform of Q969G5, Caveolae-associated protein 3	3	3	100	KO_CTRL	3	3	3	2	2	3	3	3	3	2	2	3	5,20160194050576	0,0015	-1,52976671854655	-31,2029982508534	21,3692493438721	21,2580718994141	21,3041820526123	19,7087993621826	19,8022212982178	19,8311824798584
+	3,55377465060043	1,5314089457194	Color2 [A=255, R=0, G=255, B=0]	9	6		A0A7P0T7Z2;A0A7P0TA34;Q9Y6D5	ARFGEF2	Brefeldin A-inhibited guanine nucleotide-exchange protein 2;Isoform of Q9Y6D5, Brefeldin A-inhibited guanine nucleotide-exchange protein 2	6	6	100	KO_CTRL	3	4	4	6	5	5	3	4	4	6	5	5	3,55377465060043	0,00249275362318841	1,5314089457194	11,9672340648246	15,3841094970703	15,6261358261108	15,4890127182007	17,1095237731934	16,8193817138672	17,1645793914795
+	2,46146200418307	-1,53188069661459	Color2 [A=255, R=255, G=0, B=0]	9	6		A0A2R8YCS7;Q9Y3Z3	SAMHD1	Deoxynucleoside triphosphate triphosphohydrolase SAMHD1;Isoform of Q9Y3Z3, Deoxynucleoside triphosphate triphosphohydrolase SAMHD1	8	8	100	KO_CTRL	6	8	8	4	3	5	6	8	8	4	3	5	2,46146200418307	0,00576705141657922	-1,53188069661459	-6,19320233115618	19,2752342224121	19,2056636810303	19,4463729858398	17,7947196960449	17,3586139678955	18,178295135498
+	6,35105681021676	1,54035313924154	Color2 [A=255, R=0, G=255, B=0]	9	6		P47895	ALDH1A3	Aldehyde dehydrogenase family 1 member A3	15	15	100	KO_CTRL	13	12	11	15	15	15	13	12	11	15	15	15	6,35105681021676	0	1,54035313924154	60,548680532021	19,8402481079102	19,8089256286621	19,86279296875	21,4177322387695	21,3551349639893	21,3601589202881
+	4,43406872179988	1,55066998799642	Color2 [A=255, R=0, G=255, B=0]	9	6		Q13867	BLMH	Bleomycin hydrolase	14	16	100	KO_CTRL	12	12	12	14	14	14	13	13	13	16	16	16	4,43406872179988	0,00125490196078431	1,55066998799642	20,010406492816	23,2574157714844	23,1733360290527	23,2249507904053	24,9111938476563	24,7314853668213	24,6650333404541
+	4,82064596002325	-1,57083956400553	Color2 [A=255, R=255, G=0, B=0]	9	6		P12109	COL6A1	Collagen alpha-1(VI) chain	26	27	100	KO_CTRL	25	25	25	25	26	25	26	26	26	26	27	26	4,82064596002325	0,00105494505494506	-1,57083956400553	-25,0350197761773	24,2297763824463	24,3467044830322	24,200611114502	22,6021423339844	22,7144794464111	22,7479515075684
+	2,24284174872564	1,57647864023845	Color2 [A=255, R=0, G=255, B=0]	9	6		P12235	SLC25A4	ADP/ATP translocase 1	2	2	100	KO_CTRL	2	2	1	2	2	2	2	2	1	2	2	2	2,24284174872564	0,00987271142109852	1,57647864023845	5,3935104655076	15,5193500518799	15,4654006958008	15,0984239578247	17,316234588623	17,0584850311279	16,4378910064697
+	2,70898547599101	-1,59094556172689	Color2 [A=255, R=255, G=0, B=0]	9	6		K7EMS3	KRT19	Isoform of P08727, Keratin, type I cytoskeletal 19 (Fragment)	2	2	100	KO_CTRL	2	2	2	2	2	2	2	2	2	2	2	2	2,70898547599101	0,00346944083224967	-1,59094556172689	-7,21731107148668	21,0275783538818	20,9682025909424	21,0685138702393	19,2300930023193	19,1943607330322	19,8670043945313
+	2,82509644519736	-1,59394518534342	Color2 [A=255, R=255, G=0, B=0]	9	6		Q460N5;Q460N5-1;Q460N5-4	PARP14	Isoform of Q460N5, Isoform 1 of Protein mono-ADP-ribosyltransferase PARP14;Isoform of Q460N5, Isoform 4 of Protein mono-ADP-ribosyltransferase PARP14;Protein mono-ADP-ribosyltransferase PARP14	10	10	100	KO_CTRL	9	9	10	8	7	8	9	9	10	8	7	8	2,82509644519736	0,00283667621776504	-1,59394518534342	-7,74675554752011	19,4996128082275	19,3471431732178	19,3338832855225	17,9104537963867	18,0747947692871	17,4135551452637
+	3,9217497576655	-1,59550666809082	Color2 [A=255, R=255, G=0, B=0]	9	6		Q9BST9	RTKN	Rhotekin	3	3	100	KO_CTRL	2	2	2	3	3	3	2	2	2	3	3	3	3,9217497576655	0,00116129032258065	-1,59550666809082	-14,8498152898833	20,2759323120117	20,41965675354	20,1861248016357	18,860164642334	18,5839138031006	18,6511154174805
+	3,76358681726964	-1,60722414652507	Color2 [A=255, R=255, G=0, B=0]	9	6		P07951-2	TPM2	Isoform of P07951, Isoform 2 of Tropomyosin beta chain	5	5	100	KO_CTRL	5	4	5	4	4	4	5	4	5	4	4	4	3,76358681726964	0,00217021276595745	-1,60722414652507	-13,5370920862213	22,7703342437744	23,0920352935791	23,0413646697998	21,4521408081055	21,3930397033691	21,2368812561035
+	2,42397849774378	-1,638947168986	Color2 [A=255, R=255, G=0, B=0]	9	6		Q99538;Q99538-2;Q99538-3	LGMN	Isoform of Q99538, Isoform 2 of Legumain;Isoform of Q99538, Isoform 3 of Legumain;Legumain	2	2	100	KO_CTRL	2	2	2	2	2	2	2	2	2	2	2	2	2,42397849774378	0,00662857142857143	-1,638947168986	-6,04952662169028	19,0472469329834	18,8110885620117	18,8877716064453	16,8318328857422	17,7383766174316	17,2590560913086
+	4,79922225892313	-1,63962427775065	Color2 [A=255, R=255, G=0, B=0]	9	6		P54652	HSPA2	Heat shock-related 70 kDa protein 2	13	13	100	KO_CTRL	13	13	13	13	13	12	13	13	13	13	13	12	4,79922225892313	0,001	-1,63962427775065	-24,7265312362452	23,5590171813965	23,7233028411865	23,6977519989014	21,9358615875244	22,0586490631104	22,0666885375977
+	3,51863863042718	-1,65185356140137	Color2 [A=255, R=255, G=0, B=0]	9	6		P41221;P41221-2	WNT5A	Isoform of P41221, Isoform 2 of Protein Wnt-5a;Protein Wnt-5a	2	2	100	KO_CTRL	1	1	1	2	1	1	1	1	1	2	1	1	3,51863863042718	0,00239554317548746	-1,65185356140137	-11,7220016555135	15,853907585144	15,9764757156372	16,2798728942871	14,5051212310791	14,3502407073975	14,2993335723877
+	6,47782670493333	-1,65427207946777	Color2 [A=255, R=255, G=0, B=0]	9	6		P08670	VIM	Vimentin	32	38	100	KO_CTRL	32	32	32	32	32	32	38	38	38	38	38	38	6,47782670493333	0	-1,65427207946777	-65,1364317098308	26,7516937255859	26,7066688537598	26,7083873748779	25,0284271240234	25,0772228240967	25,0982837677002
+	2,70677042881272	-1,67420768737793	Color2 [A=255, R=255, G=0, B=0]	9	6		Q96CG8;Q96CG8-3	CTHRC1	Collagen triple helix repeat-containing protein 1;Isoform of Q96CG8, Isoform 3 of Collagen triple helix repeat-containing protein 1	3	3	100	KO_CTRL	3	3	3	3	3	2	3	3	3	3	3	2	2,70677042881272	0,00373575129533679	-1,67420768737793	-7,20753087024082	19,6022129058838	19,7392196655273	19,6894187927246	17,8818702697754	18,4454135894775	17,680944442749
+	6,5864929639731	-1,68652598063151	Color2 [A=255, R=255, G=0, B=0]	9	6		Q15828	CST6	Cystatin-M	6	6	100	KO_CTRL	6	6	6	6	5	5	6	6	6	6	5	5	6,5864929639731	0	-1,68652598063151	-69,3442710871856	23,8337669372559	23,8658046722412	23,839994430542	22,1174449920654	22,1925868988037	22,1699562072754
+	2,48924278289513	-1,689271291097	Color2 [A=255, R=255, G=0, B=0]	9	6		Q9C002	NMES1	Normal mucosa of esophagus-specific gene 1 protein	4	4	100	KO_CTRL	4	4	4	4	4	3	4	4	4	4	4	3	2,48924278289513	0,00533903743315508	-1,689271291097	-6,30153440824496	19,4428215026855	19,2548370361328	19,2997894287109	18,0507907867432	17,7246627807617	17,1541805267334
+	2,70023210832516	-1,69498507181804	Color2 [A=255, R=255, G=0, B=0]	9	6		P26447	S100A4	Protein S100-A4	3	3	100	KO_CTRL	3	3	3	3	3	3	3	3	3	3	3	3	2,70023210832516	0,00387129987129987	-1,69498507181804	-7,17873001282891	22,5102958679199	22,4260540008545	22,4276275634766	20,2939853668213	20,9448204040527	21,0402164459229
+	3,9398746120489	-1,71368853251139	Color2 [A=255, R=255, G=0, B=0]	9	6		P50281	MMP14	Matrix metalloproteinase-14	4	4	100	KO_CTRL	4	4	4	3	4	4	4	4	4	3	4	4	3,9398746120489	0,00119502074688797	-1,71368853251139	-15,0078986288152	20,1692848205566	20,1097888946533	20,0122394561768	18,3907012939453	18,5608501434326	18,1986961364746
+	3,93854289242327	1,72169017791748	Color2 [A=255, R=0, G=255, B=0]	9	6		Q3SY56	SP6	Transcription factor Sp6	2	2	83.3	KO_CTRL	0	2	1	2	2	2	0	2	1	2	2	2	3,93854289242327	0,0011900826446281	1,72169017791748	14,9962281003988	15,4038019180298	15,7257118225098	15,6352310180664	17,430305480957	17,2163696289063	17,2831401824951
+	4,83732313454232	-1,7238032023112	Color2 [A=255, R=255, G=0, B=0]	9	6		P01893	HLA-H	Putative HLA class I histocompatibility antigen, alpha chain H	2	2	100	KO_CTRL	2	2	2	2	2	2	2	2	2	2	2	2	4,83732313454232	0,00107865168539326	-1,7238032023112	-25,2777943657915	19,3185939788818	19,5287322998047	19,5062675476074	17,7563571929932	17,7157897949219	17,7100372314453
+	2,38909005040738	-1,73437309265137	Color2 [A=255, R=255, G=0, B=0]	9	6		Q8WWX9	SELENOM	Selenoprotein M	2	2	100	KO_CTRL	1	2	1	2	2	1	1	2	1	2	2	1	2,38909005040738	0,00761264822134387	-1,73437309265137	-5,91831613609933	15,8163614273071	15,6082468032837	15,7149991989136	13,5928287506104	13,8043241500854	14,5393352508545
+	6,24580644964311	-1,73740259806315	Color2 [A=255, R=255, G=0, B=0]	9	6		P07996	THBS1	Thrombospondin-1	47	50	100	KO_CTRL	46	44	45	45	44	45	49	47	48	47	47	48	6,24580644964311	0	-1,73740259806315	-56,9858016043092	26,1457462310791	26,1698226928711	26,1391124725342	24,3620758056641	24,4624042510986	24,4179935455322
+	5,34598965754414	-1,75142161051432	Color2 [A=255, R=255, G=0, B=0]	9	6		P12111	COL6A3	Collagen alpha-3(VI) chain	120	122	100	KO_CTRL	117	119	117	111	111	107	119	121	119	112	112	108	5,34598965754414	0	-1,75142161051432	-33,916187629245	24,4107818603516	24,5270099639893	24,4245567321777	22,7079257965088	22,6372547149658	22,762903213501
+	4,73604513805543	-1,75403658548991	Color2 [A=255, R=255, G=0, B=0]	9	6		A0A140T913;A0A140T933;A0A140T955;A0A140T9I0;A0A140T9X5;A0A1W2PRT9;Q53Z42	HLA-A	Isoform of P04439, HLA class I antigen;Isoform of P04439, HLA class I histocompatibility antigen, A alpha chain;Isoform of P04439, HLA class I histocompatibility antigen, A alpha chain (Fragment)	9	9	100	KO_CTRL	8	9	9	8	7	7	8	9	9	8	7	7	4,73604513805543	0,000914285714285714	-1,75403658548991	-23,8385400368909	22,9666366577148	22,9621562957764	22,9785671234131	21,3082885742188	21,2667388916016	21,0702228546143
+	7,03033893546478	-1,7611509958903	Color2 [A=255, R=255, G=0, B=0]	9	6		O75936	BBOX1	Gamma-butyrobetaine dioxygenase	6	6	100	KO_CTRL	6	6	6	6	6	5	6	6	6	6	6	5	7,03033893546478	0	-1,7611509958903	-89,5431344656349	21,5352344512939	21,52467918396	21,57590675354	19,7677116394043	19,8073902130127	19,7772655487061
+	4,48072074711245	-1,76530901590983	Color2 [A=255, R=255, G=0, B=0]	9	6		Q13325;Q13325-2	IFIT5	Interferon-induced protein with tetratricopeptide repeats 5;Isoform of Q13325, Isoform 2 of Interferon-induced protein with tetratricopeptide repeats 5	7	7	100	KO_CTRL	7	7	7	6	5	6	7	7	7	6	5	6	4,48072074711245	0,00132413793103448	-1,76530901590983	-20,5595361210201	18,8383560180664	18,9627437591553	18,8348236083984	17,0588779449463	17,0197887420654	17,2613296508789
+	4,93437341109548	-1,77170753479004	Color2 [A=255, R=255, G=0, B=0]	9	6		A0A140T962;A0A140T9B3;A0A140T9J9;A0A1W2PR11;Q5QT33	HLA-C	Isoform of P10321, HLA class I antigen;Isoform of P10321, HLA class I histocompatibility antigen, C alpha chain	4	4	100	KO_CTRL	4	4	4	3	3	2	4	4	4	3	3	2	4,93437341109548	0,0012	-1,77170753479004	-26,737535920795	21,3002319335938	21,2442798614502	21,4359283447266	19,6165962219238	19,5493469238281	19,4993743896484
+	5,82730313443027	-1,77194722493489	Color2 [A=255, R=255, G=0, B=0]	9	6		O95786	DDX58	Antiviral innate immune response receptor RIG-I	14	14	100	KO_CTRL	14	14	14	13	11	10	14	14	14	13	11	10	5,82730313443027	0	-1,77194722493489	-44,7716233093098	21,3405456542969	21,4123115539551	21,2862377166748	19,6048069000244	19,5619525909424	19,5564937591553
+	2,16707902780207	-1,78943983713786	Color2 [A=255, R=255, G=0, B=0]	9	6		P82970;Q5JSK6;Q5JSL0	HMGN5	High mobility group nucleosome-binding domain-containing protein 5;Isoform of P82970, High mobility group nucleosome-binding domain-containing protein 5 (Fragment)	2	2	100	KO_CTRL	2	1	2	2	2	2	2	1	2	2	2	2	2,16707902780207	0,0107441485068604	-1,78943983713786	-5,13677800899152	17,6844043731689	16,5878620147705	17,4322280883789	15,2695198059082	15,6383857727051	15,4282693862915
+	5,2326994609716	-1,79950968424479	Color2 [A=255, R=255, G=0, B=0]	9	6		P39060;P39060-1;P39060-2	COL18A1	Collagen alpha-1(XVIII) chain;Isoform of P39060, Isoform 2 of Collagen alpha-1(XVIII) chain;Isoform of P39060, Isoform 3 of Collagen alpha-1(XVIII) chain	9	9	100	KO_CTRL	9	9	9	8	8	8	9	9	9	8	8	8	5,2326994609716	0,00154838709677419	-1,79950968424479	-31,7685093949627	20,93776512146	20,9612846374512	21,0293655395508	19,2519645690918	19,1946926116943	19,0832290649414
+	4,89998636959725	-1,81121190388997	Color2 [A=255, R=255, G=0, B=0]	9	6		A0A0C4DGC1;O95715	CXCL14	C-X-C motif chemokine 14;Isoform of O95715, C-X-C motif chemokine 14	2	2	100	KO_CTRL	2	2	2	2	2	2	2	2	2	2	2	2	4,89998636959725	0,00117073170731707	-1,81121190388997	-26,2110101096496	20,2872219085693	20,4603748321533	20,4228057861328	18,6677093505859	18,5237350463867	18,5453224182129
+	3,25684108975591	-1,82103665669759	Color2 [A=255, R=255, G=0, B=0]	9	6		Q9BYE4	SPRR2G	Small proline-rich protein 2G	2	2	100	KO_CTRL	2	2	2	2	2	2	2	2	2	2	2	2	3,25684108975591	0,00212987012987013	-1,82103665669759	-10,0392068676205	25,0628395080566	25,1028614044189	24,6367092132568	22,913293838501	23,2579479217529	23,1680583953857
+	3,85704809942769	-1,82355117797852	Color2 [A=255, R=255, G=0, B=0]	9	6		P02461	COL3A1	Collagen alpha-1(III) chain	7	7	100	KO_CTRL	7	7	6	7	7	7	7	7	6	7	7	7	3,85704809942769	0,0023448275862069	-1,82355117797852	-14,2985579412455	21,3353385925293	21,2978839874268	21,6731147766113	19,5285987854004	19,6831302642822	19,6239547729492
+	2,35462544137494	-1,83687973022461	Color2 [A=255, R=255, G=0, B=0]	9	6		O14867	BACH1	Transcription regulator protein BACH1	2	2	100	KO_CTRL	1	1	1	2	2	1	1	1	1	2	2	1	2,35462544137494	0,00815429122468659	-1,83687973022461	-5,79102959517003	16,2119007110596	16,398796081543	16,4105377197266	14,071439743042	15,1060848236084	14,3330707550049
+	4,16993859990846	-1,83824602762858	Color2 [A=255, R=255, G=0, B=0]	9	6		A0A0A0MTB9;H0YAK8;P09455	RBP1	Isoform of P09455, Retinol-binding protein 1;Retinol-binding protein 1	3	3	100	KO_CTRL	3	3	3	3	2	3	3	3	3	3	2	3	4,16993859990846	0,000994818652849741	-1,83824602762858	-17,1625153488507	19,0862655639648	19,1094055175781	19,1422901153564	17,4615230560303	17,2666683197021	17,0950317382813
+	3,4673163053899	-1,83956527709961	Color2 [A=255, R=255, G=0, B=0]	9	6		Q07954	LRP1	Prolow-density lipoprotein receptor-related protein 1	7	7	100	KO_CTRL	7	6	7	6	6	5	7	6	7	6	6	5	3,4673163053899	0,00229333333333333	-1,83956527709961	-11,3723840134605	17,8131237030029	17,8241424560547	17,9286022186279	16,1777229309082	15,7007331848145	16,1687164306641
+	3,52620880853486	-1,84506607055664	Color2 [A=255, R=255, G=0, B=0]	9	6		P49888	SULT1E1	Sulfotransferase 1E1	5	5	100	KO_CTRL	5	5	5	5	5	5	5	5	5	5	5	5	3,52620880853486	0,00242253521126761	-1,84506607055664	-11,7744292903247	19,8871688842773	20,1264228820801	19,9489479064941	18,1857128143311	18,3592166900635	17,8824119567871
+	6,94767154581102	-1,86452102661133	Color2 [A=255, R=255, G=0, B=0]	9	6		P12110	COL6A2	Collagen alpha-2(VI) chain	22	22	100	KO_CTRL	21	22	22	22	22	22	21	22	22	22	22	22	6,94767154581102	0	-1,86452102661133	-85,3800553061241	25,1746520996094	25,168119430542	25,1119213104248	23,2842082977295	23,3038005828857	23,273120880127
+	3,51135998426463	-1,86619154612223	Color2 [A=255, R=255, G=0, B=0]	9	6		A0A3B3IRK8;A0A7P0Z4A9;Q9BYX4	IFIH1	Interferon-induced helicase C domain-containing protein 1;Isoform of Q9BYX4, RNA helicase	3	3	100	KO_CTRL	3	3	3	3	3	3	3	3	3	3	3	3	3,51135998426463	0,00238227146814404	-1,86619154612223	-11,6718028728005	18,0227470397949	17,6016025543213	17,9408702850342	15,8996238708496	15,8890924453735	16,1779289245605
+	2,42940124809317	-1,88066069285075	Color2 [A=255, R=255, G=0, B=0]	9	6		P35555	FBN1	Fibrillin-1	4	4	100	KO_CTRL	4	4	3	4	4	3	4	4	3	4	4	3	2,42940124809317	0,0066694045174538	-1,88066069285075	-6,07013733900318	17,9305267333984	17,5743865966797	17,4071254730225	16,2938861846924	15,4964551925659	15,47971534729
+	3,7201052837498	-1,90083249409993	Color2 [A=255, R=255, G=0, B=0]	9	6		Q9NR99	MXRA5	Matrix-remodeling-associated protein 5	3	3	100	KO_CTRL	3	3	3	2	3	2	3	3	3	2	3	2	3,7201052837498	0,00287625418060201	-1,90083249409993	-13,1963159989151	26,3985805511475	26,5129566192627	26,7932586669922	24,5044059753418	24,7161655426025	24,7817268371582
+	7,07911297079342	-1,91779263814291	Color2 [A=255, R=255, G=0, B=0]	9	6		P21810	BGN	Biglycan	12	12	100	KO_CTRL	12	12	12	12	12	12	12	12	12	12	12	12	7,07911297079342	0	-1,91779263814291	-92,0938715745003	23,8287982940674	23,8588104248047	23,8619079589844	21,9381790161133	21,8983478546143	21,9596118927002
+	4,90448028265207	-1,94668134053548	Color2 [A=255, R=255, G=0, B=0]	9	6		P19013	KRT4	Keratin, type II cytoskeletal 4	18	19	100	KO_CTRL	18	18	18	17	17	17	19	19	19	18	18	18	4,90448028265207	0,00118518518518519	-1,94668134053548	-26,2792320075049	28,0235595703125	28,0100631713867	28,1084766387939	26,2205085754395	25,9874114990234	26,0941352844238
+	3,77356237793682	-1,96022478739421	Color2 [A=255, R=255, G=0, B=0]	9	6		O14933	UBE2L6	Ubiquitin/ISG15-conjugating enzyme E2 L6	4	5	100	KO_CTRL	4	4	4	3	3	3	5	5	5	4	4	4	3,77356237793682	0,00218571428571429	-1,96022478739421	-13,6164611422639	20,1042289733887	19,954216003418	19,9004249572754	17,9292335510254	18,2842082977295	17,8647537231445
+	4,47585998933264	-1,97267818450928	Color2 [A=255, R=255, G=0, B=0]	9	6		Q9Y680;Q9Y680-3	FKBP7	Isoform of Q9Y680, Isoform 3 of Peptidyl-prolyl cis-trans isomerase FKBP7;Peptidyl-prolyl cis-trans isomerase FKBP7	2	2	100	KO_CTRL	2	2	2	1	1	1	2	2	2	1	1	1	4,47585998933264	0,00131506849315068	-1,97267818450928	-20,5016362381324	15,681432723999	15,4702072143555	15,5944538116455	13,7399015426636	13,483060836792	13,6050968170166
+	5,14304131864006	-1,97784487406413	Color2 [A=255, R=255, G=0, B=0]	9	6		A0A3B3ITK0;P35442	THBS2	Isoform of P35442, Thrombospondin-2;Thrombospondin-2	27	27	100	KO_CTRL	26	26	26	25	26	24	26	26	26	25	26	24	5,14304131864006	0,00143283582089552	-1,97784487406413	-30,1650703135065	24,2448329925537	24,2253017425537	24,1952209472656	22,2750091552734	22,3358707427979	22,1209411621094
+	6,29309664448208	-1,98797925313314	Color2 [A=255, R=255, G=0, B=0]	9	6		Q92743	HTRA1	Serine protease HTRA1	15	15	100	KO_CTRL	14	15	15	14	14	14	14	15	15	14	14	14	6,29309664448208	0	-1,98797925313314	-58,5599934406563	24,2337799072266	24,2166404724121	24,2092399597168	22,184886932373	22,2149124145508	22,2959232330322
+	3,36451160482386	-2,00001462300619	Color2 [A=255, R=255, G=0, B=0]	9	6		Q9BYK8;Q9BYK8-2;Q9BYK8-4	HELZ2	Helicase with zinc finger domain 2;Isoform of Q9BYK8, Isoform 2 of Helicase with zinc finger domain 2;Isoform of Q9BYK8, Isoform 3 of Helicase with zinc finger domain 2	2	2	100	KO_CTRL	2	2	2	1	1	2	2	2	2	1	1	2	3,36451160482386	0,00236538461538462	-2,00001462300619	-10,7016037917033	17,002269744873	17,0503768920898	16,8186588287354	14,6336984634399	15,2255249023438	15,012038230896
+	2,07540656612214	2,00049177805583	Color2 [A=255, R=0, G=255, B=0]	9	6		G3V3A0;P01011	SERPINA3	Alpha-1-antichymotrypsin;Isoform of P01011, Alpha-1-antichymotrypsin	2	2	100	KO_CTRL	2	1	2	2	2	2	2	1	2	2	2	2	2,07540656612214	0,0117323308270677	2,00049177805583	4,83901620589405	13,2079668045044	14,3904399871826	14,4288873672485	16,1258792877197	15,8070497512817	16,0958404541016
+	3,28202342642649	-2,01694266001383	Color2 [A=255, R=255, G=0, B=0]	9	6		Q9UBG0	MRC2	C-type mannose receptor 2	2	2	100	KO_CTRL	2	2	2	2	2	2	2	2	2	2	2	2	3,28202342642649	0,00219642857142857	-2,01694266001383	-10,190585275597	18,1818618774414	17,6212329864502	17,7314739227295	15,8764991760254	15,9695463180542	15,6376953125
+	5,57644247070188	-2,0191396077474	Color2 [A=255, R=255, G=0, B=0]	9	6		P19012	KRT15	Keratin, type I cytoskeletal 15	19	24	100	KO_CTRL	17	19	19	19	19	18	22	24	24	23	24	22	5,57644247070188	0	-2,0191396077474	-38,7406376587764	25,581657409668	25,6593360900879	25,7303733825684	23,6264152526855	23,6939277648926	23,5936050415039
+	4,94910599376945	-2,0250867207845	Color2 [A=255, R=255, G=0, B=0]	9	6		P98095;P98095-2	FBLN2	Fibulin-2;Isoform of P98095, Isoform 2 of Fibulin-2	13	13	100	KO_CTRL	12	12	12	8	11	8	12	12	12	8	11	8	4,94910599376945	0,00121518987341772	-2,0250867207845	-26,966311240845	20,1014747619629	20,2743473052979	20,2624588012695	18,2820835113525	18,1706352233887	18,1103019714355
+	6,51438997328553	-2,04823748270671	Color2 [A=255, R=255, G=0, B=0]	9	6		Q8IUX7	AEBP1	Adipocyte enhancer-binding protein 1	19	19	100	KO_CTRL	18	18	18	18	19	18	18	18	18	18	19	18	6,51438997328553	0	-2,04823748270671	-66,5229977980661	22,3003234863281	22,3585510253906	22,4047451019287	20,313814163208	20,2945652008057	20,3105278015137
+	6,48913905098973	-2,08159764607747	Color2 [A=255, R=255, G=0, B=0]	9	6		A0A7P0T9W6;Q9Y6K5	OAS3	2'-5'-oligoadenylate synthase 3;Isoform of Q9Y6K5, 2'-5' oligoadenylate synthase	24	24	100	KO_CTRL	24	23	23	19	21	21	24	23	23	19	21	21	6,48913905098973	0	-2,08159764607747	-65,5623115450134	22,327299118042	22,2993221282959	22,2633323669434	20,2475299835205	20,2335262298584	20,1641044616699
+	2,28897795443951	-2,1195650100708	Color2 [A=255, R=255, G=0, B=0]	9	6		O43294;O43294-2	TGFB1I1	Isoform of O43294, Isoform 2 of Transforming growth factor beta-1-induced transcript 1 protein;Transforming growth factor beta-1-induced transcript 1 protein	2	2	83.3	KO_CTRL	2	2	2	1	1	2	2	2	2	1	1	2	2,28897795443951	0,00906690777576854	-2,1195650100708	-5,55479954088033	16,5587406158447	15,8269901275635	16,517786026001	13,6433238983154	14,2261877059937	14,6753101348877
+	3,31967489887381	-2,14322217305501	Color2 [A=255, R=255, G=0, B=0]	9	6		P21589;P21589-2	NT5E	5'-nucleotidase;Isoform of P21589, Isoform 2 of 5'-nucleotidase	3	3	100	KO_CTRL	3	3	3	3	3	3	3	3	3	3	3	3	3,31967489887381	0,00227777777777778	-2,14322217305501	-10,4209209271553	19,3516597747803	19,5232200622559	19,1056079864502	17,2283973693848	16,8760318756104	17,4463920593262
+	5,60331205715481	-2,14449373881022	Color2 [A=255, R=255, G=0, B=0]	9	6		P78539;P78539-2;P78539-3;P78539-5	SRPX	Isoform of P78539, Isoform 2 of Sushi repeat-containing protein SRPX;Isoform of P78539, Isoform 3 of Sushi repeat-containing protein SRPX;Isoform of P78539, Isoform 5 of Sushi repeat-containing protein SRPX;Sushi repeat-containing protein SRPX	5	5	100	KO_CTRL	5	5	5	5	5	5	5	5	5	5	5	5	5,60331205715481	0	-2,14449373881022	-39,3458422972512	20,119930267334	20,1364135742188	20,2140502929688	17,9374980926514	18,0964908599854	18,0029239654541
+	3,82279020368793	-2,15950711568197	Color2 [A=255, R=255, G=0, B=0]	9	6		H3BSH2;Q9H6Q4;Q9H6Q4-3	CIAO3	Cytosolic iron-sulfur assembly component 3;Isoform of Q9H6Q4, Cytosolic iron-sulfur assembly component 3 (Fragment);Isoform of Q9H6Q4, Isoform 3 of Cytosolic iron-sulfur assembly component 3	2	2	100	KO_CTRL	1	1	1	2	2	1	1	1	1	2	2	1	3,82279020368793	0,00230075187969925	-2,15950711568197	-14,0147594215756	18,3609027862549	18,1635265350342	18,6812992095947	16,2045192718506	16,2181034088135	16,3045845031738
+	2,37457651934736	-2,16746838887533	Color2 [A=255, R=255, G=0, B=0]	9	6		A0A2R8Y5B3;E9PHY5;E9PII3;E9PK52;O43491;O43491-2;O43491-3;O43491-4	EPB41L2	Band 4.1-like protein 2;Isoform of O43491, Band 4.1-like protein 2;Isoform of O43491, Band 4.1-like protein 2 (Fragment);Isoform of O43491, Isoform 2 of Band 4.1-like protein 2;Isoform of O43491, Isoform 3 of Band 4.1-like protein 2;Isoform of O43491, Isoform 4 of Band 4.1-like protein 2	2	2	100	KO_CTRL	2	2	2	1	2	2	2	2	2	1	2	2	2,37457651934736	0,00769200779727096	-2,16746838887533	-5,86443471762912	16,1440334320068	15,646821975708	15,5822982788086	14,2588939666748	13,4181728363037	13,1936817169189
+	5,79214988751487	-2,18040911356608	Color2 [A=255, R=255, G=0, B=0]	9	6		P98160	HSPG2	Basement membrane-specific heparan sulfate proteoglycan core protein	35	35	100	KO_CTRL	34	34	35	30	26	28	34	34	35	30	26	28	5,79214988751487	0	-2,18040911356608	-43,8732309831256	22,2141227722168	22,2808818817139	22,2253379821777	19,9881362915039	20,1433448791504	20,0476341247559
+	2,24175345605231	-2,1892573038737	Color2 [A=255, R=255, G=0, B=0]	9	6		H7BXS3;P48426;P48426-2	PIP4K2A	Isoform of P48426, Isoform 2 of Phosphatidylinositol 5-phosphate 4-kinase type-2 alpha;Isoform of P48426, Phosphatidylinositol 5-phosphate 4-kinase type-2 alpha;Phosphatidylinositol 5-phosphate 4-kinase type-2 alpha	2	2	100	KO_CTRL	2	2	2	2	2	2	2	2	2	2	2	2	2,24175345605231	0,00986411149825784	-2,1892573038737	-5,38975185207367	18,4919490814209	18,4456348419189	17,9617042541504	15,587327003479	15,9210596084595	16,8231296539307
+	5,60714481436494	-2,19352912902832	Color2 [A=255, R=255, G=0, B=0]	9	6		Q96D15	RCN3	Reticulocalbin-3	8	8	100	KO_CTRL	7	7	8	8	8	8	7	7	8	8	8	8	5,60714481436494	0	-2,19352912902832	-39,4329342074674	22,6649036407471	22,8308048248291	22,7281436920166	20,5157146453857	20,6025409698486	20,5250091552734
+	2,1921934722369	-2,19485473632812	Color2 [A=255, R=255, G=0, B=0]	9	6		Q96DG6	CMBL	Carboxymethylenebutenolidase homolog	2	2	100	KO_CTRL	2	2	2	2	2	2	2	2	2	2	2	2	2,1921934722369	0,0104987572493786	-2,19485473632812	-5,22078602855728	17,2470798492432	16,7483253479004	16,7419509887695	14,8831834793091	15,2872381210327	13,9823703765869
+	5,03770504050645	-2,22506904602051	Color2 [A=255, R=255, G=0, B=0]	9	6		Q02388;Q02388-2	COL7A1	Collagen alpha-1(VII) chain;Isoform of Q02388, Isoform 2 of Collagen alpha-1(VII) chain	22	22	100	KO_CTRL	22	22	22	19	21	17	22	22	22	19	21	17	5,03770504050645	0,00131506849315068	-2,22506904602051	-28,3836175099262	21,3596229553223	21,20823097229	21,2965335845947	19,0992832183838	19,1529731750488	18,9369239807129
+	4,5507114449236	2,24555969238281	Color2 [A=255, R=0, G=255, B=0]	9	6		P55042	RRAD	GTP-binding protein RAD	2	2	100	KO_CTRL	2	2	2	2	2	2	2	2	2	2	2	2	4,5507114449236	0,000721804511278195	2,24555969238281	21,4113163170345	15,8725318908691	15,6182451248169	15,6000738143921	17,8287792205811	17,9897594451904	18,0089912414551
+	2,60213485970479	-2,25084273020427	Color2 [A=255, R=255, G=0, B=0]	9	6		P40425	PBX2	Pre-B-cell leukemia transcription factor 2	2	2	100	KO_CTRL	2	2	2	2	2	2	2	2	2	2	2	2	2,60213485970479	0,00460634547591069	-2,25084273020427	-6,75856513408092	17,4420585632324	17,0698642730713	16,5040321350098	14,8655309677124	15,0157918930054	14,3821039199829
+	4,22048366616769	-2,38357416788737	Color2 [A=255, R=255, G=0, B=0]	9	6		Q8TDB6	DTX3L	E3 ubiquitin-protein ligase DTX3L	9	9	100	KO_CTRL	7	8	8	5	6	5	7	8	8	5	6	5	4,22048366616769	0,00104347826086957	-2,38357416788737	-17,6748546665239	20,8232097625732	20,6298007965088	20,5612354278564	18,0869140625	18,4646186828613	18,311990737915
+	3,25747159208484	-2,40174229939779	Color2 [A=255, R=255, G=0, B=0]	9	6		Q8IXQ6;Q8IXQ6-2;Q8IXQ6-3	PARP9	Isoform of Q8IXQ6, Isoform 2 of Protein mono-ADP-ribosyltransferase PARP9;Isoform of Q8IXQ6, Isoform 3 of Protein mono-ADP-ribosyltransferase PARP9;Protein mono-ADP-ribosyltransferase PARP9	9	9	100	KO_CTRL	7	9	8	4	6	6	7	9	8	4	6	6	3,25747159208484	0,00213913043478261	-2,40174229939779	-10,0429711403626	19,7559490203857	20,0557861328125	19,5845260620117	17,1208972930908	17,7748565673828	17,295280456543
+	3,59017634023413	2,40530904134114	Color2 [A=255, R=0, G=255, B=0]	9	6		A0A5F9YFS9	SPCS1	Isoform of Q9Y6A9, Signal peptidase complex subunit 1	2	2	100	KO_CTRL	2	2	1	2	2	2	2	2	1	2	2	2	3,59017634023413	0,0025748502994012	2,40530904134114	12,2264631195792	16,5082912445068	16,9895973205566	16,3615531921387	19,1248512268066	19,001916885376	18,948600769043
+	3,61084348205171	-2,42989857991536	Color2 [A=255, R=255, G=0, B=0]	9	6		P80217;P80217-2	IFI35	Interferon-induced 35 kDa protein;Isoform of P80217, Isoform 2 of Interferon-induced 35 kDa protein	5	5	100	KO_CTRL	5	5	5	4	5	4	5	5	5	4	5	4	3,61084348205171	0,00262996941896024	-2,42989857991536	-12,376022115905	21,6231822967529	21,8424339294434	21,695930480957	18,9284038543701	19,4026050567627	19,5408420562744
+	5,00710858717021	-2,48791948954264	Color2 [A=255, R=255, G=0, B=0]	9	6		Q96AY3	FKBP10	Peptidyl-prolyl cis-trans isomerase FKBP10	6	6	100	KO_CTRL	6	6	6	4	4	2	6	6	6	4	4	2	5,00710858717021	0,00126315789473684	-2,48791948954264	-27,8860137866799	21,0905647277832	21,2759170532227	21,3758087158203	18,8211727142334	18,7198505401611	18,7375087738037
+	4,18301165263747	-2,50727653503418	Color2 [A=255, R=255, G=0, B=0]	9	6		E9PIM6;E9PNQ8;P04216	THY1	Isoform of P04216, Thy-1 membrane glycoprotein (Fragment);Thy-1 membrane glycoprotein	3	3	100	KO_CTRL	3	3	3	2	2	2	3	3	3	2	2	2	4,18301165263747	0,00101587301587302	-2,50727653503418	-17,2936173756262	21,2737503051758	21,3273391723633	21,2134437561035	18,9097270965576	18,481876373291	18,9011001586914
+	2,29242229423317	-2,54261938730876	Color2 [A=255, R=255, G=0, B=0]	9	6		Q9H4A6	GOLPH3	Golgi phosphoprotein 3	2	2	100	KO_CTRL	2	2	2	2	2	2	2	2	2	2	2	2	2,29242229423317	0,00898823529411765	-2,54261938730876	-5,56699522959661	19,0142993927002	19,2742805480957	18,6790237426758	15,8858957290649	16,1783103942871	17,2755393981934
+	3,55337621165147	-2,61068026224772	Color2 [A=255, R=255, G=0, B=0]	9	6		A0A3B3IU55;H0YJ05;Q8WXE9;Q8WXE9-3	STON2	Isoform of Q8WXE9, Isoform 2 of Stonin-2;Isoform of Q8WXE9, Stonin-2;Stonin-2	2	2	100	KO_CTRL	2	2	2	2	2	2	2	2	2	2	2	2	3,55337621165147	0,00248554913294798	-2,61068026224772	-11,9644259115668	18,5858669281006	19,1469192504883	19,1056594848633	16,1054229736328	16,3772106170654	16,5237712860107
+	2,09280988387937	2,61971664428711	Color2 [A=255, R=0, G=255, B=0]	9	6		Q8ND24	RNF214	RING finger protein 214	2	2	66.7	KO_CTRL	0	1	0	2	2	2	0	1	0	2	2	2	2,09280988387937	0,0114477498093059	2,61971664428711	4,89449547401184	14,2365808486938	14,8075904846191	13,0939855575562	17,0274276733398	16,4832420349121	16,4866371154785
+	6,18522926318267	2,66036860148112	Color2 [A=255, R=0, G=255, B=0]	9	6		Q5XKE5	KRT79	Keratin, type II cytoskeletal 79	21	22	100	KO_CTRL	19	17	19	21	21	21	20	17	19	22	22	22	6,18522926318267	0	2,66036860148112	55,0308558485443	25,6721725463867	25,6584854125977	25,5896072387695	28,379358291626	28,2806034088135	28,2414093017578
+	3,55285428341831	-2,68670018513998	Color2 [A=255, R=255, G=0, B=0]	9	6		Q07507	DPT	Dermatopontin	3	3	100	KO_CTRL	3	3	3	2	2	2	3	3	3	2	2	2	3,55285428341831	0,00247838616714697	-2,68670018513998	-11,9607483714692	19,5977935791016	19,7161750793457	19,6873188018799	16,5434646606445	17,2650375366211	17,1326847076416
+	4,51741417379907	-2,72908274332682	Color2 [A=255, R=255, G=0, B=0]	9	6		A0A0G2JJA7;A2ACR1;P28065;P28065-2	PSMB9	Isoform of P28065, Isoform LMP2.S of Proteasome subunit beta type-9;Isoform of P28065, Proteasome subunit beta;Proteasome subunit beta type-9	2	2	100	KO_CTRL	2	2	2	2	1	2	2	2	2	2	1	2	4,51741417379907	0,000700729927007299	-2,72908274332682	-21,0018430452348	19,9364242553711	19,9058990478516	19,8371620178223	17,1757640838623	17,3772563934326	16,9392166137695
+	3,34249316429179	-2,73037083943685	Color2 [A=255, R=255, G=0, B=0]	9	6		P40306	PSMB10	Proteasome subunit beta type-10	2	2	100	KO_CTRL	1	2	1	1	1	2	1	2	1	1	1	2	3,34249316429179	0,00233175355450237	-2,73037083943685	-10,5628872320636	19,4674453735352	19,2951202392578	19,3461303710938	16,6135101318359	16,2137260437012	17,0903472900391
+	5,12872782491905	-2,76533635457357	Color2 [A=255, R=255, G=0, B=0]	9	6		A0A7P0T8Y0;Q8IY21	DDX60	Isoform of Q8IY21, Probable ATP-dependent RNA helicase DDX60;Probable ATP-dependent RNA helicase DDX60	19	19	100	KO_CTRL	18	16	19	9	8	8	18	16	19	9	8	8	5,12872782491905	0,00139130434782609	-2,76533635457357	-29,9166360635546	19,4909286499023	19,2161388397217	19,4579601287842	16,5589962005615	16,66188621521	16,648136138916
+	2,51443995896103	-2,82020823160807	Color2 [A=255, R=255, G=0, B=0]	9	6		P20908;P20908-2	COL5A1	Collagen alpha-1(V) chain;Isoform of P20908, Isoform 2 of Collagen alpha-1(V) chain	7	7	100	KO_CTRL	6	6	6	6	6	5	6	6	6	6	6	5	2,51443995896103	0,00506986899563319	-2,82020823160807	-6,40117805201088	20,1024723052979	20,0557842254639	19,9235057830811	16,743616104126	16,7963981628418	18,0811233520508
+	6,38970163240895	2,86542510986328	Color2 [A=255, R=0, G=255, B=0]	9	6		Q16719	KYNU	Kynureninase	11	11	100	KO_CTRL	4	3	4	10	11	11	4	3	4	10	11	11	6,38970163240895	0	2,86542510986328	61,9119494927132	16,425271987915	16,2951564788818	16,3017749786377	19,242525100708	19,1800136566162	19,1959400177002
+	6,19058224669905	-2,86917813618978	Color2 [A=255, R=255, G=0, B=0]	9	6		P00966	ASS1	Argininosuccinate synthase	9	9	100	KO_CTRL	9	9	9	7	7	6	9	9	9	7	7	6	6,19058224669905	0	-2,86917813618978	-55,2008774542806	22,0704956054688	21,9787616729736	22,0084037780762	19,069580078125	19,2227954864502	19,157751083374
+	3,57483147272801	2,9477383295695	Color2 [A=255, R=0, G=255, B=0]	9	6		E5RJN7;E7EPX0;E7EVI1;E7EVJ4;Q9NUL3;Q9NUL3-2;Q9NUL3-3;Q9NUL3-6;Q9NUL3-7;Q9NUL3-8	STAU2	Double-stranded RNA-binding protein Staufen homolog 2;Isoform of Q9NUL3, Double-stranded RNA-binding protein Staufen homolog 2;Isoform of Q9NUL3, Double-stranded RNA-binding protein Staufen homolog 2 (Fragment);Isoform of Q9NUL3, Isoform 2 of Double-stranded RNA-binding protein Staufen homolog 2;Isoform of Q9NUL3, Isoform 3 of Double-stranded RNA-binding protein Staufen homolog 2;Isoform of Q9NUL…	2	2	50	KO_CTRL	0	0	0	2	1	2	0	0	0	2	1	2	3,57483147272801	0,00254437869822485	2,9477383295695	12,1165392913702	14,1692142486572	13,5371971130371	13,8109292984009	16,9157752990723	16,9766254425049	16,4681549072266
+	6,74386797819653	-2,95188585917155	Color2 [A=255, R=255, G=0, B=0]	9	6		D6RGG3;Q99715	COL12A1	Collagen alpha-1(XII) chain;Isoform of Q99715, Collagen alpha-1(XII) chain	83	83	100	KO_CTRL	80	82	80	73	77	74	80	82	80	73	77	74	6,74386797819653	0	-2,95188585917155	-75,924035255439	24,5955200195313	24,6028957366943	24,6191024780273	21,582275390625	21,6666412353516	21,7129440307617
+	3,82027327962414	-3,10080146789551	Color2 [A=255, R=255, G=0, B=0]	9	6		O60687	SRPX2	Sushi repeat-containing protein SRPX2	7	7	100	KO_CTRL	7	7	7	6	4	4	7	7	7	6	4	4	3,82027327962414	0,00229213483146067	-3,10080146789551	-13,9941249945461	19,8041400909424	19,7423000335693	19,8438739776611	17,0791301727295	16,3184795379639	16,690299987793
+	4,70362698632471	-3,16091664632161	Color2 [A=255, R=255, G=0, B=0]	9	6		P29728;P29728-2	OAS2	2'-5'-oligoadenylate synthase 2;Isoform of P29728, Isoform p69 of 2'-5'-oligoadenylate synthase 2	12	12	100	KO_CTRL	12	12	10	8	8	8	12	12	10	8	8	8	4,70362698632471	0,000888888888888889	-3,16091664632161	-23,395197565024	22,0606117248535	21,9633121490479	22,0561943054199	19,1007843017578	18,6466655731201	18,8499183654785
+	4,59369093285791	3,20289484659831	Color2 [A=255, R=0, G=255, B=0]	9	6		P49788	RARRES1	Retinoic acid receptor responder protein 1	3	3	100	KO_CTRL	3	1	1	3	3	3	3	1	1	3	3	3	4,59369093285791	0,000761904761904762	3,20289484659831	21,9515084616436	15,4384202957153	15,4354295730591	15,0968856811523	18,6677513122559	18,5575847625732	18,3540840148926
+	4,86815238853557	-3,33656120300293	Color2 [A=255, R=255, G=0, B=0]	9	6		D5H3J5;Q2L6G2	HLA-B	Isoform of P01889, HLA class I histocompatibility antigen B alpha chain	2	2	100	KO_CTRL	2	2	2	2	2	2	2	2	2	2	2	2	4,86815238853557	0,00110344827586207	-3,33656120300293	-25,7327356246466	21,5581245422363	21,5210933685303	21,5212726593018	18,3561267852783	17,9413414001465	18,2933387756348
+	6,32612775230862	-3,34623082478841	Color2 [A=255, R=255, G=0, B=0]	9	6		Q15063	POSTN	Periostin	32	33	100	KO_CTRL	32	32	32	26	24	25	33	33	33	26	25	26	6,32612775230862	0	-3,34623082478841	-59,685202425634	23,9679908752441	23,9782829284668	23,9123439788818	20,5661010742188	20,5436134338379	20,7102108001709
+	5,48602854533226	-3,36881001790364	Color2 [A=255, R=255, G=0, B=0]	9	6		P05161	ISG15	Ubiquitin-like protein ISG15	7	7	100	KO_CTRL	7	7	7	7	6	7	7	7	7	7	6	7	5,48602854533226	0	-3,36881001790364	-36,771418850356	22,544527053833	22,4770469665527	22,4880218505859	19,1098899841309	19,2996692657471	18,9936065673828
+	5,03129524554307	-3,54782199859619	Color2 [A=255, R=255, G=0, B=0]	9	6		Q07092;Q07092-2	COL16A1	Collagen alpha-1(XVI) chain;Isoform of Q07092, Isoform 2 of Collagen alpha-1(XVI) chain	2	2	100	KO_CTRL	2	2	2	2	2	2	2	2	2	2	2	2	5,03129524554307	0,0012972972972973	-3,54782199859619	-28,2786482786628	19,5083274841309	19,4228591918945	19,3059196472168	15,6451749801636	16,0025596618652	15,9459056854248
+	2,81188621357134	-3,58151467641195	Color2 [A=255, R=255, G=0, B=0]	9	6		P21266	GSTM3	Glutathione S-transferase Mu 3	4	4	100	KO_CTRL	4	4	4	2	1	2	4	4	4	2	1	2	2,81188621357134	0,00329745042492918	-3,58151467641195	-7,6848235185323	17,5338878631592	17,8221092224121	17,6772727966309	13,8953504562378	14,9716539382935	13,4217214584351
+	3,06981876698979	3,66535409291585	Color2 [A=255, R=0, G=255, B=0]	9	6		D6RF92;P80162	CXCL6	C-X-C motif chemokine 6;Isoform of P80162, C-X-C motif chemokine	2	2	50	KO_CTRL	0	0	0	2	2	1	0	0	0	2	2	1	3,06981876698979	0,00268645640074212	3,66535409291585	8,97885662438759	14,4207592010498	14,0625705718994	13,0577306747437	17,5001316070557	17,4958782196045	17,5411128997803
+	2,79740625979529	-3,67445055643718	Color2 [A=255, R=255, G=0, B=0]	9	6		A0A3B3ISS6;Q14956;Q14956-2	GPNMB	Isoform of Q14956, Isoform 2 of Transmembrane glycoprotein NMB;Isoform of Q14956, Transmembrane glycoprotein NMB;Transmembrane glycoprotein NMB	2	2	100	KO_CTRL	2	2	2	1	2	2	2	2	2	1	2	2	2,79740625979529	0,00345352112676056	-3,67445055643718	-7,61744807625107	20,5398101806641	20,8529262542725	20,7572708129883	17,6444549560547	17,3737831115723	16,1084175109863
+	4,40337182026869	-3,76707077026367	Color2 [A=255, R=255, G=0, B=0]	9	6		Q15063-3	POSTN	Isoform of Q15063, Isoform 3 of Periostin	3	3	100	KO_CTRL	3	3	3	3	3	3	3	3	3	3	3	3	4,40337182026869	0,0012	-3,76707077026367	-19,6569770517541	21,4521522521973	21,2787818908691	21,2956027984619	17,2498149871826	17,5905303955078	17,8849792480469
+	2,16741745073473	-3,89933967590332	Color2 [A=255, R=255, G=0, B=0]	9	6		A8MYB8;C9JMC5;E9PNN6;P30838	ALDH3A1	Aldehyde dehydrogenase, dimeric NADP-preferring;Isoform of P30838, Aldehyde dehydrogenase, dimeric NADP-preferring;Isoform of P30838, Aldehyde dehydrogenase, dimeric NADP-preferring (Fragment)	2	2	83.3	KO_CTRL	2	2	2	1	0	1	2	2	2	1	0	1	2,16741745073473	0,0107528271405493	-3,89933967590332	-5,13790293440951	18,5677032470703	17,6106758117676	18,5006160736084	15,269154548645	14,7372732162476	12,9745483398438
+	2,7465632051469	-4,14802360534668	Color2 [A=255, R=255, G=0, B=0]	9	6		E9PPH6;Q8NEV8;Q8NEV8-2	EXPH5	Exophilin-5;Isoform of Q8NEV8, Exophilin-5 (Fragment);Isoform of Q8NEV8, Isoform 2 of Exophilin-5	3	3	100	KO_CTRL	2	3	3	1	2	3	2	3	3	1	2	3	2,7465632051469	0,00342395693135935	-4,14802360534668	-7,38502599192213	19,4314250946045	20,7228546142578	19,4978790283203	15,5816221237183	15,1809530258179	16,4455127716064
+	2,97701730544211	4,27438799540202	Color2 [A=255, R=0, G=255, B=0]	9	6		P38936	CDKN1A	Cyclin-dependent kinase inhibitor 1	2	2	66.7	KO_CTRL	0	0	1	2	2	2	0	0	1	2	2	2	2,97701730544211	0,00296494156928214	4,27438799540202	8,49204940889161	13,9050569534302	13,1213111877441	12,4495363235474	17,9470176696777	16,999303817749	17,352746963501
+	7,60198517126501	-4,50724093119304	Color2 [A=255, R=255, G=0, B=0]	9	6		A0A7P0T9I6;P20591	MX1	Interferon-induced GTP-binding protein Mx1;Isoform of P20591, Interferon-induced GTP-binding protein Mx1	26	26	100	KO_CTRL	26	26	26	21	19	18	26	26	26	21	19	18	7,60198517126501	0	-4,50724093119304	-124,447843255819	24,4319896697998	24,366828918457	24,4257736206055	19,8677520751953	19,8749542236328	19,9601631164551
+	4,43162479628702	-4,64562924702962	Color2 [A=255, R=255, G=0, B=0]	9	6		P51888	PRELP	Prolargin	7	7	100	KO_CTRL	7	7	7	4	2	4	7	7	7	4	2	4	4,43162479628702	0,00124675324675325	-4,64562924702962	-19,9820408531116	22,4960250854492	22,3688373565674	22,2904453277588	17,4004955291748	17,6535968780518	18,16432762146
+	3,14908485343425	-4,73336442311605	Color2 [A=255, R=255, G=0, B=0]	9	6		Q9UBG3	CRNN	Cornulin	9	9	100	KO_CTRL	9	9	8	5	3	3	9	9	8	5	3	3	3,14908485343425	0,00243478260869565	-4,73336442311605	-9,41487720660362	20,2517967224121	20,3096256256104	20,3451976776123	14,5779495239258	15,9240732192993	16,2045040130615
+	4,40519698782621	-4,88349469502767	Color2 [A=255, R=255, G=0, B=0]	9	6		E7EMG9;P33241;P33241-3	LSP1	Isoform of P33241, Isoform 3 of Lymphocyte-specific protein 1;Isoform of P33241, Lymphocyte-specific protein 1 (Fragment);Lymphocyte-specific protein 1	4	4	100	KO_CTRL	4	4	4	3	2	2	4	4	4	3	2	2	4,40519698782621	0,00120754716981132	-4,88349469502767	-19,6778184594258	21,411771774292	21,2252883911133	21,3049697875977	16,2065811157227	16,9145088195801	16,1704559326172
+	1,95180799962109	-5,62546952565511	Color2 [A=255, R=255, G=0, B=0]	9	6		P08572	COL4A2	Collagen alpha-2(IV) chain	2	2	100	KO_CTRL	2	2	2	2	2	2	2	2	2	2	2	2	1,95180799962109	0,0136728268309377	-5,62546952565511	-4,45845805215677	20,498722076416	20,6350688934326	20,1818237304688	17,1234893798828	12,8102445602417	14,5054721832275
+	4,64925239540364	5,78884887695313	Color2 [A=255, R=0, G=255, B=0]	9	6		A6NG10;K7EIJ0;K7EIK1;K7EIN1;K7EMC9;K7ENL2;K7ESN4;Q969T9	WBP2	Isoform of Q969T9, WW domain-binding protein 2;Isoform of Q969T9, WW domain-binding protein 2 (Fragment);WW domain-binding protein 2	2	2	66.7	KO_CTRL	1	0	0	2	2	2	1	0	0	2	2	2	4,64925239540364	0,00080672268907563	5,78884887695313	22,6698005849303	13,8795471191406	13,3891086578369	14,1183261871338	19,5368499755859	19,8443431854248	19,37233543396
+	3,0115027822822	7,5900723139445	Color2 [A=255, R=0, G=255, B=0]	9	6		Q9UII2	ATP5IF1	ATPase inhibitor, mitochondrial	2	2	50	KO_CTRL	0	0	1	2	2	2	0	0	1	2	2	2	3,0115027822822	0,00288581314878893	7,5900723139445	8,67005031974361	14,7617959976196	12,5469360351563	15,4326934814453	21,7124423980713	21,816312789917	21,9828872680664
	1,07825998427603	0,135270436604817	Color2 [A=255, R=0, G=0, B=0]	9	6		A8K2U0	A2ML1	Alpha-2-macroglobulin-like protein 1	52	59	100		50	50	48	52	52	49	57	55	53	58	58	54	1,07825998427603	0,0725034760336626	0,135270436604817	2,29376290729484	24,8368549346924	24,8656826019287	24,8393611907959	25,0986442565918	24,9331092834473	24,9159564971924
	2,06778146114714	-0,137909571329754	Color2 [A=255, R=0, G=0, B=0]	9	6		F8VZ44;Q9NRG9	AAAS	Aladin;Isoform of Q9NRG9, Aladin	3	3	100	KO_CTRL	3	3	2	3	3	3	3	3	2	3	3	3	2,06778146114714	0,0116796407185629	-0,137909571329754	-4,8148598058651	24,9268321990967	24,9176139831543	24,9260730743408	24,7306518554688	24,8261375427246	24,8000011444092
	2,77455434434839	-0,351302464803062	Color2 [A=255, R=0, G=0, B=0]	9	6		Q86V21	AACS	Acetoacetyl-CoA synthetase	16	16	100	KO_CTRL	15	16	16	16	16	16	15	16	16	16	16	16	2,77455434434839	0,00352354570637119	-0,351302464803062	-7,51219022700594	20,4829998016357	20,5075244903564	20,4955158233643	20,1890029907227	20,1915245056152	20,0516052246094
	1,25809323825458	-0,117831548055012	Color2 [A=255, R=0, G=0, B=0]	9	6		A0A096LP25	AAK1	Isoform of Q2M2I8, AP2-associated protein kinase 1	6	6	100	KO_CTRL	6	6	6	6	6	6	6	6	6	6	6	6	1,25809323825458	0,0486553858852662	-0,117831548055012	-2,68056978386911	19,2832698822021	19,2123718261719	19,2924327850342	19,2165031433105	19,1038208007813	19,1142559051514
	0,411402200439417	-0,110911051432293	Color2 [A=255, R=0, G=0, B=0]	9	6		Q9H7C9	AAMDC	Mth938 domain-containing protein	5	5	100		4	4	4	4	4	4	4	4	4	4	4	4	0,411402200439417	0,406431295843521	-0,110911051432293	-0,968155766060024	18,9839115142822	19,1318588256836	18,7582931518555	18,7779750823975	18,8617763519287	18,9015789031982
	1,72987702182782	0,137135187784832	Color2 [A=255, R=0, G=0, B=0]	9	6		C9JEH3;C9JG97;Q13685	AAMP	Angio-associated migratory cell protein;Isoform of Q13685, Angio-associated migratory cell protein	4	4	100	KO_CTRL	4	4	4	4	4	4	4	4	4	4	4	4	1,72987702182782	0,0205291375291375	0,137135187784832	3,82949533494715	20,4037113189697	20,3589038848877	20,2935829162598	20,4597129821777	20,492639541626	20,515251159668
	1,67537766236132	0,308836619059242	Color2 [A=255, R=0, G=0, B=0]	9	6		A0A7P0T8J7;A0A7P0TA70;A2A2Q9;Q9Y312	AAR2	Isoform of Q9Y312, Protein AAR2 homolog;Protein AAR2 homolog	6	6	100	KO_CTRL	6	6	6	6	6	6	6	6	6	6	6	6	1,67537766236132	0,0225239687848383	0,308836619059242	3,68470766701702	17,3871078491211	17,5884628295898	17,5454769134521	17,924898147583	17,7311363220215	17,7915229797363
	0,259186358223475	0,0283679962158203	Color2 [A=255, R=0, G=0, B=0]	9	6		B3KSP9;C9J5N1;Q9BTE6;Q9BTE6-2;Q9BTE6-3	AARSD1;PTGES3L-AARSD1	Alanyl-tRNA editing protein Aarsd1;Isoform of Q9BTE6, Isoform 2 of Alanyl-tRNA editing protein Aarsd1;Isoform of Q9BTE6, Isoform 3 of Alanyl-tRNA editing protein Aarsd1;Isoform of Q9BTE6, PTGES3L-AARSD1 readthrough	7	7	100		7	6	6	7	7	7	7	6	6	7	7	7	0,259186358223475	0,644665021314786	0,0283679962158203	0,650966313034274	19,8495826721191	19,8987350463867	19,9695835113525	19,9255485534668	19,9834499359131	19,894006729126
	0,623709567296339	-0,0545628865559884	Color2 [A=255, R=0, G=0, B=0]	9	6		Q9NRN7	AASDHPPT	L-aminoadipate-semialdehyde dehydrogenase-phosphopantetheinyl transferase	11	11	100		10	9	10	11	11	11	10	9	10	11	11	11	0,623709567296339	0,224157409991627	-0,0545628865559884	-1,38658369945203	20,2625980377197	20,252779006958	20,2824001312256	20,1657428741455	20,2876224517822	20,1807231903076
	0,760713034419157	0,170414606730144	Color2 [A=255, R=0, G=0, B=0]	9	6		A0A7P0T868;Q9NY61	AATF	Isoform of Q9NY61, Protein AATF;Protein AATF	7	7	100		6	6	7	6	6	7	6	6	7	6	6	7	0,760713034419157	0,155547169811321	0,170414606730144	1,65387977882106	17,9015998840332	17,8696689605713	18,0985889434814	18,1884536743164	18,2131595611572	17,9794883728027
	0,783972197088865	0,358555793762207	Color2 [A=255, R=0, G=0, B=0]	9	6		H3BNQ7;H3BRN4;P80404	ABAT	4-aminobutyrate aminotransferase, mitochondrial;Isoform of P80404, 4-aminobutyrate aminotransferase, mitochondrial	2	2	100		2	1	2	2	2	2	2	1	2	2	2	2	0,783972197088865	0,147175270479134	0,358555793762207	1,69951853414199	15,6847848892212	15,8539161682129	15,3439588546753	15,863751411438	15,8131256103516	16,2814502716064
	2,49051962179481	0,521644592285156	Color2 [A=255, R=0, G=0, B=0]	9	6		Q86UK0	ABCA12	Glucosylceramide transporter ABCA12	10	10	100	KO_CTRL	9	9	8	10	9	9	9	9	8	10	9	9	2,49051962179481	0,00534475374732334	0,521644592285156	6,30655182289558	20,0922203063965	19,9892978668213	20,0396060943604	20,657299041748	20,4091758728027	20,6195831298828
	0,367240922600335	-0,656800270080566	Color2 [A=255, R=0, G=0, B=0]	9	6		A0A0A0MS99;A0A7I2V2E0;I3L4X2;P33527;P33527-2;P33527-3;P33527-4;P33527-5;P33527-6;P33527-7;P33527-8;P33527-9	ABCC1	Isoform of P33527, ABC-type glutathione-S-conjugate transporter;Isoform of P33527, ABC-type glutathione-S-conjugate transporter (Fragment);Isoform of P33527, Isoform 2 of Multidrug resistance-associated protein 1;Isoform of P33527, Isoform 3 of Multidrug resistance-associated protein 1;Isoform of P33527, Isoform 4 of Multidrug resistance-associated protein 1;Isoform of P33527, Isoform 5 of Multid…	2	2	100		2	2	1	2	2	2	2	2	1	2	2	2	0,367240922600335	0,464958472553699	-0,656800270080566	-0,878456324058685	16,9156227111816	16,2071170806885	14,4887142181396	15,3079357147217	15,5026111602783	14,8305063247681
	2,24893431973296	0,680653254191082	Color2 [A=255, R=0, G=0, B=0]	9	6		A0A3B3ITW3;P28288	ABCD3	ATP-binding cassette sub-family D member 3;Isoform of P28288, ATP-binding cassette sub-family D member 3	8	8	100	KO_CTRL	8	8	8	8	8	8	8	8	8	8	8	8	2,24893431973296	0,00975438596491228	0,680653254191082	5,4145910498582	19,4045925140381	19,3553600311279	19,1631851196289	20,1882190704346	19,9227733612061	19,8541049957275
	0,868146043741519	0,0396289825439453	Color2 [A=255, R=0, G=0, B=0]	9	6		P61221	ABCE1	ATP-binding cassette sub-family E member 1	23	24	100		22	20	21	23	23	23	23	21	22	24	24	24	0,868146043741519	0,119871135698015	0,0396289825439453	1,86589229722431	22,2207775115967	22,2475776672363	22,2897777557373	22,3048839569092	22,291088104248	22,2810478210449
	2,18793797583735	-0,168748219807942	Color2 [A=255, R=0, G=0, B=0]	9	6		Q5STZ8;Q8NE71	ABCF1	ATP-binding cassette sub-family F member 1;Isoform of Q8NE71, ATP-binding cassette sub-family F member 1	19	19	100	KO_CTRL	19	19	19	19	18	18	19	19	19	19	18	18	2,18793797583735	0,0106248969497115	-0,168748219807942	-5,2064758271628	20,852653503418	20,8036460876465	20,8327541351318	20,7181663513184	20,6229667663574	20,6416759490967
	3,15417417259448	-0,109643300374351	Color2 [A=255, R=0, G=0, B=0]	9	6		Q9UG63;Q9UG63-2	ABCF2	ATP-binding cassette sub-family F member 2;Isoform of Q9UG63, Isoform 2 of ATP-binding cassette sub-family F member 2	15	15	100	KO_CTRL	15	13	13	13	14	14	15	13	13	13	14	14	3,15417417259448	0,00245418326693227	-0,109643300374351	-9,44353135154424	21,1573143005371	21,1514873504639	21,1308479309082	21,02659034729	21,0535182952881	21,030611038208
	0,590427607198042	-0,122207005818687	Color2 [A=255, R=0, G=0, B=0]	9	6		Q9NUQ8	ABCF3	ATP-binding cassette sub-family F member 3	14	14	100		11	13	13	14	14	14	11	13	13	14	14	14	0,590427607198042	0,245168170631665	-0,122207005818687	-1,32171477594001	20,8804626464844	20,6848163604736	20,6848831176758	20,5216617584229	20,7475414276123	20,6143379211426
	0,731493106926995	0,168298085530598	Color2 [A=255, R=0, G=0, B=0]	9	6		Q9NUJ1	ABHD10	Palmitoyl-protein thioesterase ABHD10, mitochondrial	6	6	100		6	6	6	6	6	6	6	6	6	6	6	6	0,731493106926995	0,16679772930983	0,168298085530598	1,59669784121813	19,8098125457764	19,6208343505859	19,622631072998	19,7172298431396	19,8323307037354	20,0086116790771
	0,416741235859435	-0,25720723470052	Color2 [A=255, R=0, G=0, B=0]	9	6		Q8NFV4;Q8NFV4-4	ABHD11	Isoform of Q8NFV4, Isoform 4 of Protein ABHD11;Protein ABHD11	3	3	100		3	3	3	3	3	3	3	3	3	3	3	3	0,416741235859435	0,400278773006135	-0,25720723470052	-0,978906042690779	18,0190925598145	17,4711112976074	17,5663032531738	17,026029586792	17,6247596740723	17,6340961456299
	3,62397882162449	0,379671096801758	Color2 [A=255, R=0, G=0, B=0]	9	6		Q96IU4	ABHD14B	Putative protein-lysine deacylase ABHD14B	8	9	100	KO_CTRL	7	8	8	8	8	8	8	9	8	9	9	9	3,62397882162449	0,0026791277258567	0,379671096801758	12,471985583018	21,4352474212646	21,4375495910645	21,4562358856201	21,7843837738037	21,8024921417236	21,8811702728271
	1,00500881997609	-0,145609537760414	Color2 [A=255, R=0, G=0, B=0]	9	6		C9J1D1;Q8WTS1	ABHD5	1-acylglycerol-3-phosphate O-acyltransferase ABHD5;Isoform of Q8WTS1, 1-acylglycerol-3-phosphate O-acyltransferase ABHD5	3	3	100		3	3	3	3	3	3	3	3	3	3	3	3	1,00500881997609	0,0859197183098591	-0,145609537760414	-2,14210957723172	19,2468738555908	19,3073139190674	19,2800388336182	19,2485961914063	19,0211944580078	19,1276073455811
	1,1566031944222	-0,367266972859699	Color2 [A=255, R=0, G=0, B=0]	9	6		Q9BV23	ABHD6	Monoacylglycerol lipase ABHD6	2	2	100		2	2	2	1	1	2	2	2	2	1	1	2	1,1566031944222	0,0599923017705928	-0,367266972859699	-2,45953439940999	16,7617835998535	16,7871856689453	16,7783756256104	16,6886329650879	16,3572063446045	16,1797046661377
	0,211820369524964	0,0222829182942696	Color2 [A=255, R=0, G=0, B=0]	9	6		A0A0A0MRT6;B6VEX4;Q8IZP0;Q8IZP0-10;Q8IZP0-2;Q8IZP0-3;Q8IZP0-4;Q8IZP0-5;Q8IZP0-6;Q8IZP0-7;Q8IZP0-8;Q8IZP0-9	ABI1	Abl interactor 1;Isoform of Q8IZP0, Abl interactor 1;Isoform of Q8IZP0, Isoform 10 of Abl interactor 1;Isoform of Q8IZP0, Isoform 2 of Abl interactor 1;Isoform of Q8IZP0, Isoform 3 of Abl interactor 1;Isoform of Q8IZP0, Isoform 4 of Abl interactor 1;Isoform of Q8IZP0, Isoform 5 of Abl interactor 1;Isoform of Q8IZP0, Isoform 6 of Abl interactor 1;Isoform of Q8IZP0, Isoform 7 of Abl interactor 1;Is…	14	15	100		14	14	14	14	14	13	15	15	15	15	15	14	0,211820369524964	0,724699716095217	0,0222829182942696	0,546118130113458	22,0629901885986	22,0147476196289	22,0487537384033	21,9931125640869	22,0763721466064	22,1238555908203
	2,63201424080846	-0,408519109090168	Color2 [A=255, R=0, G=0, B=0]	9	6		O14639-3;O14639-4;O14639-5	ABLIM1	Isoform of O14639, Isoform 3 of Actin-binding LIM protein 1;Isoform of O14639, Isoform 4 of Actin-binding LIM protein 1;Isoform of O14639, Isoform 5 of Actin-binding LIM protein 1	14	14	100	KO_CTRL	14	14	14	14	13	14	14	14	14	14	13	14	2,63201424080846	0,00434866828087167	-0,408519109090168	-6,88420705575958	21,4466705322266	21,4065971374512	21,3575096130371	20,9325847625732	20,951208114624	21,1014270782471
	2,59261679849777	-0,508989969889324	Color2 [A=255, R=0, G=0, B=0]	9	6		Q12979-2	ABR	Isoform of Q12979, Isoform Short of Active breakpoint cluster region-related protein	6	6	100	KO_CTRL	6	6	6	5	6	6	6	6	6	5	6	6	2,59261679849777	0,00457943925233645	-0,508989969889324	-6,71896215207546	19,5143337249756	19,3769054412842	19,3304748535156	18,9473285675049	18,952880859375	18,7945346832275
	0,192230046935081	-0,0371138254801409	Color2 [A=255, R=0, G=0, B=0]	9	6		Q9P1F3	ABRACL	Costars family protein ABRACL	2	3	100		2	2	2	2	2	2	3	3	3	3	3	3	0,192230046935081	0,754846535721994	-0,0371138254801409	-0,501525204244869	21,4167194366455	21,4420013427734	21,3564682006836	21,2658672332764	21,5007362365723	21,3372440338135
	0,0578847190925043	0,0248444875081368	Color2 [A=255, R=0, G=0, B=0]	9	6		Q15018	ABRAXAS2	BRISC complex subunit Abraxas 2	5	5	100		4	3	4	5	5	5	4	3	4	5	5	5	0,0578847190925043	0,925463913470993	0,0248444875081368	0,167347835662849	18,8180885314941	18,3113536834717	18,5371341705322	18,5797939300537	18,5397644042969	18,6215515136719
	2,92623136067576	0,530068715413414	Color2 [A=255, R=0, G=0, B=0]	9	6		P09110	ACAA1	3-ketoacyl-CoA thiolase, peroxisomal	12	13	100	KO_CTRL	12	12	12	12	12	12	12	12	12	13	13	13	2,92623136067576	0,00280568720379147	0,530068715413414	8,23597624787322	22,362886428833	22,1536464691162	22,1963348388672	22,7520561218262	22,7799243927002	22,7710933685303
	1,7882717997929	-0,106204986572266	Color2 [A=255, R=0, G=0, B=0]	9	6		P42765	ACAA2	3-ketoacyl-CoA thiolase, mitochondrial	14	15	100	KO_CTRL	13	13	13	14	14	14	14	14	14	15	15	15	1,7882717997929	0,018368837492392	-0,106204986572266	-3,98868444315147	21,7829151153564	21,757698059082	21,8231945037842	21,6558876037598	21,6715297698975	21,7177753448486
	0,729171329483782	0,0702184041341134	Color2 [A=255, R=0, G=0, B=0]	9	6		Q13085;Q13085-2;Q13085-3;Q13085-4	ACACA	Acetyl-CoA carboxylase 1;Isoform of Q13085, Isoform 2 of Acetyl-CoA carboxylase 1;Isoform of Q13085, Isoform 3 of Acetyl-CoA carboxylase 1;Isoform of Q13085, Isoform 4 of Acetyl-CoA carboxylase 1	25	25	100		23	24	21	24	25	24	23	24	21	24	25	24	0,729171329483782	0,16779003877125	0,0702184041341134	1,59216048193429	19,5613460540771	19,4700813293457	19,5746841430664	19,6637878417969	19,5691890716553	19,5837898254395
	0,797548129828374	-2,63464546203613	Color2 [A=255, R=0, G=0, B=0]	9	6		Q9UKU7	ACAD8	Isobutyryl-CoA dehydrogenase, mitochondrial	2	2	100		2	1	2	2	2	2	2	1	2	2	2	2	0,797548129828374	0,142292302898099	-2,63464546203613	-1,72621534675458	19,7176265716553	17,0290870666504	19,1259422302246	18,5648822784424	14,5664653778076	14,8373718261719
	1,88638479387761	0,271476109822594	Color2 [A=255, R=0, G=0, B=0]	9	6		Q9H845	ACAD9	Complex I assembly factor ACAD9, mitochondrial	18	18	100	KO_CTRL	16	17	17	18	18	18	16	17	17	18	18	18	1,88638479387761	0,0150559167750325	0,271476109822594	4,26611826392316	21,2129325866699	21,2754001617432	21,2263717651367	21,6304893493652	21,460578918457	21,4380645751953
	4,6779136373091	0,39494196573893	Color2 [A=255, R=0, G=0, B=0]	9	6		P11310;P11310-2;Q5T4U5	ACADM	Isoform of P11310, Isoform 2 of Medium-chain specific acyl-CoA dehydrogenase, mitochondrial;Isoform of P11310, Medium-chain specific acyl-CoA dehydrogenase, mitochondrial;Medium-chain specific acyl-CoA dehydrogenase, mitochondrial	10	10	100	KO_CTRL	10	10	10	10	10	10	10	10	10	10	10	10	4,6779136373091	0,000834782608695652	0,39494196573893	23,0493497734072	20,6719665527344	20,7151489257813	20,7274570465088	21,0956420898438	21,1061897277832	21,0975666046143
	0,411367291125948	-0,515538215637209	Color2 [A=255, R=0, G=0, B=0]	9	6		P45954;P45954-2	ACADSB	Isoform of P45954, Isoform 2 of Short/branched chain specific acyl-CoA dehydrogenase, mitochondrial;Short/branched chain specific acyl-CoA dehydrogenase, mitochondrial	2	2	100		2	2	2	2	2	2	2	2	2	2	2	2	0,411367291125948	0,406358347592276	-0,515538215637209	-0,968085414221775	15,3461837768555	15,8317489624023	17,081563949585	15,6288585662842	15,7581214904785	15,3259019851685
	5,59665435870322	0,285680770874023	Color2 [A=255, R=0, G=0, B=0]	9	6		P49748;P49748-2;P49748-3	ACADVL	Isoform of P49748, Isoform 2 of Very long-chain specific acyl-CoA dehydrogenase, mitochondrial;Isoform of P49748, Isoform 3 of Very long-chain specific acyl-CoA dehydrogenase, mitochondrial;Very long-chain specific acyl-CoA dehydrogenase, mitochondrial	28	28	100	KO_CTRL	27	27	26	28	28	28	27	27	26	28	28	28	5,59665435870322	0	0,285680770874023	39,1950141760175	22,6591701507568	22,6437911987305	22,6589221954346	22,9455394744873	22,9292297363281	22,9441566467285
	1,72893681249014	0,160308837890625	Color2 [A=255, R=0, G=0, B=0]	9	6		Q15057	ACAP2	Arf-GAP with coiled-coil, ANK repeat and PH domain-containing protein 2	6	6	100	KO_CTRL	6	6	6	4	6	6	6	6	6	4	6	6	1,72893681249014	0,0205468295520652	0,160308837890625	3,82696702234569	18,675256729126	18,5380802154541	18,643928527832	18,7683067321777	18,7827606201172	18,7871246337891
	3,24434520547102	0,276315053304035	Color2 [A=255, R=0, G=0, B=0]	9	6		P24752	ACAT1	Acetyl-CoA acetyltransferase, mitochondrial	13	13	100	KO_CTRL	12	11	12	13	13	13	12	11	12	13	13	13	3,24434520547102	0,0021025641025641	0,276315053304035	9,96487497656956	21,9505977630615	22,0027160644531	21,9948959350586	22,2922248840332	22,2161712646484	22,2687587738037
	1,32370105783099	-0,0937321980794259	Color2 [A=255, R=0, G=0, B=0]	9	6		Q9BWD1	ACAT2	Acetyl-CoA acetyltransferase, cytosolic	15	16	100	KO_CTRL	14	13	13	15	15	15	15	14	14	16	16	16	1,32370105783099	0,042659169550173	-0,0937321980794259	-2,82767508842083	23,4543190002441	23,5548267364502	23,4664611816406	23,4156455993652	23,3969230651855	23,3818416595459
	3,40665549022023	-0,198340098063149	Color2 [A=255, R=0, G=0, B=0]	9	6		Q9H3P7	ACBD3	Golgi resident protein GCP60	11	11	100	KO_CTRL	9	8	9	11	11	10	9	8	9	11	11	10	3,40665549022023	0,00248484848484848	-0,198340098063149	-10,9719219852736	20,6459693908691	20,6297130584717	20,5901947021484	20,4364051818848	20,4231357574463	20,4113159179688
	0,159429900672011	-0,0716203053792306	Color2 [A=255, R=0, G=0, B=0]	9	6		A0A7I2V2M2;A0A7I2V2Y9;A0A7I2V347;A0A7I2V420;A0A7I2V556;A0A7I2V560;A0A7I2V5E1;A0A7I2V690;A0A7I2YQD7;A0A7I2YQE9;A0A7I2YQJ9;B7Z2R7;Q5T8D3;Q5T8D3-2;Q5T8D3-3	ACBD5	Acyl-CoA-binding domain-containing protein 5;Isoform of Q5T8D3, Acyl-CoA-binding domain-containing protein 5;Isoform of Q5T8D3, Isoform 2 of Acyl-CoA-binding domain-containing protein 5;Isoform of Q5T8D3, Isoform 3 of Acyl-CoA-binding domain-containing protein 5	3	3	100		2	2	2	3	2	2	2	2	2	3	2	2	0,159429900672011	0,802423345316134	-0,0716203053792306	-0,424944054982204	15,7621784210205	15,7884178161621	16,0535202026367	16,0362243652344	15,549578666687	15,8034524917603
	1,29144157892074	-0,157733281453449	Color2 [A=255, R=0, G=0, B=0]	9	6		S4R3H4	ACIN1	Isoform of Q9UKV3, Apoptotic chromatin condensation inducer in the nucleus	19	19	100	KO_CTRL	17	18	18	19	19	19	17	18	18	19	19	19	1,29144157892074	0,0459315010570824	-0,157733281453449	-2,75490590580889	21,1326351165771	21,1051750183105	21,1202754974365	20,8485050201416	21,0112838745117	21,0250968933105
	1,50563145875595	0,0764726003011091	Color2 [A=255, R=0, G=0, B=0]	9	6		P53396	ACLY	ATP-citrate synthase	46	48	100	KO_CTRL	43	42	42	45	45	44	44	42	43	46	47	46	1,50563145875595	0,0298938053097345	0,0764726003011091	3,25542361269383	23,6998062133789	23,7599048614502	23,7508735656738	23,823844909668	23,7852230072021	23,8309345245361
	1,97228068243527	-0,0911846160888672	Color2 [A=255, R=0, G=0, B=0]	9	6		A2A274;Q99798	ACO2	Aconitate hydratase, mitochondrial;Isoform of Q99798, Aconitate hydratase, mitochondrial	35	37	100	KO_CTRL	34	34	34	35	35	35	35	35	35	37	36	37	1,97228068243527	0,0133184668989547	-0,0911846160888672	-4,51990831960308	23,0804843902588	23,0401954650879	23,0980052947998	22,9893054962158	22,9952049255371	22,960620880127
	3,09411096239602	0,317818323771156	Color2 [A=255, R=0, G=0, B=0]	9	6		Q8WXI4-2	ACOT11	Isoform of Q8WXI4, Isoform 2 of Acyl-coenzyme A thioesterase 11	12	12	100	KO_CTRL	11	11	9	12	12	12	11	11	9	12	12	12	3,09411096239602	0,00233333333333333	0,317818323771156	9,11045513221182	21,4380283355713	21,4329872131348	21,3424549102783	21,7346248626709	21,7415370941162	21,6907634735107
	2,02022960352506	0,391503016153973	Color2 [A=255, R=0, G=0, B=0]	9	6		Q9NPJ3;Q9NPJ3-2	ACOT13	Acyl-coenzyme A thioesterase 13;Isoform of Q9NPJ3, Isoform 2 of Acyl-coenzyme A thioesterase 13	4	4	100	KO_CTRL	4	4	4	4	4	4	4	4	4	4	4	4	2,02022960352506	0,0122768565248738	0,391503016153973	4,66626121080939	21,3822994232178	21,4832229614258	21,4999809265137	21,7710151672363	21,7714824676514	21,9975147247314
	3,63187631917401	0,305037180582683	Color2 [A=255, R=0, G=0, B=0]	9	6		Q9Y305;Q9Y305-2;Q9Y305-3;Q9Y305-4	ACOT9	Acyl-coenzyme A thioesterase 9, mitochondrial;Isoform of Q9Y305, Isoform 2 of Acyl-coenzyme A thioesterase 9, mitochondrial;Isoform of Q9Y305, Isoform 3 of Acyl-coenzyme A thioesterase 9, mitochondrial;Isoform of Q9Y305, Isoform 4 of Acyl-coenzyme A thioesterase 9, mitochondrial	9	9	100	KO_CTRL	9	8	8	8	9	8	9	8	8	8	9	8	3,63187631917401	0,00271293375394322	0,305037180582683	12,5300254878664	19,9698047637939	19,9890537261963	20,0431613922119	20,2880535125732	20,3046607971191	20,3244171142578
	2,8929016228549	-0,71150016784668	Color2 [A=255, R=0, G=0, B=0]	9	6		Q15067-2	ACOX1	Isoform of Q15067, Isoform 2 of Peroxisomal acyl-coenzyme A oxidase 1	16	16	100	KO_CTRL	16	16	16	15	15	15	16	16	16	15	15	15	2,8929016228549	0,00273230769230769	-0,71150016784668	-8,07175393255113	21,70627784729	21,6610946655273	21,7075366973877	21,151704788208	20,9174346923828	20,8712692260742
	1,16447683786658	0,337069829305012	Color2 [A=255, R=0, G=0, B=0]	9	6		O15254;O15254-2	ACOX3	Isoform of O15254, Isoform 2 of Peroxisomal acyl-coenzyme A oxidase 3;Peroxisomal acyl-coenzyme A oxidase 3	7	7	100		7	7	7	7	7	7	7	7	7	7	7	7	1,16447683786658	0,0590294573643411	0,337069829305012	2,47641793200384	18,5065822601318	18,4651794433594	18,5176544189453	19,1028900146484	18,6787948608398	18,7189407348633
	1,74294047455374	0,369777043660484	Color2 [A=255, R=0, G=0, B=0]	9	6		P24666	ACP1	Low molecular weight phosphotyrosine protein phosphatase	8	8	100	KO_CTRL	7	7	5	8	8	8	7	7	5	8	8	8	1,74294047455374	0,0200540858318636	0,369777043660484	3,86473689922442	22,2006683349609	21,8918037414551	22,1206092834473	22,4570331573486	22,4723529815674	22,3930263519287
	0,367720260529375	0,172211329142254	Color2 [A=255, R=0, G=0, B=0]	9	6		A0A5F9ZH82;A0A5F9ZHR7;E9PHY0;P11117	ACP2	Isoform of P11117, Lysosomal acid phosphatase;Isoform of P11117, Lysosomal acid phosphatase (Fragment);Lysosomal acid phosphatase	3	3	100		3	3	3	3	3	3	3	3	3	3	3	3	0,367720260529375	0,464395415472779	0,172211329142254	0,879438165800739	18,1689834594727	17,5879459381104	17,6893577575684	18,1449909210205	17,9210090637207	17,8969211578369
	2,18208162807036	0,351236343383789	Color2 [A=255, R=0, G=0, B=0]	9	6		P15309;P15309-2	ACP3	Isoform of P15309, Isoform 2 of Prostatic acid phosphatase;Prostatic acid phosphatase	7	7	100	KO_CTRL	7	7	7	7	7	7	7	7	7	7	7	7	2,18208162807036	0,0107629204265792	0,351236343383789	5,18683291016281	19,972188949585	19,826042175293	19,9172458648682	20,3529014587402	20,2445068359375	20,1717777252197
	0,0402873547297069	-0,0106754302978516	Color2 [A=255, R=0, G=0, B=0]	9	6		E9PF16;Q96CM8;Q96CM8-2;Q96CM8-3	ACSF2	Isoform of Q96CM8, Isoform 2 of Medium-chain acyl-CoA ligase ACSF2, mitochondrial;Isoform of Q96CM8, Isoform 3 of Medium-chain acyl-CoA ligase ACSF2, mitochondrial;Isoform of Q96CM8, Medium-chain acyl-CoA ligase ACSF2, mitochondrial;Medium-chain acyl-CoA ligase ACSF2, mitochondrial	4	4	100		4	4	4	3	4	3	4	4	4	3	4	3	0,0402873547297069	0,947460910151692	-0,0106754302978516	-0,118468320020808	17,3370018005371	17,4517097473145	17,5170726776123	17,5708389282227	17,3484859466553	17,3544330596924
	1,2622307084662	0,540511449178062	Color2 [A=255, R=0, G=0, B=0]	9	6		F5H362;F5H5A1;F5H755;Q4G176	ACSF3	Isoform of Q4G176, Malonate--CoA ligase ACSF3, mitochondrial;Isoform of Q4G176, Malonate--CoA ligase ACSF3, mitochondrial (Fragment);Malonate--CoA ligase ACSF3, mitochondrial	3	3	100	KO_CTRL	3	3	3	3	3	3	3	3	3	3	3	3	1,2622307084662	0,0486185737976783	0,540511449178062	2,68974460006233	17,404670715332	17,2147731781006	17,315113067627	18,0247440338135	18,0652542114258	17,4660930633545
	0,290602383187877	0,0594075520833357	Color2 [A=255, R=0, G=0, B=0]	9	6		E7EPM6;P33121;P33121-3	ACSL1	Isoform of P33121, Arachidonate--CoA ligase;Isoform of P33121, Isoform 3 of Long-chain-fatty-acid--CoA ligase 1;Long-chain-fatty-acid--CoA ligase 1	20	20	100		20	20	20	20	20	20	20	20	20	20	20	20	0,290602383187877	0,587852665293983	0,0594075520833357	0,71855619190154	21,0427398681641	20,9768142700195	20,9909725189209	21,2202644348145	21,0113143920898	20,9571704864502
	0,0401091282732842	-0,0135021209716797	Color2 [A=255, R=0, G=0, B=0]	9	6		Q9NUB1;Q9NUB1-2	ACSS1	Acetyl-coenzyme A synthetase 2-like, mitochondrial;Isoform of Q9NUB1, Isoform 2 of Acetyl-coenzyme A synthetase 2-like, mitochondrial	5	5	100		5	4	4	5	5	4	5	4	4	5	5	4	0,0401091282732842	0,947488236437877	-0,0135021209716797	-0,117965149605988	18,4673271179199	18,3742618560791	18,328685760498	18,4661560058594	18,1636028289795	18,5000095367432
	3,05809238101166	0,343751907348633	Color2 [A=255, R=0, G=0, B=0]	9	6		Q9NR19;Q9NR19-2	ACSS2	Acetyl-coenzyme A synthetase, cytoplasmic;Isoform of Q9NR19, Isoform 2 of Acetyl-coenzyme A synthetase, cytoplasmic	13	13	100	KO_CTRL	11	11	12	13	13	13	11	11	12	13	13	13	3,05809238101166	0,00264233576642336	0,343751907348633	8,91596027460315	20,4383125305176	20,4166641235352	20,4476985931396	20,8098258972168	20,8207492828369	20,7033557891846
	3,28766297253617	-0,270305633544922	Color2 [A=255, R=0, G=0, B=0]	9	6		P62736	ACTA2	Actin, aortic smooth muscle	8	10	100	KO_CTRL	8	8	8	7	8	8	10	10	10	9	10	10	3,28766297253617	0,00221123595505618	-0,270305633544922	-10,2247783822246	28,1534748077393	28,1612377166748	28,1922855377197	27,8821506500244	27,9453010559082	27,8686294555664
	0,430327747005786	0,248425165812172	Color2 [A=255, R=0, G=0, B=0]	9	6		P60709	ACTB	Actin, cytoplasmic 1	1	2	100		1	1	1	1	1	1	2	2	2	2	2	2	0,430327747005786	0,386017839444995	0,248425165812172	1,00618229463065	26,9441051483154	26,654842376709	26,1085987091064	26,7596416473389	26,8282604217529	26,8649196624756
	1,05093102914295	-0,054038365681965	Color2 [A=255, R=0, G=0, B=0]	9	6		I3L4N8	ACTG1	Isoform of P63261, Actin, cytoplasmic 2	25	37	100		23	23	23	25	25	25	34	34	34	36	37	36	1,05093102914295	0,077019182048498	-0,054038365681965	-2,23682880408945	30,4736995697021	30,4364185333252	30,4835243225098	30,3749713897705	30,4146347045898	30,4419212341309
	1,75565064303094	-0,209584554036457	Color2 [A=255, R=0, G=0, B=0]	9	6		O96019	ACTL6A	Actin-like protein 6A	12	12	100	KO_CTRL	12	11	12	12	12	12	12	11	12	12	12	12	1,75565064303094	0,0193111638954869	-0,209584554036457	-3,89922862310603	20,9348945617676	21,0197238922119	20,934024810791	20,6621208190918	20,8018836975098	20,7958850860596
	3,06457538439094	-0,218594233194988	Color2 [A=255, R=0, G=0, B=0]	9	6		A0A804HII9;P12814;P12814-3	ACTN1	Alpha-actinin-1;Isoform of P12814, Alpha-actinin-1;Isoform of P12814, Isoform 3 of Alpha-actinin-1	48	54	100	KO_CTRL	47	45	48	47	47	47	53	49	54	53	53	53	3,06457538439094	0,00266666666666667	-0,218594233194988	-8,95068256302284	26,2825126647949	26,2831897735596	26,2644538879395	26,037914276123	26,1052436828613	26,0312156677246
	5,41989897312157	-0,180533727010094	Color2 [A=255, R=0, G=0, B=0]	9	6		O43707	ACTN4	Alpha-actinin-4	35	41	100	KO_CTRL	34	32	33	34	35	35	39	37	38	40	41	41	5,41989897312157	0	-0,180533727010094	-35,3944900053556	25,2409515380859	25,2492351531982	25,2335624694824	25,0578517913818	25,0589199066162	25,0653762817383
	1,16454344628703	-0,338738123575848	Color2 [A=255, R=0, G=0, B=0]	9	6		Q9NZ32	ACTR10	Actin-related protein 10	2	2	100		2	2	2	2	2	2	2	2	2	2	2	2	1,16454344628703	0,0590752521334368	-0,338738123575848	-2,47656094270653	18,8474597930908	18,8265190124512	19,0608520507813	18,6390285491943	18,7296028137207	18,3499851226807
	0,184345362186261	0,00794474283854285	Color2 [A=255, R=0, G=0, B=0]	9	6		P61163	ACTR1A	Alpha-centractin	13	13	100		13	13	13	13	13	13	13	13	13	13	13	13	0,184345362186261	0,765959621993127	0,00794474283854285	0,483346450114315	23,016487121582	23,0517330169678	23,0292701721191	23,0660572052002	23,0277786254883	23,0274887084961
	0,372402034115919	-0,0749607086181641	Color2 [A=255, R=0, G=0, B=0]	9	6		P42025	ACTR1B	Beta-centractin	3	3	100		3	3	3	3	3	3	3	3	3	3	3	3	0,372402034115919	0,456583612841399	-0,0749607086181641	-0,889017768471575	19,5289497375488	19,5822906494141	19,6765003204346	19,4751949310303	19,6628971099854	19,4247665405273
	1,82920561120318	0,129481633504234	Color2 [A=255, R=0, G=0, B=0]	9	6		P61160	ACTR2	Actin-related protein 2	13	18	100	KO_CTRL	13	13	13	13	13	13	17	17	16	18	18	18	1,82920561120318	0,016692933083177	0,129481633504234	4,1028748112322	24,5852928161621	24,5758094787598	24,6190586090088	24,7505683898926	24,7525577545166	24,6654796600342
	0,667509292160815	0,0440279642740862	Color2 [A=255, R=0, G=0, B=0]	9	6		P61158	ACTR3	Actin-related protein 3	21	24	100		21	21	21	21	21	21	24	24	24	24	24	24	0,667509292160815	0,199083285468122	0,0440279642740862	1,47189023273606	24,6755828857422	24,6751136779785	24,7276496887207	24,7619857788086	24,7602367401123	24,6882076263428
	0,267182389131432	0,0326569875081368	Color2 [A=255, R=0, G=0, B=0]	9	6		Q03154	ACY1	Aminoacylase-1	13	13	100		11	13	13	13	13	13	11	13	13	13	13	13	0,267182389131432	0,632713962946227	0,0326569875081368	0,668302976019695	20,4453220367432	20,403039932251	20,4394264221191	20,5197143554688	20,4973182678223	20,3687267303467
	0,278672597207435	-0,197230021158852	Color2 [A=255, R=0, G=0, B=0]	9	6		G3V2U7;P07311	ACYP1	Acylphosphatase-1;Isoform of P07311, Acylphosphatase	3	3	100		2	2	2	3	2	3	2	2	2	3	2	3	0,278672597207435	0,610442172233583	-0,197230021158852	-0,693052479934224	18,46120262146	18,1823081970215	17,5432090759277	17,7930603027344	18,0336017608643	17,768367767334
	2,27198534600581	-0,425212224324543	Color2 [A=255, R=0, G=0, B=0]	9	6		E9PF46;F8WA34;P14621;U3KPX1	ACYP2	Acylphosphatase-2;Isoform of P14621, Acylphosphatase;Isoform of P14621, Acylphosphatase (Fragment)	2	2	100	KO_CTRL	2	2	2	2	2	2	2	2	2	2	2	2	2,27198534600581	0,00957206803939123	-0,425212224324543	-5,49494846975265	19,0692405700684	18,9527072906494	18,8246898651123	18,4729099273682	18,5163402557373	18,581750869751
	3,96473360352473	0,40998649597168	Color2 [A=255, R=0, G=0, B=0]	9	6		P00813	ADA	Adenosine deaminase	9	9	100	KO_CTRL	8	8	8	9	9	9	8	8	8	9	9	9	3,96473360352473	0,000813559322033898	0,40998649597168	15,2273766104829	20,4342098236084	20,412181854248	20,3494491577148	20,8083667755127	20,8242263793945	20,7932071685791
	2,13866769461084	-1,02606264750163	Color2 [A=255, R=0, G=0, B=0]	9	6		O14672	ADAM10	Disintegrin and metalloproteinase domain-containing protein 10	3	3	100	KO_CTRL	3	3	2	3	2	2	3	3	2	3	2	2	2,13866769461084	0,0113238546603476	-1,02606264750163	-5,04302169395172	20,5055236816406	20,7553806304932	20,9418697357178	20,0177478790283	19,4871692657471	19,6196689605713
	1,49360704314488	-0,532441457112633	Color2 [A=255, R=0, G=0, B=0]	9	6		Q13444;Q13444-12;Q13444-2;Q13444-3;Q13444-4;Q13444-5;Q13444-6;Q13444-7;Q13444-8	ADAM15	Disintegrin and metalloproteinase domain-containing protein 15;Isoform of Q13444, Isoform 12 of Disintegrin and metalloproteinase domain-containing protein 15;Isoform of Q13444, Isoform 2 of Disintegrin and metalloproteinase domain-containing protein 15;Isoform of Q13444, Isoform 3 of Disintegrin and metalloproteinase domain-containing protein 15;Isoform of Q13444, Isoform 4 of Disintegrin and me…	2	2	100	KO_CTRL	2	2	2	2	2	2	2	2	2	2	2	2	1,49360704314488	0,03068746952706	-0,532441457112633	-3,22617737082313	17,2065677642822	17,2634086608887	17,2990455627441	17,0115566253662	16,7122707366943	16,4478702545166
	3,66740149368872	-0,270233154296875	Color2 [A=255, R=0, G=0, B=0]	9	6		A0A7P0Z4F9;P55265;P55265-4;P55265-5	ADAR	Double-stranded RNA-specific adenosine deaminase;Isoform of P55265, Double-stranded RNA-specific adenosine deaminase;Isoform of P55265, Isoform 4 of Double-stranded RNA-specific adenosine deaminase;Isoform of P55265, Isoform 5 of Double-stranded RNA-specific adenosine deaminase	17	17	100	KO_CTRL	17	17	17	17	17	16	17	17	17	17	17	16	3,66740149368872	0,00279220779220779	-0,270233154296875	-12,7943242962151	20,9906902313232	21,0122528076172	20,9456386566162	20,7084941864014	20,7277393341064	20,7016487121582
	0,138688307985497	0,0353953043619768	Color2 [A=255, R=0, G=0, B=0]	9	6		E7ENY0;E7EV99;P35611;P35611-2;P35611-3;P35611-6	ADD1	Alpha-adducin;Isoform of P35611, Alpha-adducin;Isoform of P35611, Isoform 2 of Alpha-adducin;Isoform of P35611, Isoform 3 of Alpha-adducin;Isoform of P35611, Isoform 6 of Alpha-adducin	6	6	100		5	5	5	6	6	6	5	5	5	6	6	6	0,138688307985497	0,827780787664097	0,0353953043619768	0,375100820971849	19,9487991333008	19,8724174499512	20,0455074310303	19,8615760803223	19,974235534668	20,1370983123779
	0,559387191368597	0,118068695068359	Color2 [A=255, R=0, G=0, B=0]	9	6		Q9UEY8;Q9UEY8-2	ADD3	Gamma-adducin;Isoform of Q9UEY8, Isoform 1 of Gamma-adducin	6	6	100		5	5	5	6	5	5	5	5	5	6	5	5	0,559387191368597	0,265597645799893	0,118068695068359	1,26110002203981	18,5350208282471	18,2800159454346	18,5507946014404	18,6374416351318	18,5305576324463	18,552038192749
	0,457217718262905	-0,160981496175133	Color2 [A=255, R=0, G=0, B=0]	9	6		A0A5F9ZH94;A0A5F9ZHT7;H3BNH4;H3BRH0;H3BV52;Q9Y653;Q9Y653-2;Q9Y653-3	ADGRG1	Adhesion G-protein coupled receptor G1;Isoform of Q9Y653, Adhesion G-protein coupled receptor G1 (Fragment);Isoform of Q9Y653, Adhesion G-protein-coupled receptor G1 (Fragment);Isoform of Q9Y653, Isoform 2 of Adhesion G-protein coupled receptor G1;Isoform of Q9Y653, Isoform 3 of Adhesion G-protein coupled receptor G1	2	2	100		2	2	2	2	2	2	2	2	2	2	2	2	0,457217718262905	0,354427316093397	-0,160981496175133	-1,05985730484148	16,5209693908691	16,4570331573486	16,6981582641602	16,4542598724365	16,1431789398193	16,5957775115967
	2,67877896633064	-0,197910944620769	Color2 [A=255, R=0, G=0, B=0]	9	6		A0A6I8PIV6;A0A6I8PLG0;A0A6I8PRJ0;A0A6I8PRM6;A0A6I8PRQ0;A0A6I8PTT2;A0A6I8PUE4;A0A8I5KUX3;B1ALU1;B1ALU3;H0Y5C0;O95490;O95490-2;O95490-3;O95490-4;O95490-5;O95490-6;O95490-7	ADGRL2	Adhesion G protein-coupled receptor L2;Isoform of O95490, Adhesion G protein-coupled receptor L2;Isoform of O95490, Adhesion G protein-coupled receptor L2 (Fragment);Isoform of O95490, Isoform 2 of Adhesion G protein-coupled receptor L2;Isoform of O95490, Isoform 3 of Adhesion G protein-coupled receptor L2;Isoform of O95490, Isoform 4 of Adhesion G protein-coupled receptor L2;Isoform of O95490, I…	3	3	100	KO_CTRL	2	3	3	3	3	3	2	3	3	3	3	3	2,67877896633064	0,00409090909090909	-0,197910944620769	-7,0849404160341	18,4236240386963	18,3561248779297	18,3921947479248	18,1941375732422	18,2266578674316	18,1574153900146
	3,78406785456543	-0,241914749145508	Color2 [A=255, R=0, G=0, B=0]	9	6		P11766	ADH5	Alcohol dehydrogenase class-3	14	14	100	KO_CTRL	13	14	14	14	13	14	13	14	14	14	13	14	3,78406785456543	0,00223357664233577	-0,241914749145508	-13,7005317534849	23,7910327911377	23,7509059906006	23,7785472869873	23,5509910583496	23,5370769500732	23,5066738128662
	0,112316819937518	0,0369936625162772	Color2 [A=255, R=0, G=0, B=0]	9	6		Q9BV57	ADI1	Acireductone dioxygenase	6	6	100		6	6	6	6	6	6	6	6	6	6	6	6	0,112316819937518	0,860077614379085	0,0369936625162772	0,309891411304324	20,989200592041	21,2142734527588	21,3990688323975	21,2323265075684	21,2161846160889	21,2650127410889
	0,850034366250776	-0,0482667287190743	Color2 [A=255, R=0, G=0, B=0]	9	6		P55263	ADK	Adenosine kinase	16	18	100		15	15	15	16	16	16	16	17	16	18	17	18	0,850034366250776	0,125170951156812	-0,0482667287190743	-1,82990836959392	23,8607616424561	23,9130764007568	23,8825740814209	23,8224048614502	23,8797092437744	23,809497833252
	0,955712937956526	0,519545873006184	Color2 [A=255, R=0, G=0, B=0]	9	6		Q9H2P0	ADNP	Activity-dependent neuroprotector homeobox protein	9	9	100		6	5	6	8	9	8	6	5	6	8	9	8	0,955712937956526	0,0971305241521069	0,519545873006184	2,04165151389702	18,7442245483398	17,9044322967529	18,4975719451904	18,8068065643311	18,9838199615479	18,9142398834229
	1,20815964047193	-0,231801986694336	Color2 [A=255, R=0, G=0, B=0]	9	6		Q96SZ5	ADO	2-aminoethanethiol dioxygenase	3	3	100		2	2	2	3	3	3	2	2	2	3	3	3	1,20815964047193	0,0535351437699681	-0,231801986694336	-2,57087700976068	18,6982879638672	18,7114219665527	18,4381122589111	18,399881362915	18,3973083496094	18,3552265167236
	0,28814049338816	0,212120691935223	Color2 [A=255, R=0, G=0, B=0]	9	6		Q9BRR6;Q9BRR6-2	ADPGK	ADP-dependent glucokinase;Isoform of Q9BRR6, Isoform 2 of ADP-dependent glucokinase	2	2	100		2	2	2	2	2	2	2	2	2	2	2	2	0,28814049338816	0,592960914285714	0,212120691935223	0,71330860555725	17,4256134033203	17,2496280670166	16,4952697753906	17,4290866851807	17,1464080810547	17,2313785552979
	1,89469556286094	0,203265508015953	Color2 [A=255, R=0, G=0, B=0]	9	6		Q9NX46	ADPRS	ADP-ribosylhydrolase ARH3	9	9	100	KO_CTRL	9	9	9	9	9	9	9	9	9	9	9	9	1,89469556286094	0,0148788474132286	0,203265508015953	4,2902170657561	20,4940605163574	20,3317642211914	20,4227237701416	20,6099853515625	20,6312503814697	20,6171092987061
	1,09513635612647	0,357163747151695	Color2 [A=255, R=0, G=0, B=0]	9	6		Q16186	ADRM1	Proteasomal ubiquitin receptor ADRM1	7	7	100		7	7	7	7	7	7	7	7	7	7	7	7	1,09513635612647	0,0692526742899299	0,357163747151695	2,32914397163289	21,3035621643066	21,8200283050537	21,5288887023926	21,9548358917236	21,9276180267334	21,841516494751
	2,18666000449269	-0,227636337280273	Color2 [A=255, R=0, G=0, B=0]	9	6		A0A096LNY5;A0A096LNY6;A0A1B0GTJ7;A0A1B0GWJ0;A0A7P0T9A7;A0A7P0Z472;P30566	ADSL	Adenylosuccinate lyase;Isoform of P30566, Adenylosuccinate lyase	9	9	100	KO_CTRL	9	9	9	9	9	9	9	9	9	9	9	9	2,18666000449269	0,0106074074074074	-0,227636337280273	-5,20218436345634	20,1890392303467	20,0723934173584	20,1149406433105	19,8759098052979	19,9523620605469	19,8651924133301
	2,83553154459837	-0,17923863728841	Color2 [A=255, R=0, G=0, B=0]	9	6		P30520	ADSS2	Adenylosuccinate synthetase isozyme 2	13	13	100	KO_CTRL	13	13	13	13	13	13	13	13	13	13	13	13	2,83553154459837	0,00285714285714286	-0,17923863728841	-7,79599309412533	21,1634693145752	21,1238327026367	21,1534423828125	20,9288463592529	20,9815921783447	20,9925899505615
	0,952614356917399	-0,0723304748535156	Color2 [A=255, R=0, G=0, B=0]	9	6		A0A804HJ20;J3KN01;P55196;P55196-1;P55196-5	AFDN	Afadin;Isoform of P55196, Afadin;Isoform of P55196, Isoform 2 of Afadin;Isoform of P55196, Isoform 5 of Afadin	13	13	100		11	13	12	12	12	13	11	13	12	12	12	13	0,952614356917399	0,0978488888888889	-0,0723304748535156	-2,03537620471289	19,8075160980225	19,8464756011963	19,8012657165527	19,7824039459229	19,6810340881348	19,7748279571533
	2,67397948106514	0,80120340983073	Color2 [A=255, R=0, G=0, B=0]	9	6		A0A8I5KVV1;A0A8I5QJR7;Q9Y4W6	AFG3L2	AFG3-like protein 2;Isoform of Q9Y4W6, AFG3-like protein 2	11	11	100	KO_CTRL	7	7	8	11	11	10	7	7	8	11	11	10	2,67397948106514	0,00406524466750314	0,80120340983073	7,06410583322753	18,3975105285645	18,6129493713379	18,7857799530029	19,3726291656494	19,4274730682373	19,3997478485107
	0,768378164535633	0,268183390299477	Color2 [A=255, R=0, G=0, B=0]	9	6		Q6ULP2;Q6ULP2-6;Q6ULP2-8;Q6ULP2-9	AFTPH	Aftiphilin;Isoform of Q6ULP2, Isoform 2 of Aftiphilin;Isoform of Q6ULP2, Isoform 4 of Aftiphilin;Isoform of Q6ULP2, Isoform 5 of Aftiphilin	4	4	100		3	4	4	4	3	3	3	4	4	4	3	3	0,768378164535633	0,152601283226398	0,268183390299477	1,66890710865815	16,57350730896	16,4331684112549	16,7759323120117	16,6484336853027	17,0853061676025	16,8534183502197
	2,23407709424564	0,281255722045898	Color2 [A=255, R=0, G=0, B=0]	9	6		P52594;P52594-2;P52594-3;P52594-4	AGFG1	Arf-GAP domain and FG repeat-containing protein 1;Isoform of P52594, Isoform 2 of Arf-GAP domain and FG repeat-containing protein 1;Isoform of P52594, Isoform 3 of Arf-GAP domain and FG repeat-containing protein 1;Isoform of P52594, Isoform 4 of Arf-GAP domain and FG repeat-containing protein 1	7	7	100	KO_CTRL	6	7	7	7	7	7	6	7	7	7	7	7	2,23407709424564	0,00995172413793103	0,281255722045898	5,36329963710204	19,7746753692627	19,8859577178955	19,8268051147461	20,1419982910156	20,160945892334	20,0282611846924
	3,05470701818503	0,50514030456543	Color2 [A=255, R=0, G=0, B=0]	9	6		A0A3B3ISZ0;A0A3B3ITD0;E9PC15;Q53H12	AGK	Acylglycerol kinase, mitochondrial;Isoform of Q53H12, Acylglycerol kinase, mitochondrial	6	6	100	KO_CTRL	6	6	6	6	6	6	6	6	6	6	6	6	3,05470701818503	0,0026231884057971	0,50514030456543	8,89787794797042	19,4392337799072	19,5661754608154	19,410400390625	20,0125217437744	20,0024585723877	19,9162502288818
	0,00450613105195448	-0,00022125244140625	Color2 [A=255, R=0, G=0, B=0]	9	6		P35573	AGL	Glycogen debranching enzyme	28	28	100		27	27	25	28	28	26	27	27	25	28	28	26	0,00450613105195448	0,993162737642586	-0,00022125244140625	-0,0137633535089008	19,9927310943604	20,0386123657227	20,0327491760254	20,0352973937988	20,0128345489502	20,0152969360352
	0,681903634284653	-0,285999933878582	Color2 [A=255, R=0, G=0, B=0]	9	6		Q9UKV8;Q9UKV8-2	AGO2	Isoform of Q9UKV8, Isoform 2 of Protein argonaute-2;Protein argonaute-2	9	9	100		9	8	8	9	8	9	9	8	8	9	8	9	0,681903634284653	0,192023208587177	-0,285999933878582	-1,4999355965728	18,7484874725342	18,6148509979248	18,6432342529297	18,6082878112793	18,5270462036133	18,0132389068604
	1,40159294128998	0,638790448506674	Color2 [A=255, R=0, G=0, B=0]	9	6		H0YC22;Q9NUQ2	AGPAT5	1-acyl-sn-glycerol-3-phosphate acyltransferase epsilon;Isoform of Q9NUQ2, 1-acyl-sn-glycerol-3-phosphate acyltransferase epsilon (Fragment)	2	2	100	KO_CTRL	1	1	2	2	2	2	1	1	2	2	2	2	1,40159294128998	0,0367422121896163	0,638790448506674	3,00706157441631	15,5049352645874	16,052267074585	16,0690326690674	16,5526256561279	16,671802520752	16,3181781768799
	1,28214228785106	0,21253267923991	Color2 [A=255, R=0, G=0, B=0]	9	6		O00116	AGPS	Alkyldihydroxyacetonephosphate synthase, peroxisomal	14	14	100	KO_CTRL	14	14	13	14	14	14	14	14	13	14	14	14	1,28214228785106	0,046726661059714	0,21253267923991	2,73408762681003	19,3812389373779	19,4170074462891	19,4208564758301	19,7580471038818	19,6052665710449	19,49338722229
	1,11973192458192	-0,388287226359051	Color2 [A=255, R=0, G=0, B=0]	9	6		O95994	AGR2	Anterior gradient protein 2 homolog	3	3	100		3	3	3	3	3	3	3	3	3	3	3	3	1,11973192458192	0,0653218045112782	-0,388287226359051	-2,38102500952228	18,6338405609131	19,0078125	18,675651550293	18,5414695739746	18,1668167114258	18,4441566467285
	2,74206678151949	0,757775624593101	Color2 [A=255, R=0, G=0, B=0]	9	6		Q6RW13	AGTRAP	Type-1 angiotensin II receptor-associated protein	3	3	100	KO_CTRL	3	3	3	3	3	3	3	3	3	3	3	3	2,74206678151949	0,00341018766756032	0,757775624593101	7,36477781104135	19,1553287506104	18,9617710113525	19,2182331085205	19,930025100708	19,9449195861816	19,733715057373
	1,70064134092186	-0,291828791300457	Color2 [A=255, R=0, G=0, B=0]	9	6		Q8WYP5;Q8WYP5-2;Q8WYP5-3	AHCTF1	Isoform of Q8WYP5, Isoform 2 of Protein ELYS;Isoform of Q8WYP5, Isoform 3 of Protein ELYS;Protein ELYS	2	2	100	KO_CTRL	2	2	2	2	2	2	2	2	2	2	2	2	1,70064134092186	0,0216382252559727	-0,291828791300457	-3,75138174344788	16,6366329193115	16,6981964111328	16,7812938690186	16,3348484039307	16,5436668395996	16,3621215820313
	0,318052473464624	0,0227101643880196	Color2 [A=255, R=0, G=0, B=0]	9	6		O43865	AHCYL1	S-adenosylhomocysteine hydrolase-like protein 1	10	10	100		10	10	10	10	10	10	10	10	10	10	10	10	0,318052473464624	0,538901414984922	0,0227101643880196	0,776557630244177	20,9421463012695	21,0302352905273	20,9991359710693	21,0027942657471	21,0405292510986	20,9963245391846
	2,77363939388414	-0,239042282104492	Color2 [A=255, R=0, G=0, B=0]	9	6		Q09666	AHNAK	Neuroblast differentiation-associated protein AHNAK	244	265	100	KO_CTRL	239	237	237	244	244	243	258	253	254	264	265	264	2,77363939388414	0,00351867219917012	-0,239042282104492	-7,50800301138603	27,1335983276367	27,1548118591309	27,1828155517578	26,8986511230469	26,8813571929932	26,9740905761719
	2,88895679209673	-0,330251057942707	Color2 [A=255, R=0, G=0, B=0]	9	6		Q8IVF2-3	AHNAK2	Isoform of Q8IVF2, Isoform 3 of Protein AHNAK2	158	164	100	KO_CTRL	156	157	156	157	158	157	162	161	160	163	164	163	2,88895679209673	0,00271559633027523	-0,330251057942707	-8,05251443314151	25,4743366241455	25,5276794433594	25,5346660614014	25,1234550476074	25,1739749908447	25,248498916626
	0,166195262556444	0,0137710571289063	Color2 [A=255, R=0, G=0, B=0]	9	6		O95433	AHSA1	Activator of 90 kDa heat shock protein ATPase homolog 1	15	15	100		14	14	15	14	15	14	14	14	15	14	15	14	0,166195262556444	0,792879167551497	0,0137710571289063	0,440953037733895	21,7398052215576	21,7324199676514	21,795166015625	21,7389984130859	21,8172416687012	21,7524642944336
	1,80029296124402	-0,532575607299805	Color2 [A=255, R=0, G=0, B=0]	9	6		Q96BJ3	AIDA	Axin interactor, dorsalization-associated protein	4	4	100	KO_CTRL	3	3	3	4	4	4	3	3	3	4	4	4	1,80029296124402	0,0179274738783036	-0,532575607299805	-4,02199269812871	18,8894271850586	18,9809741973877	18,7767162322998	18,4827003479004	18,1133842468262	18,4533061981201
	4,71749950860106	0,371149063110352	Color2 [A=255, R=0, G=0, B=0]	9	6		A0A6Q8PFE1;A0A6Q8PG15;A0A7I2PK44;O95831;O95831-3	AIFM1	Apoptosis-inducing factor 1, mitochondrial;Isoform of O95831, Apoptosis-inducing factor 1, mitochondrial;Isoform of O95831, Isoform 3 of Apoptosis-inducing factor 1, mitochondrial	19	19	100	KO_CTRL	18	19	18	19	19	19	18	19	18	19	19	19	4,71749950860106	0,000897196261682243	0,371149063110352	23,5839084970111	21,678560256958	21,6875400543213	21,6510028839111	22,0296669006348	22,065824508667	22,0350589752197
	1,43417226776486	0,154600143432617	Color2 [A=255, R=0, G=0, B=0]	9	6		Q12904	AIMP1	Aminoacyl tRNA synthase complex-interacting multifunctional protein 1	12	12	100	KO_CTRL	11	12	12	12	12	12	11	12	12	12	12	12	1,43417226776486	0,0343587360594796	0,154600143432617	3,08371773339285	22,8890933990479	22,9529476165771	22,9614639282227	23,022008895874	23,0716609954834	23,1736354827881
	2,08589268444002	0,159201939900715	Color2 [A=255, R=0, G=0, B=0]	9	6		Q13155	AIMP2	Aminoacyl tRNA synthase complex-interacting multifunctional protein 2	6	6	100	KO_CTRL	6	6	6	6	6	6	6	6	6	6	6	6	2,08589268444002	0,0114042553191489	0,159201939900715	4,87238668162859	22,011510848999	22,0338401794434	21,9383811950684	22,1817665100098	22,1287307739258	22,1508407592773
	1,64436300713459	-0,223265965779625	Color2 [A=255, R=0, G=0, B=0]	9	6		A0A804HKH9;E9PMH2;O00170	AIP	AH receptor-interacting protein;Isoform of O00170, Peptidylprolyl isomerase;Isoform of O00170, Peptidylprolyl isomerase (Fragment)	4	4	100	KO_CTRL	3	3	3	4	4	4	3	3	3	4	4	4	1,64436300713459	0,0233448648648649	-0,223265965779625	-3,60388035969123	20,3810958862305	20,3835544586182	20,2364807128906	20,0773525238037	20,0669822692871	20,1869983673096
	1,85291726938681	-0,744336128234862	Color2 [A=255, R=0, G=0, B=0]	9	6		Q96IF1	AJUBA	LIM domain-containing protein ajuba	2	2	100	KO_CTRL	1	2	1	2	1	2	1	2	1	2	1	2	1,85291726938681	0,0160025445292621	-0,744336128234862	-4,17003348632825	16,6562156677246	16,8019180297852	16,5201759338379	15,9960613250732	15,608510017395	16,1407299041748
	2,98423264446891	0,40667215983073	Color2 [A=255, R=0, G=0, B=0]	9	6		P00568;Q5T9B7	AK1	Adenylate kinase isoenzyme 1;Isoform of P00568, Adenylate kinase isoenzyme 1	10	11	100	KO_CTRL	9	9	9	10	10	10	10	10	10	11	11	11	2,98423264446891	0,003	0,40667215983073	8,52901346358969	22,8210792541504	22,8545036315918	22,7293395996094	23,1568737030029	23,208812713623	23,2592525482178
	0,033722431550107	0,00735982259114465	Color2 [A=255, R=0, G=0, B=0]	9	6		F8W1A4;P54819;P54819-2	AK2	Adenylate kinase 2, mitochondrial;Isoform of P54819, Adenylate kinase 2, mitochondrial;Isoform of P54819, Isoform 2 of Adenylate kinase 2, mitochondrial	14	15	100		14	14	14	14	14	14	15	15	15	15	15	15	0,033722431550107	0,953800038677239	0,00735982259114465	0,0998208611197262	23,8219470977783	23,7583637237549	23,7272758483887	23,6792469024658	23,7422752380371	23,9081439971924
	0,550716612919163	-0,0433559417724609	Color2 [A=255, R=0, G=0, B=0]	9	6		Q9UIJ7	AK3	GTP:AMP phosphotransferase AK3, mitochondrial	14	14	100		14	14	14	14	14	14	14	14	14	14	14	14	0,550716612919163	0,272451424008517	-0,0433559417724609	-1,24413880040877	22,3952884674072	22,3275241851807	22,2930583953857	22,2624816894531	22,300178527832	22,3231430053711
	3,59398830952636	0,484896341959637	Color2 [A=255, R=0, G=0, B=0]	9	6		A0A8I5KW96;P27144	AK4;AK4P3	Adenylate kinase 4 pseudogene 3;Adenylate kinase 4, mitochondrial	11	11	100	KO_CTRL	10	11	10	11	11	11	10	11	10	11	11	11	3,59398830952636	0,00258258258258258	0,484896341959637	12,253917922338	21,8291435241699	21,745023727417	21,7843341827393	22,2779502868652	22,321382522583	22,2138576507568
	0,169164406348671	0,311496416727701	Color2 [A=255, R=0, G=0, B=0]	9	6		I3L0W0;I3NI36;Q92667	AKAP1	A-kinase anchor protein 1, mitochondrial;Isoform of Q92667, A-kinase anchor protein 1, mitochondrial (Fragment)	2	2	83.3		1	1	0	2	2	2	1	1	0	2	2	2	0,169164406348671	0,789209540034072	0,311496416727701	0,447942486135484	13,2207794189453	12,7495851516724	12,8718423843384	13,9492645263672	13,9303159713745	11,8971157073975
	1,78449194601792	-0,303713480631512	Color2 [A=255, R=0, G=0, B=0]	9	6		Q12802;Q12802-2;Q12802-4	AKAP13	A-kinase anchor protein 13;Isoform of Q12802, Isoform 2 of A-kinase anchor protein 13;Isoform of Q12802, Isoform 3 of A-kinase anchor protein 13	9	9	100	KO_CTRL	9	8	9	9	9	9	9	8	9	9	9	9	1,78449194601792	0,0186812386156648	-0,303713480631512	-3,978249680297	18,2078647613525	18,2721881866455	18,4433078765869	17,993257522583	18,0603580474854	17,9586048126221
	0,341995652627129	0,247965494791668	Color2 [A=255, R=0, G=0, B=0]	9	6		A0A7P0T893;O43823	AKAP8	A-kinase anchor protein 8;Isoform of O43823, A-kinase anchor protein 8	2	2	100		2	2	2	2	2	1	2	2	2	2	2	1	0,341995652627129	0,501204321277595	0,247965494791668	0,826455042258929	16,5591259002686	16,076042175293	16,445369720459	16,1865921020508	16,5487403869629	17,0891017913818
	2,04590911962391	0,624260584513348	Color2 [A=255, R=0, G=0, B=0]	9	6		A0A7P0TAE3;Q9ULX6	AKAP8L	A-kinase anchor protein 8-like;Isoform of Q9ULX6, A-kinase anchor protein 8-like	7	7	100	KO_CTRL	7	7	7	7	7	7	7	7	7	7	7	7	2,04590911962391	0,0119705449189985	0,624260584513348	4,74607415374704	18,1697845458984	18,3255138397217	18,5508899688721	19,1033000946045	18,9573516845703	18,8583183288574
	2,16543059664235	-0,261051813761394	Color2 [A=255, R=0, G=0, B=0]	9	6		P14550	AKR1A1	Aldo-keto reductase family 1 member A1	17	18	100	KO_CTRL	16	16	16	17	17	17	17	17	17	18	18	18	2,16543059664235	0,0108009669621273	-0,261051813761394	-5,1313013443668	22,5788040161133	22,5136547088623	22,6062126159668	22,226676940918	22,3741359710693	22,3147029876709
	0,0403982997495793	-0,0070063273111991	Color2 [A=255, R=0, G=0, B=0]	9	6		P15121	AKR1B1	Aldo-keto reductase family 1 member B1	14	14	100		13	13	13	14	14	14	13	13	13	14	14	14	0,0403982997495793	0,947605447470817	-0,0070063273111991	-0,118781455511971	22,5870018005371	22,543628692627	22,5733318328857	22,5069026947021	22,6760692596436	22,4999713897705
	0,761138471725252	-0,0548305511474609	Color2 [A=255, R=0, G=0, B=0]	9	6		O60218	AKR1B10	Aldo-keto reductase family 1 member B10	22	24	100		21	21	21	22	21	21	23	23	23	24	23	23	0,761138471725252	0,15549101978691	-0,0548305511474609	-1,65471352124313	25,9783573150635	25,9069290161133	25,8773956298828	25,8592052459717	25,8932437896729	25,8457412719727
	4,18821746079224	-0,294233322143555	Color2 [A=255, R=0, G=0, B=0]	9	6		Q04828	AKR1C1	Aldo-keto reductase family 1 member C1	11	12	100	KO_CTRL	11	11	10	10	11	10	12	12	11	11	12	11	4,18821746079224	0,00102673796791444	-0,294233322143555	-17,3460956021656	22,4402561187744	22,393892288208	22,3879489898682	22,1092185974121	22,1207046508789	22,1094741821289
	0,0189802928764809	-0,0107790629069022	Color2 [A=255, R=0, G=0, B=0]	9	6		A0A0A0MSS8;P42330	AKR1C3	Aldo-keto reductase family 1 member C3;Isoform of P42330, Aldo-keto reductase family 1 member C3	4	5	100		4	4	4	4	4	4	5	5	5	5	5	5	0,0189802928764809	0,972321715817694	-0,0107790629069022	-0,0570553183580479	20,1067752838135	19,8660640716553	19,964448928833	19,791540145874	20,3193683624268	19,7940425872803
	0,436487976921265	-0,0273583730061873	Color2 [A=255, R=0, G=0, B=0]	9	6		H3BLU7;O43488	AKR7A2	Aflatoxin B1 aldehyde reductase member 2;Isoform of O43488, Aflatoxin B1 aldehyde reductase member 2 (Fragment)	8	8	100		8	8	7	8	8	8	8	8	7	8	8	8	0,436487976921265	0,378633175826909	-0,0273583730061873	-1,01851343787006	22,2602863311768	22,1920433044434	22,2543792724609	22,1784267425537	22,2147617340088	22,2314453125
	0,256364905698339	0,03490384419759	Color2 [A=255, R=0, G=0, B=0]	9	6		Q96B36	AKT1S1	Proline-rich AKT1 substrate 1	4	4	100		4	4	4	4	4	4	4	4	4	4	4	4	0,256364905698339	0,650194039883486	0,03490384419759	0,644825843318439	20,1512775421143	19,9849414825439	20,1122665405273	20,0775928497314	20,1416263580322	20,1339778900146
	0,444404405892174	-0,0746231079101563	Color2 [A=255, R=0, G=0, B=0]	9	6		P31751	AKT2	RAC-beta serine/threonine-protein kinase	9	9	100		8	8	8	9	9	9	8	8	8	9	9	9	0,444404405892174	0,368425043651783	-0,0746231079101563	-1,03432886338156	18,3895740509033	18,4191074371338	18,4764633178711	18,4166450500488	18,4257431030273	18,2188873291016
	0,953299297635173	-0,244164784749351	Color2 [A=255, R=0, G=0, B=0]	9	6		H3BM79;Q9H8T0;Q9H8T0-2	AKTIP	AKT-interacting protein;Isoform of Q9H8T0, AKT-interacting protein (Fragment);Isoform of Q9H8T0, Isoform 2 of AKT-interacting protein	4	4	100		2	3	2	4	3	3	2	3	2	4	3	3	0,953299297635173	0,0975764625384879	-0,244164784749351	-2,03676297834847	18,663122177124	18,2748203277588	18,5673179626465	18,2601413726807	18,3031024932861	18,2095222473145
	1,91815405423958	-0,409478505452473	Color2 [A=255, R=0, G=0, B=0]	9	6		P13716;P13716-2	ALAD	Delta-aminolevulinic acid dehydratase;Isoform of P13716, Isoform 2 of Delta-aminolevulinic acid dehydratase	5	5	100	KO_CTRL	5	5	4	5	5	5	5	5	4	5	5	5	1,91815405423958	0,0141612258494337	-0,409478505452473	-4,35876043492713	19,9862689971924	20,164379119873	20,0328750610352	19,6254062652588	19,7968502044678	19,5328311920166
	1,99916168298062	0,178754806518555	Color2 [A=255, R=0, G=0, B=0]	9	6		A0A0C4DGB6;H0YA55;P02768	ALB	Albumin;Isoform of P02768, Albumin;Isoform of P02768, Albumin (Fragment)	8	8	100	KO_CTRL	7	8	7	7	8	8	7	8	7	7	8	8	1,99916168298062	0,0127908961593172	0,178754806518555	4,60153200562001	25,9953670501709	26,0529899597168	25,9930629730225	26,1262111663818	26,2342586517334	26,2172145843506
	4,18597984344353	-0,239271799723308	Color2 [A=255, R=0, G=0, B=0]	9	6		Q8IZ83	ALDH16A1	Aldehyde dehydrogenase family 16 member A1	12	12	100	KO_CTRL	11	12	12	12	12	12	11	12	12	12	12	12	4,18597984344353	0,00102127659574468	-0,239271799723308	-17,3235197785299	21,4013404846191	21,3820858001709	21,3781967163086	21,1638031005859	21,1551647186279	21,1248397827148
	3,15538946468699	-0,150737126668297	Color2 [A=255, R=0, G=0, B=0]	9	6		P54886	ALDH18A1	Delta-1-pyrroline-5-carboxylate synthase	20	20	100	KO_CTRL	19	19	19	20	20	20	19	19	19	20	20	20	3,15538946468699	0,00245908183632735	-0,150737126668297	-9,45038571869059	21,0124664306641	21,0163764953613	20,9970798492432	20,8873062133789	20,839916229248	20,8464889526367
	3,2693819788902	0,428846995035805	Color2 [A=255, R=0, G=0, B=0]	9	6		P00352	ALDH1A1	Aldehyde dehydrogenase 1A1	8	8	100	KO_CTRL	5	7	5	7	8	8	5	7	5	7	8	8	3,2693819788902	0,00216740088105727	0,428846995035805	10,1143283454666	19,4747638702393	19,4824295043945	19,4212551116943	19,9056091308594	19,8159828186035	19,9433975219727
	3,40470366392572	-0,297409693400066	Color2 [A=255, R=0, G=0, B=0]	9	6		P05091	ALDH2	Aldehyde dehydrogenase, mitochondrial	18	18	100	KO_CTRL	18	18	18	17	18	18	18	18	18	17	18	18	3,40470366392572	0,00246	-0,297409693400066	-10,9592613342025	21,6783351898193	21,7036571502686	21,7151966094971	21,4509429931641	21,3826427459717	21,371374130249
	0,536888925739555	0,0802726745605469	Color2 [A=255, R=0, G=0, B=0]	9	6		A0A5F9ZHI5;A0A5F9ZHN9;A0A5F9ZI12;J3QRD1;P51648;P51648-2	ALDH3A2	Aldehyde dehydrogenase family 3 member A2;Isoform of P51648, Aldehyde dehydrogenase;Isoform of P51648, Aldehyde dehydrogenase family 3 member A2;Isoform of P51648, Aldehyde dehydrogenase family 3 member A2 (Fragment);Isoform of P51648, Isoform 2 of Aldehyde dehydrogenase family 3 member A2	8	9	100		8	8	7	8	8	8	9	9	8	9	9	9	0,536888925739555	0,283021074815595	0,0802726745605469	1,21705571443547	24,2002944946289	24,1143188476563	24,1708507537842	24,3558025360107	24,1472339630127	24,2232456207275
	1,74511902387845	0,163295110066731	Color2 [A=255, R=0, G=0, B=0]	9	6		P30038	ALDH4A1	Delta-1-pyrroline-5-carboxylate dehydrogenase, mitochondrial	20	20	100	KO_CTRL	20	20	20	20	20	20	20	20	20	20	20	20	1,74511902387845	0,0200776927604473	0,163295110066731	3,8706345623261	22,630163192749	22,7508239746094	22,7093048095703	22,9019641876221	22,8553791046143	22,8228340148926
	2,11179315352434	0,515045801798504	Color2 [A=255, R=0, G=0, B=0]	9	6		P51649;P51649-2	ALDH5A1	Isoform of P51649, Isoform 2 of Succinate-semialdehyde dehydrogenase, mitochondrial;Succinate-semialdehyde dehydrogenase, mitochondrial	8	8	100	KO_CTRL	7	7	7	8	8	8	7	7	7	8	8	8	2,11179315352434	0,0112197378565921	0,515045801798504	4,95556469562661	19,3821334838867	19,1963596343994	19,2989063262939	19,9519481658936	19,8252983093262	19,6452903747559
	1,66639374552027	-0,415632247924805	Color2 [A=255, R=0, G=0, B=0]	9	6		Q02252;Q02252-2	ALDH6A1	Isoform of Q02252, Isoform 2 of Methylmalonate-semialdehyde dehydrogenase [acylating], mitochondrial;Methylmalonate-semialdehyde dehydrogenase [acylating], mitochondrial	8	8	100	KO_CTRL	8	8	8	8	8	8	8	8	8	8	8	8	1,66639374552027	0,0225544554455446	-0,415632247924805	-3,6611796078486	18,8843193054199	19,1113471984863	19,0845336914063	18,7871704101563	18,5183944702148	18,527738571167
	3,28306639289052	-0,0618820190429688	Color2 [A=255, R=0, G=0, B=0]	9	6		P49419-2	ALDH7A1	Isoform of P49419, Isoform 2 of Alpha-aminoadipic semialdehyde dehydrogenase	21	22	100	KO_CTRL	21	21	21	21	21	21	21	21	21	22	22	22	3,28306639289052	0,00220134228187919	-0,0618820190429688	-10,196900781446	23,6316738128662	23,6320381164551	23,6235580444336	23,5673351287842	23,5577907562256	23,5764980316162
	2,74960470287334	0,255957921346027	Color2 [A=255, R=0, G=0, B=0]	9	6		P49189	ALDH9A1	4-trimethylaminobutyraldehyde dehydrogenase	18	19	100	KO_CTRL	16	17	16	18	18	18	17	17	17	19	19	19	2,74960470287334	0,0034424898511502	0,255957921346027	7,39875036059811	23,4245929718018	23,3458099365234	23,4418487548828	23,6899108886719	23,662425994873	23,6277885437012
	0,638288247881384	0,0255063374837263	Color2 [A=255, R=0, G=0, B=0]	9	6		P04075	ALDOA	Fructose-bisphosphate aldolase A	22	25	100		21	20	21	22	22	22	23	23	24	25	25	25	0,638288247881384	0,21476533483399	0,0255063374837263	1,41497872628282	25,9003620147705	25,9297218322754	25,8772144317627	25,9097862243652	25,9429473876953	25,9310836791992
	2,1883651144391	0,75757662455241	Color2 [A=255, R=0, G=0, B=0]	9	6		P09972	ALDOC	Fructose-bisphosphate aldolase C	4	4	100	KO_CTRL	3	4	3	4	4	4	3	4	3	4	4	4	2,1883651144391	0,0106424442609414	0,75757662455241	5,20791079251676	23,3135242462158	23,7715473175049	23,66774559021	24,3727169036865	24,2550373077393	24,3977928161621
	1,79882289844539	0,31040318806966	Color2 [A=255, R=0, G=0, B=0]	9	6		Q9H553	ALG2	Alpha-1,3/1,6-mannosyltransferase ALG2	5	5	100	KO_CTRL	4	4	5	5	5	5	4	4	5	5	5	5	1,79882289844539	0,0179619865113427	0,31040318806966	4,01790942023515	18,6543121337891	18,8093528747559	18,7175788879395	19,1535987854004	18,9380035400391	19,0208511352539
	0,24347176996898	-0,262929598490397	Color2 [A=255, R=0, G=0, B=0]	9	6		Q96Q83	ALKBH3	Alpha-ketoglutarate-dependent dioxygenase alkB homolog 3	2	2	100		1	1	1	2	2	2	1	1	1	2	2	2	0,24347176996898	0,674722741433022	-0,262929598490397	-0,616605913345168	15,5911645889282	14,6721363067627	14,8986873626709	15,3874425888062	14,7153539657593	14,2704029083252
	0,537355450401267	0,400562286376953	Color2 [A=255, R=0, G=0, B=0]	9	6		Q9NXW9	ALKBH4	Alpha-ketoglutarate-dependent dioxygenase alkB homolog 4	2	2	100		1	2	1	2	1	2	1	2	1	2	1	2	0,537355450401267	0,282896624472574	0,400562286376953	1,21797018841036	17,0146465301514	16,2465438842773	17,2601165771484	17,3852233886719	16,9977569580078	17,3400135040283
	1,40985235003036	-0,706608454386394	Color2 [A=255, R=0, G=0, B=0]	9	6		O75342	ALOX12B	Arachidonate 12-lipoxygenase, 12R-type	8	8	100	KO_CTRL	6	7	7	7	8	8	6	7	7	7	8	8	1,40985235003036	0,0362653339391186	-0,706608454386394	-3,02640178066687	19,5438003540039	19,4158267974854	19,5050163269043	19,2390041351318	18,6011238098145	18,5046901702881
	0,137956944884775	-0,0881900787353516	Color2 [A=255, R=0, G=0, B=0]	9	6		J3KPH2;Q9BYJ1;Q9BYJ1-2	ALOXE3	Hydroperoxide isomerase ALOXE3;Isoform of Q9BYJ1, Arachidonate lipoxygenase 3, isoform CRA_a;Isoform of Q9BYJ1, Isoform 2 of Hydroperoxide isomerase ALOXE3	4	4	100		4	4	4	4	3	3	4	4	4	4	3	3	0,137956944884775	0,828774838575297	-0,0881900787353516	-0,373321211497906	18,7307739257813	18,5241451263428	18,4053993225098	18,8333606719971	18,4778537750244	18,0845336914063
	1,85305035807585	-1,08254941304525	Color2 [A=255, R=0, G=0, B=0]	9	6		Q60I27	ALS2CL	ALS2 C-terminal-like protein	4	4	100	KO_CTRL	3	3	3	3	3	1	3	3	3	3	3	1	1,85305035807585	0,0160127307447486	-1,08254941304525	-4,1704125632286	17,7428665161133	17,5060977935791	17,71360206604	16,9257278442383	16,6969966888428	16,0921936035156
	0,883715775695319	0,0342884063720703	Color2 [A=255, R=0, G=0, B=0]	9	6		E9PB61;Q86V81	ALYREF	Isoform of Q86V81, THO complex subunit 4;THO complex subunit 4	6	6	100		6	6	6	6	6	6	6	6	6	6	6	6	0,883715775695319	0,115177090190915	0,0342884063720703	1,89691895032004	23,0107498168945	23,0166397094727	23,0316696166992	23,0470371246338	23,0286731719971	23,0862140655518
	0,140073583772405	0,147440592447914	Color2 [A=255, R=0, G=0, B=0]	9	6		D6RB81;Q9UHK6;Q9UHK6-5	AMACR	Alpha-methylacyl-CoA racemase;Isoform of Q9UHK6, Alpha-methylacyl-CoA racemase;Isoform of Q9UHK6, Isoform 4 of Alpha-methylacyl-CoA racemase	2	2	100		2	2	2	2	2	2	2	2	2	2	2	2	0,140073583772405	0,826077596996245	0,147440592447914	0,378467304555031	16,3463573455811	16,6793365478516	16,5726871490479	17,0867958068848	17,0268802642822	15,9270267486572
	0,681527795812259	0,149598439534504	Color2 [A=255, R=0, G=0, B=0]	9	6		Q9Y303;Q9Y303-2;Q9Y303-3	AMDHD2	Isoform of Q9Y303, Isoform 2 of N-acetylglucosamine-6-phosphate deacetylase;Isoform of Q9Y303, Isoform 3 of N-acetylglucosamine-6-phosphate deacetylase;N-acetylglucosamine-6-phosphate deacetylase	7	7	100		6	7	7	6	6	7	6	7	7	6	6	7	0,681527795812259	0,19218208176283	0,149598439534504	1,49920316718234	18,9844627380371	18,7128658294678	18,7605361938477	18,9958572387695	19,0464820861816	18,8643207550049
	1,21104541817278	-0,33791224161784	Color2 [A=255, R=0, G=0, B=0]	9	6		A0A5F9UK94;A0A804CCZ3;H0Y360;Q01433;Q01433-2;Q01433-3;Q01433-4;Q01433-5	AMPD2	AMP deaminase 2;Isoform of Q01433, AMP deaminase;Isoform of Q01433, Isoform 5 of AMP deaminase 2;Isoform of Q01433, Isoform Ex1A-2-3 of AMP deaminase 2;Isoform of Q01433, Isoform Ex1A-3 of AMP deaminase 2;Isoform of Q01433, Isoform Ex1B-3 of AMP deaminase 2	5	5	100		5	5	5	5	5	4	5	5	5	5	5	4	1,21104541817278	0,0530523790483807	-0,33791224161784	-2,57716550408567	19,5834693908691	19,254789352417	19,6601161956787	19,2402496337891	19,1459445953369	19,0984439849854
	0,148750291658236	-0,050392786661785	Color2 [A=255, R=0, G=0, B=0]	9	6		Q9H1A4	ANAPC1	Anaphase-promoting complex subunit 1	6	6	100		5	5	5	6	6	6	5	5	5	6	6	6	0,148750291658236	0,81452874527906	-0,050392786661785	-0,399428547804842	17,3016662597656	17,0474548339844	17,222728729248	17,0113716125488	17,3401832580566	17,0691165924072
	0,53723430538032	1,30310726165771	Color2 [A=255, R=0, G=0, B=0]	9	6		Q9UM13	ANAPC10	Anaphase-promoting complex subunit 10	2	2	83.3		2	1	0	1	1	2	2	1	0	1	1	2	0,53723430538032	0,282920400632578	1,30310726165771	1,2177327270964	14,758828163147	14,9216251373291	12,5483999252319	13,9066562652588	15,8893938064575	16,3421249389648
	0,0387787201442694	0,0181929270426444	Color2 [A=255, R=0, G=0, B=0]	9	6		F5H0F9;Q9UJX4	ANAPC5	Anaphase-promoting complex subunit 5;Isoform of Q9UJX4, Anaphase-promoting complex subunit 5	5	5	100		4	5	5	5	5	5	4	5	5	5	5	5	0,0387787201442694	0,948223602484472	0,0181929270426444	0,114203767433558	17,5520839691162	17,3990993499756	17,2402324676514	17,2500820159912	17,3209381103516	17,6749744415283
	3,34315354897528	-0,231864929199219	Color2 [A=255, R=0, G=0, B=0]	9	6		Q9UJX3;Q9UJX3-2	ANAPC7	Anaphase-promoting complex subunit 7;Isoform of Q9UJX3, Isoform 2 of Anaphase-promoting complex subunit 7	6	6	100	KO_CTRL	6	5	5	6	6	6	6	5	5	6	6	6	3,34315354897528	0,00233729216152019	-0,231864929199219	-10,5670228867048	18,2863082885742	18,2379817962646	18,2136173248291	18,0043296813965	18,0209655761719	18,017017364502
	0,469406424085361	-0,0443636576334647	Color2 [A=255, R=0, G=0, B=0]	9	6		Q12955-4;Q12955-5	ANK3	Isoform of Q12955, Isoform 2 of Ankyrin-3;Isoform of Q12955, Isoform 3 of Ankyrin-3	33	33	100		31	31	31	32	32	31	31	31	31	32	32	31	0,469406424085361	0,341571500757959	-0,0443636576334647	-1,08406688891876	21,4657096862793	21,3929100036621	21,3944511413574	21,3157520294189	21,3736877441406	21,4305400848389
	1,5964780500041	-0,254750569661461	Color2 [A=255, R=0, G=0, B=0]	9	6		Q9P2R3	ANKFY1	Rabankyrin-5	18	18	100	KO_CTRL	14	16	15	18	16	16	14	16	15	18	16	16	1,5964780500041	0,025614181438999	-0,254750569661461	-3,48124190484887	20,6020259857178	20,5533580780029	20,526309967041	20,3775272369385	20,373571395874	20,1663436889648
	0,0345874130808518	-0,00692049662272254	Color2 [A=255, R=0, G=0, B=0]	9	6		Q8IWZ3;Q8IWZ3-4;Q8IWZ3-6	ANKHD1	Ankyrin repeat and KH domain-containing protein 1;Isoform of Q8IWZ3, Isoform 4 of Ankyrin repeat and KH domain-containing protein 1;Isoform of Q8IWZ3, Isoform 6 of Ankyrin repeat and KH domain-containing protein 1	15	15	100		15	13	13	15	15	15	15	13	13	15	15	15	0,0345874130808518	0,952241392649903	-0,00692049662272254	-0,102291304964899	20,8242816925049	20,9188480377197	21,0417175292969	20,9709625244141	20,8966331481934	20,8964900970459
	0,0548118685396556	0,010714213053383	Color2 [A=255, R=0, G=0, B=0]	9	6		Q8IZ07	ANKRD13A	Ankyrin repeat domain-containing protein 13A	9	9	100		9	9	9	8	9	9	9	9	9	8	9	9	0,0548118685396556	0,929580993520518	0,010714213053383	0,158923225731458	18,7141513824463	18,8487453460693	18,8255729675293	18,8945503234863	18,8149127960205	18,7111492156982
	0,511134092501773	-0,172328948974609	Color2 [A=255, R=0, G=0, B=0]	9	6		H0YM23;O75179;O75179-2;O75179-6;O75179-7	ANKRD17	Ankyrin repeat domain-containing protein 17;Isoform of O75179, Ankyrin repeat domain-containing protein 17 (Fragment);Isoform of O75179, Isoform 2 of Ankyrin repeat domain-containing protein 17;Isoform of O75179, Isoform 6 of Ankyrin repeat domain-containing protein 17;Isoform of O75179, Isoform 7 of Ankyrin repeat domain-containing protein 17	3	3	100		3	3	3	3	3	3	3	3	3	3	3	3	0,511134092501773	0,303583592938733	-0,172328948974609	-1,16648021312469	18,2282276153564	18,4174423217773	18,6817359924316	18,4044399261475	18,1951465606689	18,2108325958252
	0,428990738337639	-0,0852177937825509	Color2 [A=255, R=0, G=0, B=0]	9	6		Q5VYY1	ANKRD22	Ankyrin repeat domain-containing protein 22	2	2	100		2	2	2	2	2	2	2	2	2	2	2	2	0,428990738337639	0,386989609104404	-0,0852177937825509	-1,00350305997232	18,5399112701416	18,6244087219238	18,5742721557617	18,4982166290283	18,3515872955322	18,6331348419189
	0,266734299194574	-0,106561978658039	Color2 [A=255, R=0, G=0, B=0]	9	6		O15084;O15084-1;O15084-2;O15084-4	ANKRD28	Isoform of O15084, Isoform 2 of Serine/threonine-protein phosphatase 6 regulatory ankyrin repeat subunit A;Isoform of O15084, Isoform 3 of Serine/threonine-protein phosphatase 6 regulatory ankyrin repeat subunit A;Isoform of O15084, Isoform 4 of Serine/threonine-protein phosphatase 6 regulatory ankyrin repeat subunit A;Serine/threonine-protein phosphatase 6 regulatory ankyrin repeat subunit A	2	2	100		1	2	2	1	2	2	1	2	2	1	2	2	0,266734299194574	0,632725795531483	-0,106561978658039	-0,667333961134698	16,0386447906494	16,1703910827637	16,2082996368408	16,0651798248291	16,2765579223633	15,7559118270874
	2,95323698908143	-0,137229283650715	Color2 [A=255, R=0, G=0, B=0]	9	6		Q8N283	ANKRD35	Ankyrin repeat domain-containing protein 35	26	26	100	KO_CTRL	24	25	25	26	26	26	24	25	25	26	26	26	2,95323698908143	0,00288311688311688	-0,137229283650715	-8,37125538467745	20,7009963989258	20,6708393096924	20,6653957366943	20,5260105133057	20,5655879974365	20,5339450836182
	0,561505890816653	-0,144865671793621	Color2 [A=255, R=0, G=0, B=0]	9	6		A0A3B3ISP1;Q92625	ANKS1A	Ankyrin repeat and SAM domain-containing protein 1A;Isoform of Q92625, Ankyrin repeat and SAM domain-containing protein 1A	10	10	100		9	9	8	10	10	10	9	9	8	10	10	10	0,561505890816653	0,264299035369775	-0,144865671793621	-1,26524234873369	19,4353351593018	19,0996799468994	19,3575611114502	19,090970993042	19,1086387634277	19,2583694458008
	0,32633065227084	0,0435511271158866	Color2 [A=255, R=0, G=0, B=0]	9	6		Q9H8Y5	ANKZF1	Ankyrin repeat and zinc finger domain-containing protein 1	5	5	100		3	3	4	4	5	5	3	3	4	4	5	5	0,32633065227084	0,525279589934762	0,0435511271158866	0,793877813034578	18,247875213623	18,0900421142578	18,1969890594482	18,2021675109863	18,279109954834	18,1842823028564
	0,739106040908168	0,804373741149902	Color2 [A=255, R=0, G=0, B=0]	9	6		Q9NW15;Q9NW15-2;Q9NW15-5	ANO10	Anoctamin-10;Isoform of Q9NW15, Isoform 2 of Anoctamin-10;Isoform of Q9NW15, Isoform 5 of Anoctamin-10	3	3	100		2	3	2	3	3	3	2	3	2	3	3	3	0,739106040908168	0,163551289742052	0,804373741149902	1,6115815084146	17,4989185333252	15,9886922836304	16,4102516174316	17,8691692352295	17,2197151184082	17,2220993041992
	0,497377540222872	-0,0644098917643205	Color2 [A=255, R=0, G=0, B=0]	9	6		H0YN26;P39687	ANP32A	Acidic leucine-rich nuclear phosphoprotein 32 family member A;Isoform of P39687, Acidic leucine-rich nuclear phosphoprotein 32 family member A	5	5	100		5	5	5	5	5	5	5	5	5	5	5	5	0,497377540222872	0,316057627990738	-0,0644098917643205	-1,13938251046337	23,1825771331787	23,1605644226074	23,2131195068359	23,1324558258057	23,2090549468994	23,021520614624
	1,57968703168086	-0,140832901000977	Color2 [A=255, R=0, G=0, B=0]	9	6		Q92688;Q92688-2	ANP32B	Acidic leucine-rich nuclear phosphoprotein 32 family member B;Isoform of Q92688, Isoform 2 of Acidic leucine-rich nuclear phosphoprotein 32 family member B	3	4	100	KO_CTRL	3	3	3	3	3	3	4	4	4	4	4	4	1,57968703168086	0,0263414130995358	-0,140832901000977	-3,43884117394404	22,7704219818115	22,7249813079834	22,7840156555176	22,6831150054932	22,5554351806641	22,6183700561523
	1,41774953835578	-0,0844427744547538	Color2 [A=255, R=0, G=0, B=0]	9	6		Q9BTT0	ANP32E	Acidic leucine-rich nuclear phosphoprotein 32 family member E	4	4	100	KO_CTRL	4	3	4	4	4	3	4	3	4	4	4	3	1,41774953835578	0,0356448512585812	-0,0844427744547538	-3,04495282752165	20,5539073944092	20,5068645477295	20,4762153625488	20,4557418823242	20,4278812408447	20,4000358581543
	4,39851740093414	0,463114420572918	Color2 [A=255, R=0, G=0, B=0]	9	6		P04083	ANXA1	Annexin A1	23	26	100	KO_CTRL	20	21	22	23	23	23	23	24	25	26	26	26	4,39851740093414	0,00118518518518519	0,463114420572918	19,6016504556828	26,0915431976318	26,0720348358154	26,0169124603271	26,5149688720703	26,5162658691406	26,5385990142822
	2,71031974957842	-0,192417780558269	Color2 [A=255, R=0, G=0, B=0]	9	6		P50995;P50995-2	ANXA11	Annexin A11;Isoform of P50995, Isoform 2 of Annexin A11	14	14	100	KO_CTRL	13	14	14	14	14	14	13	14	14	14	14	14	2,71031974957842	0,00347395833333333	-0,192417780558269	-7,22320799826154	21,8241348266602	21,736536026001	21,7696323394775	21,5785694122314	21,5993747711182	21,5751056671143
	3,05648101508772	0,118379592895508	Color2 [A=255, R=0, G=0, B=0]	9	6		P07355	ANXA2	Annexin A2	26	29	100	KO_CTRL	26	26	26	26	26	26	29	29	29	29	29	29	3,05648101508772	0,00263272727272727	0,118379592895508	8,90734923037727	28,5327911376953	28,536413192749	28,5049724578857	28,6364402770996	28,6606025695801	28,6322727203369
	0,182139677876934	0,0131231943766288	Color2 [A=255, R=0, G=0, B=0]	9	6		P09525;P09525-3	ANXA4	Annexin A4;Isoform of P09525, Isoform 3 of Annexin A4	19	22	100		17	18	18	19	19	19	20	21	20	22	22	22	0,182139677876934	0,76960206052801	0,0131231943766288	0,478236051561855	24,7201862335205	24,7042293548584	24,6699371337891	24,6869087219238	24,6894111633301	24,7574024200439
	1,77675194363335	-0,141707738240562	Color2 [A=255, R=0, G=0, B=0]	9	6		P20073;P20073-2	ANXA7	Annexin A7;Isoform of P20073, Isoform 2 of Annexin A7	13	14	100	KO_CTRL	13	13	13	13	13	13	14	14	14	14	14	14	1,77675194363335	0,0186674698795181	-0,141707738240562	-3,95693950340806	23,0995216369629	23,0209922790527	22,9975852966309	22,9168663024902	22,9148864746094	22,8612232208252
	0,32430120996441	0,0124855041503906	Color2 [A=255, R=0, G=0, B=0]	9	6		P13928	ANXA8	Annexin A8	2	2	100		2	2	2	2	2	2	2	2	2	2	2	2	0,32430120996441	0,528648824761461	0,0124855041503906	0,78963858796536	22,0001792907715	21,9780406951904	22,0215473175049	22,0158271789551	22,0270690917969	21,994327545166
	0,744666024100104	-0,0385697682698556	Color2 [A=255, R=0, G=0, B=0]	9	6		Q5VT79	ANXA8L1	Annexin A8-like protein 1	17	21	100		17	17	17	17	17	17	21	20	21	20	21	21	0,744666024100104	0,160825759855552	-0,0385697682698556	-1,62245767937148	25,1640357971191	25,2084522247314	25,1838760375977	25,1074542999268	25,1607494354248	25,1724510192871
	2,66009932658815	0,120752334594727	Color2 [A=255, R=0, G=0, B=0]	9	6		Q10567;Q10567-2;Q10567-3	AP1B1	AP-1 complex subunit beta-1;Isoform of Q10567, Isoform B of AP-1 complex subunit beta-1;Isoform of Q10567, Isoform C of AP-1 complex subunit beta-1	20	21	100	KO_CTRL	20	20	20	20	20	20	20	20	21	20	20	20	2,66009932658815	0,00416831683168317	0,120752334594727	7,00415401073646	22,1810188293457	22,1528224945068	22,1908130645752	22,2792854309082	22,2864322662354	22,3211936950684
	0,908526295250273	0,0503444671630859	Color2 [A=255, R=0, G=0, B=0]	9	6		O43747;O43747-2	AP1G1	AP-1 complex subunit gamma-1;Isoform of O43747, Isoform 2 of AP-1 complex subunit gamma-1	20	20	100		19	19	19	20	20	19	19	19	19	20	20	19	0,908526295250273	0,10855962691539	0,0503444671630859	1,94655057100097	21,2297229766846	21,2921371459961	21,2677803039551	21,3200778961182	21,2789077758789	21,3416881561279
	0,582280109679688	-0,0729459126790353	Color2 [A=255, R=0, G=0, B=0]	9	6		O75843	AP1G2	AP-1 complex subunit gamma-like 2	6	6	100		6	6	6	6	6	6	6	6	6	6	6	6	0,582280109679688	0,249976073953235	-0,0729459126790353	-1,30581826557985	20,2076568603516	20,0351886749268	20,0828247070313	20,0766220092773	20,0280437469482	20,0021667480469
	0,317247767509238	0,03497314453125	Color2 [A=255, R=0, G=0, B=0]	9	6		Q9BXS5;Q9BXS5-2	AP1M1	AP-1 complex subunit mu-1;Isoform of Q9BXS5, Isoform 2 of AP-1 complex subunit mu-1	14	14	100		14	13	13	14	13	13	14	13	13	14	13	13	0,317247767509238	0,540417439703154	0,03497314453125	0,774869931669339	21,7351455688477	21,6206493377686	21,6553115844727	21,7482490539551	21,6480674743652	21,7197093963623
	2,8883317669268	0,34449577331543	Color2 [A=255, R=0, G=0, B=0]	9	6		Q9Y6Q5	AP1M2	AP-1 complex subunit mu-2	7	7	100	KO_CTRL	7	7	7	7	7	7	7	7	7	7	7	7	2,8883317669268	0,00271145038167939	0,34449577331543	8,04946990317342	19,6964340209961	19,7233600616455	19,601146697998	20,058744430542	19,9862232208252	20,0094604492188
	0,308071246661802	0,0888411204020159	Color2 [A=255, R=0, G=0, B=0]	9	6		A0A2R8YGH5;H7C1E4;P61966	AP1S1	AP-1 complex subunit sigma-1A;Isoform of P61966, AP complex subunit sigma;Isoform of P61966, AP-1 complex subunit sigma-1A (Fragment)	5	5	100		5	5	4	5	5	5	5	5	4	5	5	5	0,308071246661802	0,555340405904059	0,0888411204020159	0,755571877398567	20,2053089141846	20,2994041442871	20,3982906341553	20,5808334350586	20,225025177002	20,3636684417725
	2,96858059278994	-0,20220947265625	Color2 [A=255, R=0, G=0, B=0]	9	6		O95782;O95782-2	AP2A1	AP-2 complex subunit alpha-1;Isoform of O95782, Isoform B of AP-2 complex subunit alpha-1	26	26	100	KO_CTRL	24	26	24	25	25	26	24	26	24	25	25	26	2,96858059278994	0,0029452736318408	-0,20220947265625	-8,44901375908452	21,9609546661377	21,8974723815918	21,8876304626465	21,7034702301025	21,7259979248047	21,7099609375
	2,75662650243053	-0,309469223022461	Color2 [A=255, R=0, G=0, B=0]	9	6		O94973;O94973-2	AP2A2	AP-2 complex subunit alpha-2;Isoform of O94973, Isoform 2 of AP-2 complex subunit alpha-2	22	22	100	KO_CTRL	19	20	20	22	21	22	19	20	20	22	21	22	2,75662650243053	0,00346122448979592	-0,309469223022461	-7,43052180638089	22,964168548584	22,9111366271973	22,951171875	22,6677379608154	22,6744823455811	22,5558490753174
	4,63171868281441	-0,216386795043945	Color2 [A=255, R=0, G=0, B=0]	9	6		P63010;P63010-2	AP2B1	AP-2 complex subunit beta;Isoform of P63010, Isoform 2 of AP-2 complex subunit beta	35	36	100	KO_CTRL	33	33	33	35	35	35	34	34	34	36	36	36	4,63171868281441	0,0008	-0,216386795043945	-22,4406575190724	23,1600780487061	23,1878757476807	23,1729106903076	22,9477958679199	22,9576454162598	22,9662628173828
	2,45377691033385	-0,375036239624023	Color2 [A=255, R=0, G=0, B=0]	9	6		A0A087WY71;C9JGT8;C9JPV8;E9PFW3;Q96CW1;Q96CW1-2	AP2M1	AP-2 complex subunit mu;Isoform of Q96CW1, AP-2 complex subunit mu;Isoform of Q96CW1, Isoform 2 of AP-2 complex subunit mu	10	10	100	KO_CTRL	10	10	10	10	10	10	10	10	10	10	10	10	2,45377691033385	0,00605213764337852	-0,375036239624023	-6,16351350822315	21,9365406036377	21,8352642059326	21,8052806854248	21,576078414917	21,4338722229004	21,4420261383057
	2,31923399329994	0,409868876139321	Color2 [A=255, R=0, G=0, B=0]	9	6		M0QYZ2;M0R0N4;P53680	AP2S1	AP-2 complex subunit sigma;Isoform of P53680, AP complex subunit sigma	6	6	100	KO_CTRL	6	6	6	6	6	6	6	6	6	6	6	6	2,31923399329994	0,00817843866171004	0,409868876139321	5,66267618026162	20,4170513153076	20,5419902801514	20,6424922943115	20,9826717376709	20,8815383911133	20,9669303894043
	1,57056325200863	-0,159547170003258	Color2 [A=255, R=0, G=0, B=0]	9	6		O00203;O00203-3	AP3B1	AP-3 complex subunit beta-1;Isoform of O00203, Isoform 2 of AP-3 complex subunit beta-1	25	25	100	KO_CTRL	25	24	25	24	25	24	25	24	25	24	25	24	1,57056325200863	0,0266611993849308	-0,159547170003258	-3,41593027920918	21,4797954559326	21,4610118865967	21,4239253997803	21,377613067627	21,2284984588623	21,2799797058105
	0,987237018219964	0,0834693908691406	Color2 [A=255, R=0, G=0, B=0]	9	6		O14617-5	AP3D1	Isoform of O14617, Isoform 5 of AP-3 complex subunit delta-1	26	26	100		25	25	25	26	26	26	25	25	25	26	26	26	0,987237018219964	0,0890041782729805	0,0834693908691406	2,10575427330822	21,0100059509277	20,9659786224365	20,909065246582	21,0882587432861	21,0511493682861	20,9960498809814
	0,658006551463843	-0,0994644165039063	Color2 [A=255, R=0, G=0, B=0]	9	6		Q9Y2T2	AP3M1	AP-3 complex subunit mu-1	10	10	100		10	10	9	10	10	10	10	10	9	10	10	10	0,658006551463843	0,204350756926592	-0,0994644165039063	-1,45338073523187	20,4656352996826	20,4633235931396	20,6138172149658	20,4718647003174	20,450855255127	20,321662902832
	2,27432682682874	-0,0695298512776716	Color2 [A=255, R=0, G=0, B=0]	9	6		Q92572	AP3S1	AP-3 complex subunit sigma-1	5	5	100	KO_CTRL	5	5	5	5	5	5	5	5	5	5	5	5	2,27432682682874	0,00958064516129032	-0,0695298512776716	-5,50316448006069	20,9446315765381	20,9193172454834	20,9480323791504	20,8628425598145	20,8556346893311	20,8849143981934
	0,319617753020849	-0,229237874348961	Color2 [A=255, R=0, G=0, B=0]	9	6		Q9Y587	AP4S1	AP-4 complex subunit sigma-1	2	2	100		2	2	2	2	2	2	2	2	2	2	2	2	0,319617753020849	0,536566782810685	-0,229237874348961	-0,779838395738776	17,4650821685791	17,8017101287842	17,1669654846191	17,6187000274658	17,2996711730957	16,827672958374
	3,14230171849006	0,271566390991211	Color2 [A=255, R=0, G=0, B=0]	9	6		C9JIF9;P13798	APEH	Acylamino-acid-releasing enzyme;Isoform of P13798, Acylamino-acid-releasing enzyme	23	24	100	KO_CTRL	22	22	22	23	23	23	23	23	23	24	24	24	3,14230171849006	0,00241095890410959	0,271566390991211	9,37681191161985	23,2024021148682	23,1881637573242	23,1681938171387	23,4420700073242	23,5108051300049	23,4205837249756
	1,65627682878958	0,0861377716064453	Color2 [A=255, R=0, G=0, B=0]	9	6		P27695	APEX1	DNA-(apurinic or apyrimidinic site) endonuclease	13	13	100	KO_CTRL	13	12	13	13	13	13	13	12	13	13	13	13	1,65627682878958	0,0228954248366013	0,0861377716064453	3,63479704019428	23,148307800293	23,1011562347412	23,0869426727295	23,1755981445313	23,2259616851807	23,1932601928711
	1,67116181182299	-0,212980270385742	Color2 [A=255, R=0, G=0, B=0]	9	6		Q9BZZ5-2	API5	Isoform of Q9BZZ5, Isoform 2 of Apoptosis inhibitor 5	13	13	100	KO_CTRL	13	13	13	13	13	13	13	13	13	13	13	13	1,67116181182299	0,0225772853185596	-0,212980270385742	-3,67365496617111	21,8162136077881	21,6309757232666	21,7490997314453	21,546199798584	21,4784069061279	21,5327415466309
	0,475548571696042	0,161436080932617	Color2 [A=255, R=0, G=0, B=0]	9	6		Q9NRW3	APOBEC3C	DNA dC->dU-editing enzyme APOBEC-3C	2	2	100		1	1	1	2	1	2	1	1	1	2	1	2	0,475548571696042	0,336209137055838	0,161436080932617	1,09624108687969	18,8166103363037	18,7560939788818	18,7662487030029	19,1627292633057	18,9950847625732	18,6654472351074
	0,106574426836488	0,0332190195719377	Color2 [A=255, R=0, G=0, B=0]	9	6		C9JF17;P05090	APOD	Apolipoprotein D;Isoform of P05090, Apolipoprotein D (Fragment)	5	5	100		4	4	4	5	5	5	4	4	4	5	5	5	0,106574426836488	0,867222945484133	0,0332190195719377	0,295390692691041	19,9867286682129	20,0810947418213	20,0120754241943	20,2765674591064	19,9696865081787	19,9333019256592
	2,33339003393864	-0,669343312581383	Color2 [A=255, R=0, G=0, B=0]	9	6		P02649	APOE	Apolipoprotein E	3	3	100	KO_CTRL	3	3	2	3	1	2	3	3	2	3	1	2	2,33339003393864	0,00828625235404896	-0,669343312581383	-5,71373254391421	18,8474311828613	18,730712890625	18,8139247894287	17,9133224487305	18,2900314331055	18,180685043335
	1,01428968560646	-0,322271347045898	Color2 [A=255, R=0, G=0, B=0]	9	6		Q9BQE5	APOL2	Apolipoprotein L2	3	3	100		2	3	2	3	3	3	2	3	2	3	3	3	1,01428968560646	0,0842609003899326	-0,322271347045898	-2,16116022178219	18,7027797698975	18,4718589782715	18,2455883026123	18,020133972168	18,1768817901611	18,2563972473145
	0,537278761205915	-0,102027893066406	Color2 [A=255, R=0, G=0, B=0]	9	6		H7C1U8;Q9BUR5;Q9BUR5-2	APOO	Isoform of Q9BUR5, Isoform 2 of MICOS complex subunit MIC26;Isoform of Q9BUR5, MICOS complex subunit (Fragment);MICOS complex subunit MIC26	4	4	100		4	4	4	4	3	4	4	4	4	4	3	4	0,537278761205915	0,282928552596889	-0,102027893066406	-1,21781986719998	18,9769706726074	19,0882472991943	19,2158813476563	19,080379486084	18,9766979217529	18,9179382324219
	2,69105365576582	0,779652913411457	Color2 [A=255, R=0, G=0, B=0]	9	6		Q6UXV4	APOOL	MICOS complex subunit MIC27	3	3	100	KO_CTRL	3	2	3	3	3	3	3	2	3	3	3	3	2,69105365576582	0,00384163473818646	0,779652913411457	7,1384705528964	18,3908348083496	18,3250408172607	18,4020080566406	19,3415565490723	18,972864151001	19,1424217224121
	0,333659935074933	-0,0637607574462891	Color2 [A=255, R=0, G=0, B=0]	9	6		E9PG40;P05067;P05067-11;P05067-7;P05067-8;P05067-9	APP	Amyloid-beta precursor protein;Isoform of P05067, Amyloid-beta A4 protein;Isoform of P05067, Isoform 11 of Amyloid-beta precursor protein;Isoform of P05067, Isoform APP751 of Amyloid-beta precursor protein;Isoform of P05067, Isoform L-APP733 of Amyloid-beta precursor protein;Isoform of P05067, Isoform L-APP752 of Amyloid-beta precursor protein	5	5	100		5	5	5	5	5	5	5	5	5	5	5	5	0,333659935074933	0,513499065420561	-0,0637607574462891	-0,809151303817967	19,1125621795654	19,0473575592041	19,19091796875	19,0488147735596	19,1713314056396	18,9394092559814
	2,08079071560232	0,256980260213219	Color2 [A=255, R=0, G=0, B=0]	9	6		Q9UKG1	APPL1	DCC-interacting protein 13-alpha	15	15	100	KO_CTRL	13	13	15	15	15	15	13	13	15	15	15	15	2,08079071560232	0,011624810892587	0,256980260213219	4,85612862889635	20,3542060852051	20,3982334136963	20,4994564056396	20,7205295562744	20,6865062713623	20,6158008575439
	2,31363931497204	-0,203983942667641	Color2 [A=255, R=0, G=0, B=0]	9	6		Q8NEU8	APPL2	DCC-interacting protein 13-beta	9	9	100	KO_CTRL	8	8	9	7	8	8	8	8	9	7	8	8	2,31363931497204	0,00842923219241443	-0,203983942667641	-5,64260106596466	18,6116142272949	18,6515274047852	18,5475978851318	18,4000568389893	18,3651351928711	18,4335956573486
	1,43536959995246	0,114547093709309	Color2 [A=255, R=0, G=0, B=0]	9	6		P07741	APRT	Adenine phosphoribosyltransferase	10	11	100	KO_CTRL	10	10	10	10	10	10	11	11	11	11	11	11	1,43536959995246	0,0344067007910656	0,114547093709309	3,08655391653247	24,5306072235107	24,6380786895752	24,5517807006836	24,6545600891113	24,7118721008301	24,6976757049561
	2,17599442022195	-0,32176399230957	Color2 [A=255, R=0, G=0, B=0]	9	6		O60306	AQR	RNA helicase aquarius	5	5	100	KO_CTRL	5	5	5	5	5	5	5	5	5	5	5	5	2,17599442022195	0,0107014681892333	-0,32176399230957	-5,16647750696754	17,6573333740234	17,591064453125	17,7863807678223	17,4021472930908	17,3192653656006	17,3480739593506
	0,0210694475816791	0,0111929575602225	Color2 [A=255, R=0, G=0, B=0]	9	6		P10398	ARAF	Serine/threonine-protein kinase A-Raf	6	6	100		5	5	5	5	6	6	5	5	5	5	6	6	0,0210694475816791	0,970264672036824	0,0111929575602225	0,0631941003035282	19,0432815551758	19,0025539398193	18,498441696167	18,9080352783203	18,8499431610107	18,8198776245117
	2,66527939228252	-0,160874048868816	Color2 [A=255, R=0, G=0, B=0]	9	6		P48444	ARCN1	Coatomer subunit delta	26	26	100	KO_CTRL	23	25	24	25	26	26	23	25	24	25	26	26	2,66527939228252	0,00419427148194271	-0,160874048868816	-7,02647565375398	22,6574306488037	22,5869903564453	22,6243495941162	22,4748382568359	22,4700756072998	22,441234588623
	0,0756308342312352	-0,0595957438151054	Color2 [A=255, R=0, G=0, B=0]	9	6		P84077	ARF1	ADP-ribosylation factor 1	10	11	100		10	10	10	10	10	10	11	11	11	11	11	11	0,0756308342312352	0,904735668789809	-0,0595957438151054	-0,215151490152426	24,1330699920654	24,5745334625244	24,8361873626709	24,4888706207275	24,1170845031738	24,7590484619141
	0,502735674748596	-0,120525360107422	Color2 [A=255, R=0, G=0, B=0]	9	6		P18085	ARF4	ADP-ribosylation factor 4	6	7	100		6	6	6	6	6	6	7	7	7	7	7	7	0,502735674748596	0,310853457172343	-0,120525360107422	-1,14994463304126	22,5888824462891	22,7815532684326	22,8687324523926	22,6897926330566	22,4970302581787	22,6907691955566
	0,914030600256849	0,482107798258465	Color2 [A=255, R=0, G=0, B=0]	9	6		P84085	ARF5	ADP-ribosylation factor 5	4	4	100		4	4	4	3	3	3	4	4	4	3	3	3	0,914030600256849	0,107268960908787	0,482107798258465	1,95759484948212	19,6968059539795	20,4731636047363	20,3547592163086	20,7023677825928	20,5603809356689	20,7083034515381
	0,293841098389453	-0,191831588745117	Color2 [A=255, R=0, G=0, B=0]	9	6		P62330	ARF6	ADP-ribosylation factor 6	5	5	100		5	5	5	5	5	5	5	5	5	5	5	5	0,293841098389453	0,58118110958276	-0,191831588745117	-0,72544766067757	20,7732849121094	21,0880794525146	21,41965675354	21,0325508117676	20,5323715209961	21,140604019165
	1,90945087762604	0,436147689819336	Color2 [A=255, R=0, G=0, B=0]	9	6		Q8N6T3	ARFGAP1	ADP-ribosylation factor GTPase-activating protein 1	8	8	100	KO_CTRL	6	7	7	8	8	8	6	7	7	8	8	8	1,90945087762604	0,014183498349835	0,436147689819336	4,33324041130111	20,8151168823242	20,8492107391357	20,562671661377	21,1073875427246	21,168176651001	21,2598781585693
	0,156728459936001	0,0164928436279297	Color2 [A=255, R=0, G=0, B=0]	9	6		Q8N6H7	ARFGAP2	ADP-ribosylation factor GTPase-activating protein 2	14	14	100		14	14	14	14	14	14	14	14	14	14	14	14	0,156728459936001	0,805785096052354	0,0164928436279297	0,418518568062969	20,7591457366943	20,6737098693848	20,6956043243408	20,6843357086182	20,7095336914063	20,7840690612793
	1,41946432099724	-0,179494222005211	Color2 [A=255, R=0, G=0, B=0]	9	6		Q9NP61;Q9NP61-2	ARFGAP3	ADP-ribosylation factor GTPase-activating protein 3;Isoform of Q9NP61, Isoform 2 of ADP-ribosylation factor GTPase-activating protein 3	2	2	100	KO_CTRL	2	2	2	2	2	2	2	2	2	2	2	2	1,41946432099724	0,0356420376319413	-0,179494222005211	-3,04898864134938	17,4222431182861	17,578857421875	17,444221496582	17,3022155761719	17,3589458465576	17,245677947998
	0,807661373933293	0,252834320068359	Color2 [A=255, R=0, G=0, B=0]	9	6		Q9Y6D6	ARFGEF1	Brefeldin A-inhibited guanine nucleotide-exchange protein 1	11	11	100		10	11	11	11	11	10	10	11	11	11	11	10	0,807661373933293	0,13902380952381	0,252834320068359	1,74613358176627	18,5837783813477	19,0021419525146	18,9876384735107	19,2035388946533	19,0577869415283	19,0707359313965
	0,114511725979761	-0,0151888529459647	Color2 [A=255, R=0, G=0, B=0]	9	6		P53367	ARFIP1	Arfaptin-1	12	12	100		10	11	11	12	12	12	10	11	11	12	12	12	0,114511725979761	0,85797911120213	-0,0151888529459647	-0,315404188216976	21,2694835662842	21,1932678222656	21,1408061981201	21,1288509368896	21,1966400146484	21,2325000762939
	1,50434420952262	0,494408925374348	Color2 [A=255, R=0, G=0, B=0]	9	6		A0A087X1E4;P53365;P53365-3	ARFIP2	Arfaptin-2;Isoform of P53365, Arfaptin-2;Isoform of P53365, Isoform 3 of Arfaptin-2	3	3	100	KO_CTRL	2	3	3	3	3	3	2	3	3	3	3	3	1,50434420952262	0,0299577810505646	0,494408925374348	3,25228573099779	18,14967918396	18,4513034820557	17,9547901153564	18,5978183746338	18,762113571167	18,6790676116943
	0,898634239140263	0,498667399088543	Color2 [A=255, R=0, G=0, B=0]	9	6		Q13795;Q13795-2;Q13795-4	ARFRP1	ADP-ribosylation factor-related protein 1;Isoform of Q13795, Isoform 2 of ADP-ribosylation factor-related protein 1;Isoform of Q13795, Isoform 4 of ADP-ribosylation factor-related protein 1	2	2	100		1	2	2	2	2	2	1	2	2	2	2	2	0,898634239140263	0,111245283018868	0,498667399088543	1,92673324601923	16,8101177215576	17,0833854675293	16,7609081268311	17,353946685791	16,9857769012451	17,8106899261475
	0,454112674254738	0,0815118153889962	Color2 [A=255, R=0, G=0, B=0]	9	6		P05089;P05089-2	ARG1	Arginase-1;Isoform of P05089, Isoform 2 of Arginase-1	14	14	100		14	13	13	14	14	13	14	13	13	14	14	13	0,454112674254738	0,35823314113813	0,0815118153889962	1,05367863644254	23,2041606903076	23,2631530761719	23,2574005126953	23,4680080413818	23,2168121337891	23,2844295501709
	4,20973754659144	-0,358837127685547	Color2 [A=255, R=0, G=0, B=0]	9	6		Q07960	ARHGAP1	Rho GTPase-activating protein 1	22	24	100	KO_CTRL	21	21	21	22	22	22	23	23	23	24	24	24	4,20973754659144	0,00103783783783784	-0,358837127685547	-17,5646913388505	23,5129985809326	23,4460067749023	23,4634838104248	23,1146011352539	23,12233543396	23,1090412139893
	0,554307569627446	-0,428521474202476	Color2 [A=255, R=0, G=0, B=0]	9	6		A1A4S6	ARHGAP10	Rho GTPase-activating protein 10	3	3	100		3	2	3	3	3	3	3	2	3	3	3	3	0,554307569627446	0,269474526540411	-0,428521474202476	-1,25116519871571	17,2674217224121	16,3285274505615	16,4609222412109	16,0066967010498	16,1663455963135	16,5982646942139
	1,13587352489399	-0,0798988342285156	Color2 [A=255, R=0, G=0, B=0]	9	6		Q68EM7;Q68EM7-2;Q68EM7-5;Q68EM7-6	ARHGAP17	Isoform of Q68EM7, Isoform 2 of Rho GTPase-activating protein 17;Isoform of Q68EM7, Isoform 5 of Rho GTPase-activating protein 17;Isoform of Q68EM7, Isoform 6 of Rho GTPase-activating protein 17;Rho GTPase-activating protein 17	10	10	100		10	10	10	9	10	10	10	10	10	9	10	10	1,13587352489399	0,06237899543379	-0,0798988342285156	-2,41528429968496	20,245397567749	20,3286571502686	20,2868347167969	20,1956424713135	20,1746692657471	20,2508811950684
	1,29298013484658	-0,573328018188477	Color2 [A=255, R=0, G=0, B=0]	9	6		A0A804HK06;A7KAX9	ARHGAP32	Isoform of A7KAX9, Rho GTPase-activating protein 32;Rho GTPase-activating protein 32	6	6	100	KO_CTRL	4	6	5	6	5	5	4	6	5	6	5	5	1,29298013484658	0,0456809140922556	-0,573328018188477	-2,7583570233878	19,588264465332	18,9636516571045	19,0289154052734	18,6647853851318	18,496826171875	18,6992359161377
	0,323061986836183	-0,133133252461754	Color2 [A=255, R=0, G=0, B=0]	9	6		Q9NRY4	ARHGAP35	Rho GTPase-activating protein 35	3	3	100		3	3	3	2	3	3	3	3	3	2	3	3	0,323061986836183	0,530727145847872	-0,133133252461754	-0,787047832712239	16,3790588378906	16,2554302215576	16,0333042144775	16,1523265838623	16,2864665985107	15,8296003341675
	0,518087414610187	-0,259209950764973	Color2 [A=255, R=0, G=0, B=0]	9	6		Q13017;Q13017-2	ARHGAP5	Isoform of Q13017, Isoform 2 of Rho GTPase-activating protein 5;Rho GTPase-activating protein 5	6	6	100		4	5	5	6	6	5	4	5	5	6	6	5	0,518087414610187	0,298644421272159	-0,259209950764973	-1,18015347496145	17,4877796173096	17,2036628723145	16,831127166748	16,7218017578125	16,9205284118652	17,1026096343994
	0,463927097485769	0,0873966217041016	Color2 [A=255, R=0, G=0, B=0]	9	6		J3KRE2;P52565	ARHGDIA	Isoform of P52565, Rho GDP-dissociation inhibitor 1;Rho GDP-dissociation inhibitor 1	8	8	100		8	8	8	8	8	8	8	8	8	8	8	8	0,463927097485769	0,347604739097555	0,0873966217041016	1,07319225206204	24,9713554382324	25,143045425415	25,2414169311523	25,2284030914307	25,2237491607666	25,1658554077148
	0,704664278027458	-0,123851776123047	Color2 [A=255, R=0, G=0, B=0]	9	6		F5H2R5;F5H3P3;F5H6Q0;P52566	ARHGDIB	Isoform of P52566, Rho GDP-dissociation inhibitor 2 (Fragment);Rho GDP-dissociation inhibitor 2	4	4	100		3	3	3	4	4	4	3	3	3	4	4	4	0,704664278027458	0,180364063417499	-0,123851776123047	-1,5443132419194	20,1364040374756	19,9517192840576	19,8857517242432	19,8227653503418	19,8594875335693	19,9200668334961
	1,88446942825983	-0,0959269205729179	Color2 [A=255, R=0, G=0, B=0]	9	6		M0QZR4;Q92888;Q92888-3	ARHGEF1	Isoform of Q92888, Isoform 3 of Rho guanine nucleotide exchange factor 1;Isoform of Q92888, Rho guanine nucleotide exchange factor 1;Rho guanine nucleotide exchange factor 1	20	20	100	KO_CTRL	19	19	19	20	19	18	19	19	19	20	19	18	1,88446942825983	0,0150266060999351	-0,0959269205729179	-4,26057783338323	21,3630542755127	21,2887725830078	21,325927734375	21,2347793579102	21,2387390136719	21,2164554595947
	1,42419077085855	-0,190581003824871	Color2 [A=255, R=0, G=0, B=0]	9	6		Q5VXI4;Q9HCE6;Q9HCE6-2;Q9HCE6-3	ARHGEF10L	Isoform of Q9HCE6, Isoform 2 of Rho guanine nucleotide exchange factor 10-like protein;Isoform of Q9HCE6, Isoform 3 of Rho guanine nucleotide exchange factor 10-like protein;Isoform of Q9HCE6, Rho guanine nucleotide exchange factor 10-like protein;Rho guanine nucleotide exchange factor 10-like protein	9	9	100	KO_CTRL	8	8	8	9	9	9	8	8	8	9	9	9	1,42419077085855	0,0353087557603687	-0,190581003824871	-3,06012677656759	19,4702682495117	19,3405418395996	19,449821472168	19,3195724487305	19,2111873626709	19,1581287384033
	0,278487761241874	-0,355071385701496	Color2 [A=255, R=0, G=0, B=0]	9	6		E9PMR6;Q9NZN5;Q9NZN5-2	ARHGEF12	Isoform of Q9NZN5, Isoform 2 of Rho guanine nucleotide exchange factor 12;Isoform of Q9NZN5, Rho guanine nucleotide exchange factor 12;Rho guanine nucleotide exchange factor 12	3	3	100		2	2	2	2	3	2	2	2	2	2	3	2	0,278487761241874	0,610600636074512	-0,355071385701496	-0,69265582108527	16,739896774292	16,6175727844238	16,3309326171875	16,8581638336182	16,5359535217285	15,2290706634521
	0,0859984661673489	0,0346854527791329	Color2 [A=255, R=0, G=0, B=0]	9	6		Q5VV41	ARHGEF16	Rho guanine nucleotide exchange factor 16	2	2	100		2	2	2	2	2	2	2	2	2	2	2	2	0,0859984661673489	0,890873273273273	0,0346854527791329	0,242451463094697	16,4733352661133	16,190357208252	15,9798421859741	16,2390632629395	16,2553901672363	16,253137588501
	0,20587465227105	0,0799153645833321	Color2 [A=255, R=0, G=0, B=0]	9	6		A1IGU5	ARHGEF37	Rho guanine nucleotide exchange factor 37	6	6	100		4	6	5	6	6	6	4	6	5	6	6	6	0,20587465227105	0,734366050054407	0,0799153645833321	0,5326673079965	19,5709667205811	19,2634716033936	19,3883304595947	19,7009658813477	19,2836399078369	19,4779090881348
	0,0329250997699155	0,0093231201171875	Color2 [A=255, R=0, G=0, B=0]	9	6		E7EV07	ARHGEF4	Isoform of Q9NR80, Rho guanine nucleotide exchange factor 4	8	8	100		7	7	6	8	7	7	7	7	6	8	7	7	0,0329250997699155	0,954698357487923	0,0093231201171875	0,0975399420565593	17,9440155029297	17,7873287200928	17,7482357025146	17,7871894836426	17,7381248474121	17,982234954834
	0,168793231785601	-0,0331802368164063	Color2 [A=255, R=0, G=0, B=0]	9	6		A0A2R8YF49;A0A2R8YFR7;Q12774	ARHGEF5	DH domain-containing protein;Isoform of Q12774, Rho guanine nucleotide exchange factor 5;Rho guanine nucleotide exchange factor 5	10	10	100		9	8	8	10	9	9	9	8	8	10	9	9	0,168793231785601	0,789293041072569	-0,0331802368164063	-0,447069927219121	18,7218437194824	18,5663814544678	18,6367778778076	18,6388912200928	18,4944362640381	18,6921348571777
	1,31940434760347	0,432366689046223	Color2 [A=255, R=0, G=0, B=0]	9	6		A0A2R8YG42;B1ALK7;Q14155-1;Q14155-5	ARHGEF7	Isoform of Q14155, Isoform 1 of Rho guanine nucleotide exchange factor 7;Isoform of Q14155, Isoform 5 of Rho guanine nucleotide exchange factor 7;Isoform of Q14155, Rho guanine nucleotide exchange factor 7	8	8	100	KO_CTRL	7	7	8	7	8	7	7	7	8	7	8	7	1,31940434760347	0,0431762171477811	0,432366689046223	2,81793279807011	18,7529430389404	19,2413997650146	18,9401016235352	19,310432434082	19,5093460083008	19,4117660522461
	0,0362651316911715	-0,0312836964925118	Color2 [A=255, R=0, G=0, B=0]	9	6		A0A1B0GTU5;H0Y488;O14497;O14497-3	ARID1A	AT-rich interactive domain-containing protein 1A;Isoform of O14497, AT-rich interactive domain-containing protein 1A;Isoform of O14497, AT-rich interactive domain-containing protein 1A (Fragment);Isoform of O14497, Isoform 3 of AT-rich interactive domain-containing protein 1A	3	3	100		1	2	2	3	2	2	1	2	2	3	2	2	0,0362651316911715	0,950975014526438	-0,0312836964925118	-0,107071200472772	15,5381517410278	15,8585271835327	15,4648275375366	16,1180038452148	15,3753719329834	15,2742795944214
	0,682383926657782	-0,271865844726563	Color2 [A=255, R=0, G=0, B=0]	9	6		A0A1B0GTI6;A0A1B0GTJ8;A0A1B0GV63;A0A1B0GVK1;A0A1B0GWJ2;A0A3F2YNW7;A0A6Q8NVI4;H0Y7H8;Q8NFD5;Q8NFD5-1;Q8NFD5-2;Q8NFD5-3	ARID1B	AT-rich interactive domain-containing protein 1B;Isoform of Q8NFD5, AT-rich interactive domain-containing protein 1B;Isoform of Q8NFD5, AT-rich interactive domain-containing protein 1B (Fragment);Isoform of Q8NFD5, Isoform 1 of AT-rich interactive domain-containing protein 1B;Isoform of Q8NFD5, Isoform 2 of AT-rich interactive domain-containing protein 1B;Isoform of Q8NFD5, Isoform 3 of AT-rich i…	2	2	100		2	2	2	2	2	2	2	2	2	2	2	2	0,682383926657782	0,191832849680789	-0,271865844726563	-1,50087159885292	16,6644859313965	16,1749725341797	16,4588871002197	16,3465919494629	15,9578056335449	16,1783504486084
	0,339944782379511	-0,0811589558919259	Color2 [A=255, R=0, G=0, B=0]	9	6		Q9Y4X5	ARIH1	E3 ubiquitin-protein ligase ARIH1	3	3	100		2	2	2	3	3	3	2	2	2	3	3	3	0,339944782379511	0,504304153954471	-0,0811589558919259	-0,822204190862976	18,4702110290527	18,235876083374	18,2140007019043	18,1696891784668	18,1714935302734	18,335428237915
	0,417727194830524	-0,0696055094401018	Color2 [A=255, R=0, G=0, B=0]	9	6		F8VYN9;P40616;P40616-2	ARL1	ADP-ribosylation factor-like protein 1;Isoform of P40616, ADP-ribosylation factor-like protein 1;Isoform of P40616, Isoform 2 of ADP-ribosylation factor-like protein 1	6	6	100		6	6	6	6	6	6	6	6	6	6	6	6	0,417727194830524	0,399156188605108	-0,0696055094401018	-0,980889290527161	21,2034778594971	21,2113018035889	21,2533473968506	21,2891025543213	21,0623989105225	21,1078090667725
	0,245616283966834	-0,108231862386067	Color2 [A=255, R=0, G=0, B=0]	9	6		Q9NXU5	ARL15	ADP-ribosylation factor-like protein 15	2	2	100		2	2	2	2	2	2	2	2	2	2	2	2	0,245616283966834	0,671051059085842	-0,108231862386067	-0,621318364616092	17,5074596405029	17,0772342681885	17,3861141204834	17,4415645599365	17,1610698699951	17,043478012085
	1,98601425981481	-0,977193196614582	Color2 [A=255, R=0, G=0, B=0]	9	6		P36404	ARL2	ADP-ribosylation factor-like protein 2	2	2	100	KO_CTRL	2	2	2	2	2	2	2	2	2	2	2	2	1,98601425981481	0,0131677192982456	-0,977193196614582	-4,56147589715597	19,1096992492676	19,1341896057129	18,9199333190918	17,6717891693115	18,3032188415527	18,2572345733643
	1,20662721353194	-0,215396245320637	Color2 [A=255, R=0, G=0, B=0]	9	6		Q9Y2Y0;Q9Y2Y0-2	ARL2BP	ADP-ribosylation factor-like protein 2-binding protein;Isoform of Q9Y2Y0, Isoform 2 of ADP-ribosylation factor-like protein 2-binding protein	4	4	100		4	4	4	4	4	4	4	4	4	4	4	4	1,20662721353194	0,0537327483047467	-0,215396245320637	-2,56754012888975	18,5562286376953	18,5519161224365	18,6221389770508	18,4950485229492	18,2160301208496	18,3730163574219
	2,85897480376144	-0,502744038899742	Color2 [A=255, R=0, G=0, B=0]	9	6		P36405	ARL3	ADP-ribosylation factor-like protein 3	7	7	100	KO_CTRL	6	6	6	6	7	6	6	6	6	6	7	6	2,85897480376144	0,00280774962742176	-0,502744038899742	-7,9076355593507	21,4090461730957	21,2426605224609	21,2826194763184	20,7369213104248	20,8177890777588	20,8713836669922
	0,384140502678596	-0,148574193318684	Color2 [A=255, R=0, G=0, B=0]	9	6		A0A0C4DG62;A0A8C8KBE9;F5GYV5;F8WCT1;H7BZV4;Q66PJ3;Q66PJ3-1;Q66PJ3-10;Q66PJ3-2;Q66PJ3-3;Q66PJ3-4;Q66PJ3-7;Q66PJ3-9	ARL6IP4	ADP-ribosylation factor-like protein 6-interacting protein 4;Isoform of Q66PJ3, ADP-ribosylation factor-like protein 6-interacting protein 4;Isoform of Q66PJ3, ADP-ribosylation factor-like protein 6-interacting protein 4 (Fragment);Isoform of Q66PJ3, Isoform 1 of ADP-ribosylation factor-like protein 6-interacting protein 4;Isoform of Q66PJ3, Isoform 10 of ADP-ribosylation factor-like protein 6-in…	2	2	100		2	1	2	2	1	2	2	1	2	2	1	2	0,384140502678596	0,44065559566787	-0,148574193318684	-0,912957540780159	18,824649810791	18,6047458648682	18,9892959594727	18,4415607452393	18,8505878448486	18,6808204650879
	2,06997956653569	0,259416580200195	Color2 [A=255, R=0, G=0, B=0]	9	6		O75915	ARL6IP5	PRA1 family protein 3	5	5	100	KO_CTRL	5	5	5	5	5	5	5	5	5	5	5	5	2,06997956653569	0,0117059264816204	0,259416580200195	4,82181401321576	20,4803352355957	20,6134071350098	20,6245670318604	20,886417388916	20,798864364624	20,8112773895264
	1,4754077581355	0,56859016418457	Color2 [A=255, R=0, G=0, B=0]	9	6		Q96BM9	ARL8A	ADP-ribosylation factor-like protein 8A	2	2	100	KO_CTRL	2	2	2	2	2	2	2	2	2	2	2	2	1,4754077581355	0,0317919075144509	0,56859016418457	3,18218787405457	17,3220729827881	17,5634307861328	17,1864242553711	18,054386138916	17,6450176239014	18,0782947540283
	2,25708833539596	0,439119338989258	Color2 [A=255, R=0, G=0, B=0]	9	6		Q9NVJ2	ARL8B	ADP-ribosylation factor-like protein 8B	11	11	100	KO_CTRL	9	11	11	11	11	11	9	11	11	11	11	11	2,25708833539596	0,00962334217506631	0,439119338989258	5,44290770436573	21,75075340271	21,771505355835	21,7639408111572	22,3542709350586	22,0817489624023	22,167537689209
	3,07655083529393	-0,467257817586262	Color2 [A=255, R=0, G=0, B=0]	9	6		Q9NVT9	ARMC1	Armadillo repeat-containing protein 1	5	5	100	KO_CTRL	5	4	5	5	5	5	5	4	5	5	5	5	3,07655083529393	0,00270654205607477	-0,467257817586262	-9,01514961177473	18,4796295166016	18,5736904144287	18,6141471862793	18,0698299407959	18,0428619384766	18,1530017852783
	1,53452867184597	0,448652267456055	Color2 [A=255, R=0, G=0, B=0]	9	6		Q8N2F6;Q8N2F6-2;Q8N2F6-3;Q8N2F6-4	ARMC10	Armadillo repeat-containing protein 10;Isoform of Q8N2F6, Isoform 2 of Armadillo repeat-containing protein 10;Isoform of Q8N2F6, Isoform 3 of Armadillo repeat-containing protein 10;Isoform of Q8N2F6, Isoform 4 of Armadillo repeat-containing protein 10	4	4	100	KO_CTRL	4	4	4	4	4	4	4	4	4	4	4	4	1,53452867184597	0,0287250876314472	0,448652267456055	3,32631171656845	18,5222969055176	18,26589012146	18,0568294525146	18,7440376281738	18,7326793670654	18,7142562866211
	0,989774369460714	0,522546768188477	Color2 [A=255, R=0, G=0, B=0]	9	6		B4E1N1;Q6NXE6;Q6NXE6-2	ARMC6	Armadillo repeat-containing protein 6;Isoform of Q6NXE6, Armadillo repeat-containing protein 6;Isoform of Q6NXE6, Isoform 2 of Armadillo repeat-containing protein 6	2	2	100		2	2	2	2	2	2	2	2	2	2	2	2	0,989774369460714	0,0885031358885017	0,522546768188477	2,11093503250404	16,7847328186035	17,3801918029785	17,5165061950684	17,8166160583496	17,5458393096924	17,8866157531738
	0,672899861051261	-0,887626647949219	Color2 [A=255, R=0, G=0, B=0]	9	6		C9JAA7;C9JBY2;G5E9V6;Q8IUR7;Q8IUR7-7;Q8IUR7-8	ARMC8	Armadillo repeat-containing protein 8;Isoform of Q8IUR7, Armadillo repeat-containing protein 8;Isoform of Q8IUR7, Armadillo repeat-containing protein 8 (Fragment);Isoform of Q8IUR7, Isoform 7 of Armadillo repeat-containing protein 8;Isoform of Q8IUR7, Isoform 8 of Armadillo repeat-containing protein 8	2	2	100		1	1	2	2	1	2	1	1	2	2	1	2	0,672899861051261	0,196644194756554	-0,887626647949219	-1,48239165189948	17,6526165008545	17,570728302002	18,5847911834717	17,790885925293	17,2644157409668	16,0899543762207
	1,3584204801022	-0,377679189046223	Color2 [A=255, R=0, G=0, B=0]	9	6		Q5T2E6	ARMH3	Armadillo-like helical domain-containing protein 3	5	5	100	KO_CTRL	4	5	5	5	5	5	4	5	5	5	5	5	1,3584204801022	0,040113475177305	-0,377679189046223	-2,90697546740669	18,4592056274414	18,1279182434082	18,1662445068359	17,7240867614746	17,9807910919189	17,9154529571533
	0,598378243843861	-0,0985425313313826	Color2 [A=255, R=0, G=0, B=0]	9	6		Q9H993	ARMT1	Damage-control phosphatase ARMT1	7	7	100		7	7	7	7	6	6	7	7	7	7	6	6	0,598378243843861	0,240322066501786	-0,0985425313313826	-1,33721974911229	19,5816745758057	19,6520500183105	19,7549514770508	19,66774559021	19,4865913391113	19,5387115478516
	0,662008820254095	0,126235326131187	Color2 [A=255, R=0, G=0, B=0]	9	6		Q92747	ARPC1A	Actin-related protein 2/3 complex subunit 1A	3	3	100		3	3	3	3	3	3	3	3	3	3	3	3	0,662008820254095	0,201972508591065	0,126235326131187	1,46117600654463	22,3649978637695	22,4244289398193	22,3261241912842	22,5866737365723	22,5723419189453	22,335241317749
	0,450296893212228	-0,127314885457356	Color2 [A=255, R=0, G=0, B=0]	9	6		O15143	ARPC1B	Actin-related protein 2/3 complex subunit 1B	3	3	100		3	3	3	3	3	3	3	3	3	3	3	3	0,450296893212228	0,362457686529795	-0,127314885457356	-1,04607909499172	21,2133255004883	21,0083789825439	21,1503410339355	21,1169261932373	21,086841583252	20,7863330841064
	1,47120930908004	0,145298004150391	Color2 [A=255, R=0, G=0, B=0]	9	6		O15144	ARPC2	Actin-related protein 2/3 complex subunit 2	21	26	100	KO_CTRL	21	20	21	21	21	21	26	24	26	26	26	26	1,47120930908004	0,0320749279538905	0,145298004150391	3,17208639495613	24,3736305236816	24,3735980987549	24,2603588104248	24,5297927856445	24,4724941253662	24,4411945343018
	1,24567988538029	0,298145929972332	Color2 [A=255, R=0, G=0, B=0]	9	6		O15145	ARPC3	Actin-related protein 2/3 complex subunit 3	7	8	100	KO_CTRL	7	6	6	7	7	7	8	7	7	8	8	8	1,24567988538029	0,049914963205233	0,298145929972332	2,65312322500916	23,5799694061279	23,9033374786377	23,7938613891602	23,9989833831787	23,9952487945557	24,1773738861084
	0,0311313061201582	-0,0122426350911446	Color2 [A=255, R=0, G=0, B=0]	9	6		F8WCF6;P59998	ARPC4;ARPC4-TTLL3	Actin-related protein 2/3 complex subunit 4;ARPC4-TTLL3 readthrough, Actin-related protein 2/3 complex subunit 4	9	10	100		9	9	9	9	9	9	10	10	10	10	10	10	0,0311313061201582	0,956391899710704	-0,0122426350911446	-0,092395421920647	24,4826831817627	24,2716846466064	24,394416809082	24,4669246673584	24,5082950592041	24,1368370056152
	1,17544549610022	-0,0605125427246094	Color2 [A=255, R=0, G=0, B=0]	9	6		O15511	ARPC5	Actin-related protein 2/3 complex subunit 5	7	7	100		7	7	7	7	7	7	7	7	7	7	7	7	1,17544549610022	0,0577140618879749	-0,0605125427246094	-2,50000947579959	23,1955318450928	23,1250801086426	23,1510334014893	23,0845031738281	23,1222057342529	23,0833988189697
	2,5634114005884	0,200039545694988	Color2 [A=255, R=0, G=0, B=0]	9	6		Q9BPX5	ARPC5L	Actin-related protein 2/3 complex subunit 5-like protein	6	6	100	KO_CTRL	6	6	6	6	6	6	6	6	6	6	6	6	2,5634114005884	0,00480909090909091	0,200039545694988	6,59869284932648	23,3869533538818	23,3816833496094	23,3293380737305	23,576322555542	23,5201053619385	23,6016654968262
	0,404276990924529	-0,0806884765625	Color2 [A=255, R=0, G=0, B=0]	9	6		A0A0A6YYH1;Q7Z6K5;Q7Z6K5-2	ARPIN;C15orf38-AP3S2	Arpin;C15orf38-AP3S2 readthrough, Arpin;Isoform of Q7Z6K5, Isoform C15orf38-AP3S2 of Arpin	5	5	100		5	5	5	5	5	5	5	5	5	5	5	5	0,404276990924529	0,414759931757251	-0,0806884765625	-0,953779636764761	20,2324352264404	20,2555198669434	20,485481262207	20,2677211761475	20,2701225280762	20,1935272216797
	2,00846316806976	-0,246950149536133	Color2 [A=255, R=0, G=0, B=0]	9	6		H3BMD8;P56211	ARPP19	cAMP-regulated phosphoprotein 19;Isoform of P56211, cAMP-regulated phosphoprotein 19	3	3	100	KO_CTRL	3	2	3	3	3	3	3	2	3	3	3	3	2,00846316806976	0,0125746962115797	-0,246950149536133	-4,6300272480678	21,0816612243652	21,0801868438721	21,0937881469727	20,8674163818359	20,9122352600098	20,7351341247559
	0,0955300257514869	0,0421568552653007	Color2 [A=255, R=0, G=0, B=0]	9	6		P49407-2	ARRB1	Isoform of P49407, Isoform 1B of Beta-arrestin-1	4	4	100		4	4	4	4	4	4	4	4	4	4	4	4	0,0955300257514869	0,879549193548387	0,0421568552653007	0,267171970421719	18,7466793060303	18,6327133178711	18,8426094055176	18,7657260894775	19,0432300567627	18,5395164489746
	3,54651705224813	0,199169158935547	Color2 [A=255, R=0, G=0, B=0]	9	6		A0A0C4DFZ2;P15289;P15289-2	ARSA	Arylsulfatase A;Isoform of P15289, Arylsulfatase A;Isoform of P15289, Isoform 2 of Arylsulfatase A	8	8	100	KO_CTRL	8	8	8	8	8	8	8	8	8	8	8	8	3,54651705224813	0,00245014245014245	0,199169158935547	11,9161818410084	21,3020458221436	21,2756538391113	21,3067932128906	21,5007362365723	21,4677715301514	21,5134925842285
	0,513143319952514	-0,0813961029052734	Color2 [A=255, R=0, G=0, B=0]	9	6		A0A1B0GTM3;A0A1B0GTZ5;A0A1B0GUA4;A0A1B0GUH5;A0A1B0GW68;E7EMM4;Q13510;Q13510-2	ASAH1	Acid ceramidase;Isoform of Q13510, Ceramidase;Isoform of Q13510, Isoform 2 of Acid ceramidase	17	19	100		17	17	16	17	17	17	18	19	18	19	19	19	0,513143319952514	0,301872207792208	-0,0813961029052734	-1,1704327701443	22,4376354217529	22,5908508300781	22,5667400360107	22,551607131958	22,3941307067871	22,4053001403809
	0,0996854042893864	0,24394925435384	Color2 [A=255, R=0, G=0, B=0]	9	6		H0YER8;Q8TDY4;Q8TDY4-3	ASAP3	Arf-GAP with SH3 domain, ANK repeat and PH domain-containing protein 3;Isoform of Q8TDY4, Arf-GAP with SH3 domain, ANK repeat and PH domain-containing protein 3 (Fragment);Isoform of Q8TDY4, Isoform 3 of Arf-GAP with SH3 domain, ANK repeat and PH domain-containing protein 3	2	2	100		2	2	2	2	2	2	2	2	2	2	2	2	0,0996854042893864	0,874342094621917	0,24394925435384	0,277841198364699	17,3164081573486	16,5355281829834	14,4005374908447	16,1156139373779	16,412015914917	16,4566917419434
	1,16565877384789	-0,167261759440105	Color2 [A=255, R=0, G=0, B=0]	9	6		A0A5F9ZH79;A0A5F9ZHP1;Q8N9N2-2	ASCC1	Isoform of Q8N9N2, Activating signal cointegrator 1 complex subunit 1;Isoform of Q8N9N2, Isoform 2 of Activating signal cointegrator 1 complex subunit 1	4	4	100		4	4	4	4	4	4	4	4	4	4	4	4	1,16565877384789	0,059033411033411	-0,167261759440105	-2,47895604619636	19,5227527618408	19,3914470672607	19,3706531524658	19,1754035949707	19,3406887054443	19,266975402832
	1,00922597566696	0,129889806111652	Color2 [A=255, R=0, G=0, B=0]	9	6		Q9H1I8	ASCC2	Activating signal cointegrator 1 complex subunit 2	9	9	100		9	9	9	9	9	9	9	9	9	9	9	9	1,00922597566696	0,0852942423172024	0,129889806111652	2,15076042885251	19,7765102386475	19,7003555297852	19,6617908477783	19,8286285400391	19,7639198303223	19,9357776641846
	0,21195377172732	0,0522111256917341	Color2 [A=255, R=0, G=0, B=0]	9	6		Q8N3C0	ASCC3	Activating signal cointegrator 1 complex subunit 3	26	26	100		24	25	24	25	25	24	24	25	24	25	25	24	0,21195377172732	0,72467627785059	0,0522111256917341	0,546419118559158	19,5020008087158	19,3496761322021	19,4006023406982	19,6089401245117	19,4825897216797	19,3173828125
	0,202813938482183	-0,0541013081868513	Color2 [A=255, R=0, G=0, B=0]	9	6		F5H8F7;Q9UBL3;Q9UBL3-3	ASH2L	Isoform of Q9UBL3, Isoform 3 of Set1/Ash2 histone methyltransferase complex subunit ASH2;Isoform of Q9UBL3, Set1/Ash2 histone methyltransferase complex subunit ASH2;Set1/Ash2 histone methyltransferase complex subunit ASH2	4	4	100		3	4	4	4	4	4	3	4	4	4	4	4	0,202813938482183	0,738445361720617	-0,0541013081868513	-0,525715387813393	17,4135303497314	17,6399326324463	17,4553966522217	17,4820671081543	17,5604362487793	17,3040523529053
	2,0631209621575	0,535181045532227	Color2 [A=255, R=0, G=0, B=0]	9	6		P04424;P04424-2	ASL	Argininosuccinate lyase;Isoform of P04424, Isoform 2 of Argininosuccinate lyase	8	8	100	KO_CTRL	8	8	8	8	8	8	8	8	8	8	8	8	2,0631209621575	0,0117253731343284	0,535181045532227	4,80014039829559	19,0094833374023	18,6889533996582	18,7999114990234	19,4418716430664	19,41286277771	19,2491569519043
	1,54644869221118	-1,39009698232015	Color2 [A=255, R=0, G=0, B=0]	9	6		O95671;O95671-3	ASMTL	Isoform of O95671, Isoform 3 of Probable bifunctional dTTP/UTP pyrophosphatase/methyltransferase protein;Probable bifunctional dTTP/UTP pyrophosphatase/methyltransferase protein	4	4	100	KO_CTRL	4	4	4	4	4	4	4	4	4	4	4	4	1,54644869221118	0,0280120967741935	-1,39009698232015	-3,3558050682683	17,4931087493896	17,4522171020508	17,1533679962158	16,3248271942139	16,4256343841553	15,1779413223267
	0,751731251455238	-0,168244043986004	Color2 [A=255, R=0, G=0, B=0]	9	6		Q12797;Q12797-10	ASPH	Aspartyl/asparaginyl beta-hydroxylase;Isoform of Q12797, Isoform 10 of Aspartyl/asparaginyl beta-hydroxylase	7	7	100		6	7	7	7	7	7	6	7	7	7	7	7	0,751731251455238	0,158170495767836	-0,168244043986004	-1,63628628205017	20,0969657897949	20,0007457733154	20,2725124359131	20,05198097229	19,8312740325928	19,9822368621826
	1,69263175660795	-0,0886859893798828	Color2 [A=255, R=0, G=0, B=0]	9	6		Q53RT3;Q53RT3-2	ASPRV1	Isoform of Q53RT3, Isoform 2 of Retroviral-like aspartic protease 1;Retroviral-like aspartic protease 1	7	7	100	KO_CTRL	7	6	6	7	7	6	7	6	6	7	7	6	1,69263175660795	0,0220837104072398	-0,0886859893798828	-3,7301612572452	24,7377452850342	24,7096157073975	24,7277526855469	24,6273574829102	24,6030101776123	24,6786880493164
	0,271068605330725	-0,0825201670328752	Color2 [A=255, R=0, G=0, B=0]	9	6		Q9BZE9;Q9BZE9-2	ASPSCR1	Isoform of Q9BZE9, Isoform 2 of Tether containing UBX domain for GLUT4;Tether containing UBX domain for GLUT4	6	6	100		6	6	6	6	6	6	6	6	6	6	6	6	0,271068605330725	0,62409778180172	-0,0825201670328752	-0,676694827525377	21,0197868347168	21,0102996826172	20,9032726287842	20,8853816986084	20,6993293762207	21,1010875701904
	1,66499082638666	0,260204950968422	Color2 [A=255, R=0, G=0, B=0]	9	6		Q8NBU5	ATAD1	Outer mitochondrial transmembrane helix translocase	7	7	100	KO_CTRL	7	7	6	7	7	7	7	7	6	7	7	7	1,66499082638666	0,0227025246981339	0,260204950968422	3,65751401036505	19,1836643218994	19,1733303070068	18,9682369232178	19,3783779144287	19,3824195861816	19,3450489044189
	0,261785154012808	0,110361735026041	Color2 [A=255, R=0, G=0, B=0]	9	6		Q9ULI0;Q9ULI0-2	ATAD2B	ATPase family AAA domain-containing protein 2B;Isoform of Q9ULI0, Isoform 2 of ATPase family AAA domain-containing protein 2B	2	2	100		2	2	2	2	2	2	2	2	2	2	2	2	0,261785154012808	0,641165354330709	0,110361735026041	0,656611435773223	15,5076913833618	15,4639225006104	14,9905462265015	15,456916809082	15,3733339309692	15,4629945755005
	3,61995900684272	0,5550537109375	Color2 [A=255, R=0, G=0, B=0]	9	6		Q9NVI7-2	ATAD3A	Isoform of Q9NVI7, Isoform 2 of ATPase family AAA domain-containing protein 3A	18	19	100	KO_CTRL	16	16	16	18	18	18	16	16	17	19	19	18	3,61995900684272	0,00264615384615385	0,5550537109375	12,442542394499	20,5785579681396	20,5034503936768	20,5104541778564	21,1575202941895	21,0300827026367	21,0700206756592
	0,877012561092163	-1,10727628072103	Color2 [A=255, R=0, G=0, B=0]	9	6		F8VQD9;Q9BSB4	ATG101	Autophagy-related protein 101;Isoform of Q9BSB4, Autophagy-related protein 101 (Fragment)	2	2	100		1	2	1	1	2	1	1	2	1	1	2	1	0,877012561092163	0,117275286415712	-1,10727628072103	-1,88355019788147	13,4665994644165	14,136547088623	13,6369209289551	13,4437732696533	12,8931827545166	11,5812826156616
	0,363645161204665	1,21405442555745	Color2 [A=255, R=0, G=0, B=0]	9	6		E7EVC7;Q676U5;Q676U5-2;Q676U5-3	ATG16L1	Autophagy-related protein 16-1;Isoform of Q676U5, Autophagy-related protein 16-1;Isoform of Q676U5, Isoform 2 of Autophagy-related protein 16-1;Isoform of Q676U5, Isoform 3 of Autophagy-related protein 16-1	3	3	100		1	2	1	3	2	3	1	2	1	3	2	3	0,363645161204665	0,469859490354846	1,21405442555745	0,871084727409458	16,3784294128418	14,1976976394653	15,7573699951172	15,9122076034546	19,0682277679443	14,9952249526978
	1,87970644234805	-0,565849939982098	Color2 [A=255, R=0, G=0, B=0]	9	6		Q96BY7	ATG2B	Autophagy-related protein 2 homolog B	7	7	100	KO_CTRL	7	5	6	5	7	6	7	5	6	5	7	6	1,87970644234805	0,0151580310880829	-0,565849939982098	-4,24682226809335	16,7444400787354	17,1735897064209	17,0929012298584	16,4698867797852	16,4434108734131	16,4000835418701
	0,879225047870885	0,0538495381673201	Color2 [A=255, R=0, G=0, B=0]	9	6		Q9NT62	ATG3	Ubiquitin-like-conjugating enzyme ATG3	6	6	100		6	6	6	6	6	6	6	6	6	6	6	6	0,879225047870885	0,116880866425993	0,0538495381673201	1,88796089118939	20,7589912414551	20,8233547210693	20,8253803253174	20,8196411132813	20,8744792938232	20,8751544952393
	1,14641367237477	-0,177619298299156	Color2 [A=255, R=0, G=0, B=0]	9	6		Q9Y4P1;Q9Y4P1-2;Q9Y4P1-6	ATG4B	Cysteine protease ATG4B;Isoform of Q9Y4P1, Isoform 2 of Cysteine protease ATG4B;Isoform of Q9Y4P1, Isoform 6 of Cysteine protease ATG4B	4	4	100		4	4	4	4	4	3	4	4	4	4	4	3	1,14641367237477	0,0609992348890589	-0,177619298299156	-2,43774754310343	18,1754417419434	18,0633773803711	18,2762813568115	17,9989700317383	18,0592098236084	17,9240627288818
	3,30594957456894	-0,415712992350262	Color2 [A=255, R=0, G=0, B=0]	9	6		Q9H1Y0	ATG5	Autophagy protein 5	3	3	100	KO_CTRL	3	3	3	3	3	3	3	3	3	3	3	3	3,30594957456894	0,00224657534246575	-0,415712992350262	-10,3363943530113	17,5706329345703	17,5147438049316	17,5292701721191	17,1318969726563	17,0549926757813	17,1806182861328
	0,570732155230495	-0,0914281209309884	Color2 [A=255, R=0, G=0, B=0]	9	6		O95352	ATG7	Ubiquitin-like modifier-activating enzyme ATG7	15	15	100		14	13	13	14	15	13	14	13	13	14	15	13	0,570732155230495	0,25749622437972	-0,0914281209309884	-1,28327150656085	19,9857540130615	19,9426460266113	19,9407749176025	20,0024147033691	19,8165092468262	19,7759666442871
	0,259256246048436	0,127335548400879	Color2 [A=255, R=0, G=0, B=0]	9	6		Q7Z3C6;Q7Z3C6-2	ATG9A	Autophagy-related protein 9A;Isoform of Q7Z3C6, Isoform 2 of Autophagy-related protein 9A	2	2	100		2	2	2	2	2	2	2	2	2	2	2	2	0,259256246048436	0,644776655443322	0,127335548400879	0,651118258288118	16,4349460601807	15,9416570663452	16,069938659668	16,4265403747559	16,3806629180908	16,0213451385498
	0,233631572319229	0,0227807362874337	Color2 [A=255, R=0, G=0, B=0]	9	6		P31939	ATIC	Bifunctional purine biosynthesis protein ATIC	30	30	100		29	30	28	30	30	30	29	30	28	30	30	30	0,233631572319229	0,691719220549159	0,0227807362874337	0,594883421387694	23,4764175415039	23,4570732116699	23,4512462615967	23,4341583251953	23,4611320495605	23,557788848877
	2,44820862752083	0,972477595011394	Color2 [A=255, R=0, G=0, B=0]	9	6		Q8NHH9;Q8NHH9-2;Q8NHH9-4;Q8NHH9-5	ATL2	Atlastin-2;Isoform of Q8NHH9, Isoform 2 of Atlastin-2;Isoform of Q8NHH9, Isoform 4 of Atlastin-2;Isoform of Q8NHH9, Isoform 5 of Atlastin-2	6	6	100	KO_CTRL	4	5	5	6	6	6	4	5	5	6	6	6	2,44820862752083	0,00612668743509865	0,972477595011394	6,14207729505208	17,9794521331787	18,3560981750488	18,4377098083496	19,3310813903809	19,2682571411133	19,0913543701172
	3,45424950275714	0,476180394490559	Color2 [A=255, R=0, G=0, B=0]	9	6		Q6DD88	ATL3	Atlastin-3	18	18	100	KO_CTRL	18	18	17	18	18	18	18	18	17	18	18	18	3,45424950275714	0,00226315789473684	0,476180394490559	11,2849670479944	21,1827182769775	21,1596183776855	21,1864948272705	21,6870918273926	21,7001800537109	21,5701007843018
	0,188051422848078	-0,0236129760742188	Color2 [A=255, R=0, G=0, B=0]	9	6		E5RGN3;E5RIM7;O00244	ATOX1	Copper transport protein ATOX1;Isoform of O00244, Copper transport protein ATOX1	4	4	100		4	4	4	4	4	4	4	4	4	4	4	4	0,188051422848078	0,760407232027551	-0,0236129760742188	-0,491908287583727	22,0648632049561	22,1458606719971	22,0627098083496	21,9890766143799	22,1138210296631	22,0996971130371
	0,655481476589543	0,288775126139324	Color2 [A=255, R=0, G=0, B=0]	9	6		Q9HD20;Q9HD20-2	ATP13A1	Endoplasmic reticulum transmembrane helix translocase;Isoform of Q9HD20, Isoform B of Endoplasmic reticulum transmembrane helix translocase	4	4	100		4	4	3	4	4	4	4	4	3	4	4	4	0,655481476589543	0,205203872437358	0,288775126139324	1,44846282970104	18,1981754302979	17,9458808898926	18,1770992279053	18,674108505249	18,0528049468994	18,4605674743652
	0,962673166620667	0,115732192993164	Color2 [A=255, R=0, G=0, B=0]	9	6		P05023;P05023-4	ATP1A1	Isoform of P05023, Isoform 4 of Sodium/potassium-transporting ATPase subunit alpha-1;Sodium/potassium-transporting ATPase subunit alpha-1	34	34	100		31	29	31	34	33	33	31	29	31	34	33	33	0,962673166620667	0,0951955922865014	0,115732192993164	2,05576382490472	23,370397567749	23,5132808685303	23,531774520874	23,6260452270508	23,5438804626465	23,5927238464355
	0,384014543848104	0,03931490580241	Color2 [A=255, R=0, G=0, B=0]	9	6		P54709	ATP1B3	Sodium/potassium-transporting ATPase subunit beta-3	11	11	100		11	11	11	11	11	11	11	11	11	11	11	11	0,384014543848104	0,440743984600578	0,03931490580241	0,912701236784383	22,8781719207764	22,9411926269531	22,9931564331055	23,0199375152588	22,9259948730469	22,9845333099365
	2,4012520982801	0,328584035237629	Color2 [A=255, R=0, G=0, B=0]	9	6		P16615;P16615-2;P16615-3;P16615-5	ATP2A2	Isoform of P16615, Isoform 2 of Sarcoplasmic/endoplasmic reticulum calcium ATPase 2;Isoform of P16615, Isoform 3 of Sarcoplasmic/endoplasmic reticulum calcium ATPase 2;Isoform of P16615, Isoform 5 of Sarcoplasmic/endoplasmic reticulum calcium ATPase 2;Sarcoplasmic/endoplasmic reticulum calcium ATPase 2	15	16	100	KO_CTRL	14	14	14	15	15	15	15	14	15	16	16	16	2,4012520982801	0,00732067932067932	0,328584035237629	5,9637837351419	21,1641254425049	21,1485233306885	21,2592487335205	21,5842666625977	21,5350780487061	21,438304901123
	2,08319818801192	0,351533253987629	Color2 [A=255, R=0, G=0, B=0]	9	6		P23634;P23634-6;P23634-7;P23634-8	ATP2B4	Isoform of P23634, Isoform XB of Plasma membrane calcium-transporting ATPase 4;Isoform of P23634, Isoform ZB of Plasma membrane calcium-transporting ATPase 4;Isoform of P23634, Isoform ZD of Plasma membrane calcium-transporting ATPase 4;Plasma membrane calcium-transporting ATPase 4	23	23	100	KO_CTRL	21	22	22	21	22	22	21	22	22	21	22	22	2,08319818801192	0,0115606060606061	0,351533253987629	4,86379517616172	21,3071041107178	21,3291721343994	21,4040622711182	21,8284568786621	21,6136093139648	21,6528720855713
	3,34192303920332	0,176434834798179	Color2 [A=255, R=0, G=0, B=0]	9	6		P25705	ATP5F1A	ATP synthase subunit alpha, mitochondrial	27	31	100	KO_CTRL	26	26	26	26	26	26	29	30	29	30	30	30	3,34192303920332	0,00232624113475177	0,176434834798179	10,559318054573	25,535774230957	25,5697002410889	25,5572242736816	25,737133026123	25,70481300354	25,750057220459
	2,32243468635331	0,171859741210938	Color2 [A=255, R=0, G=0, B=0]	9	6		P06576	ATP5F1B	ATP synthase subunit beta, mitochondrial	24	34	100	KO_CTRL	24	23	23	23	24	23	32	31	32	33	34	33	2,32243468635331	0,0082089552238806	0,171859741210938	5,67418728201792	25,8720664978027	25,8531303405762	25,7906303405762	26,0135192871094	25,9784641265869	26,0394229888916
	2,61462117649907	0,122577667236328	Color2 [A=255, R=0, G=0, B=0]	9	6		P36542	ATP5F1C	ATP synthase subunit gamma, mitochondrial	8	8	100	KO_CTRL	8	8	8	8	8	8	8	8	8	8	8	8	2,61462117649907	0,00452983293556086	0,122577667236328	6,81082526048308	23,5534248352051	23,4973278045654	23,5051898956299	23,6422939300537	23,6476421356201	23,6337394714355
	0,70708533605519	-0,155493418375649	Color2 [A=255, R=0, G=0, B=0]	9	6		P30049	ATP5F1D	ATP synthase subunit delta, mitochondrial	2	2	100		2	2	2	2	2	2	2	2	2	2	2	2	0,70708533605519	0,178867058823529	-0,155493418375649	-1,54903671526457	22,3051624298096	22,4709873199463	22,5378303527832	22,2129287719727	22,2066116333008	22,4279594421387
	0,123789627701733	-0,0367380777994804	Color2 [A=255, R=0, G=0, B=0]	9	6		P56385	ATP5ME	ATP synthase subunit e, mitochondrial	3	3	100		3	3	3	3	3	3	3	3	3	3	3	3	0,123789627701733	0,845832268699773	-0,0367380777994804	-0,338530628239638	22,934268951416	22,8550472259521	22,6761379241943	22,7711448669434	22,659008026123	22,9250869750977
	3,31090058338294	0,51535097757975	Color2 [A=255, R=0, G=0, B=0]	9	6		G3V325	ATP5MF-PTCD1	ATP5MF-PTCD1 readthrough, ATP5MF-PTCD1 readthrough	4	5	100	KO_CTRL	4	4	4	4	4	4	5	5	5	5	5	5	3,31090058338294	0,00226206896551724	0,51535097757975	10,3668102158633	21,8162536621094	21,8281936645508	21,816520690918	22,4207534790039	22,2491073608398	22,3371601104736
	0,36929854038593	0,0604693094889335	Color2 [A=255, R=0, G=0, B=0]	9	6		O75964	ATP5MG	ATP synthase subunit g, mitochondrial	6	6	100		6	6	6	6	6	6	6	6	6	6	6	6	0,36929854038593	0,461514702366722	0,0604693094889335	0,882669621856789	23,1244564056396	23,1053466796875	23,0663757324219	23,2907695770264	23,0785846710205	23,1082324981689
	2,07809682076639	0,414880752563477	Color2 [A=255, R=0, G=0, B=0]	9	6		Q96IX5	ATP5MK	ATP synthase membrane subunit K, mitochondrial	2	2	100	KO_CTRL	2	2	2	2	2	2	2	2	2	2	2	2	2,07809682076639	0,0116711915535445	0,414880752563477	4,84756088794047	20,4695816040039	20,4794883728027	20,4415092468262	21,0282688140869	20,8723430633545	20,7346096038818
	2,45056193607805	0,680578231811523	Color2 [A=255, R=0, G=0, B=0]	9	6		P24539	ATP5PB	ATP synthase F(0) complex subunit B1, mitochondrial	12	12	100	KO_CTRL	10	8	9	12	12	12	10	8	9	12	12	12	2,45056193607805	0,00613305613305613	0,680578231811523	6,15112915269888	21,1993618011475	21,4749774932861	21,3353252410889	22,1631565093994	21,9023933410645	21,9858493804932
	1,69408952931743	0,142323176066082	Color2 [A=255, R=0, G=0, B=0]	9	6		O75947	ATP5PD	ATP synthase subunit d, mitochondrial	9	9	100	KO_CTRL	9	9	9	9	9	9	9	9	9	9	9	9	1,69408952931743	0,0219173740803622	0,142323176066082	3,73401775337358	22,9833278656006	22,9845123291016	23,047872543335	23,1792793273926	23,1790313720703	23,0843715667725
	0,215188412524967	0,0550537109375	Color2 [A=255, R=0, G=0, B=0]	9	6		P18859;P18859-2	ATP5PF	ATP synthase-coupling factor 6, mitochondrial;Isoform of P18859, Isoform 2 of ATP synthase-coupling factor 6, mitochondrial	5	6	100		5	5	5	5	5	5	6	5	5	5	5	5	0,215188412524967	0,719499124343257	0,0550537109375	0,553706653334369	21,9263515472412	22,2630577087402	22,1060428619385	22,1771697998047	22,1125144958496	22,1709289550781
	1,34988793732696	0,169952392578125	Color2 [A=255, R=0, G=0, B=0]	9	6		P48047	ATP5PO	ATP synthase subunit O, mitochondrial	11	12	100	KO_CTRL	11	10	10	11	11	11	12	11	11	12	12	12	1,34988793732696	0,0405573626373626	0,169952392578125	2,88739040489654	23,6018142700195	23,7067928314209	23,5529727935791	23,7778797149658	23,7327728271484	23,8607845306396
	1,73717511432341	0,449642181396484	Color2 [A=255, R=0, G=0, B=0]	9	6		Q15904	ATP6AP1	V-type proton ATPase subunit S1	6	6	100	KO_CTRL	6	6	6	6	6	6	6	6	6	6	6	6	1,73717511432341	0,0203107476635514	0,449642181396484	3,84915758366994	18,6040897369385	18,5136051177979	18,2887134552002	19,0234680175781	18,7865962982178	18,9452705383301
	0,0383652708872836	0,00927352905273438	Color2 [A=255, R=0, G=0, B=0]	9	6		A0A1B0GVB9;A0A1B0GVW0;A0A1C7CYW4;O75787;O75787-2	ATP6AP2	Isoform of O75787, Isoform 2 of Renin receptor;Isoform of O75787, Renin receptor;Renin receptor	7	7	100		6	6	7	7	7	7	6	6	7	7	7	7	0,0383652708872836	0,948223385689354	0,00927352905273438	0,113032912670862	18,8671646118164	19,0215911865234	19,0639591217041	19,1001758575439	18,970703125	18,9096565246582
	1,95335994333535	0,465387344360352	Color2 [A=255, R=0, G=0, B=0]	9	6		Q93050;Q93050-1;Q93050-3	ATP6V0A1	Isoform of Q93050, Isoform 2 of V-type proton ATPase 116 kDa subunit a 1;Isoform of Q93050, Isoform 3 of V-type proton ATPase 116 kDa subunit a 1;V-type proton ATPase 116 kDa subunit a 1	8	8	100	KO_CTRL	7	7	7	8	7	8	7	7	7	8	7	8	1,95335994333535	0,0136821917808219	0,465387344360352	4,46309491355539	19,632080078125	19,4303798675537	19,564697265625	20,1532573699951	20,0137786865234	19,8562831878662
	2,29843872312706	0,271521250406902	Color2 [A=255, R=0, G=0, B=0]	9	6		F5GYQ1;P61421	ATP6V0D1	Isoform of P61421, V-type proton ATPase subunit;V-type proton ATPase subunit d 1	8	8	100	KO_CTRL	8	8	8	8	8	8	8	8	8	8	8	8	2,29843872312706	0,00884383561643836	0,271521250406902	5,58835027801685	21,5748424530029	21,4851379394531	21,5411853790283	21,8828029632568	21,7891998291016	21,7437267303467
	1,68726903206952	0,0729446411132813	Color2 [A=255, R=0, G=0, B=0]	9	6		P38606	ATP6V1A	V-type proton ATPase catalytic subunit A	26	28	100	KO_CTRL	26	25	26	25	26	25	28	27	28	27	28	27	1,68726903206952	0,0222921601804851	0,0729446411132813	3,71599610124395	23,4421329498291	23,4060173034668	23,3772468566895	23,4710712432861	23,4909133911133	23,4822463989258
	0,00834813011676948	0,00116920471191406	Color2 [A=255, R=0, G=0, B=0]	9	6		P21281	ATP6V1B2	V-type proton ATPase subunit B, brain isoform	19	19	100		18	19	19	19	19	19	18	19	19	19	19	19	0,00834813011676948	0,987412571428572	0,00116920471191406	0,0253883554088377	23,0120887756348	22,888988494873	22,8764667510986	22,9455108642578	22,9398784637451	22,8956623077393
	1,26353605534078	-0,10468037923177	Color2 [A=255, R=0, G=0, B=0]	9	6		P21283	ATP6V1C1	V-type proton ATPase subunit C 1	5	5	100	KO_CTRL	5	5	5	5	5	5	5	5	5	5	5	5	1,26353605534078	0,0484448132780083	-0,10468037923177	-2,69264198536658	19,6808681488037	19,6237049102783	19,6827487945557	19,6067714691162	19,4931755065918	19,5733337402344
	0,733786062362876	0,187713623046875	Color2 [A=255, R=0, G=0, B=0]	9	6		A0A0U1RR16;Q8NEY4	ATP6V1C2	Isoform of Q8NEY4, V-type proton ATPase subunit C;V-type proton ATPase subunit C 2	8	8	100		8	7	7	8	8	8	8	7	7	8	8	8	0,733786062362876	0,165885098743267	0,187713623046875	1,60117969974815	20,2837944030762	20,4353332519531	20,4730224609375	20,7460079193115	20,3961029052734	20,6131801605225
	3,40437346769935	-0,318497975667317	Color2 [A=255, R=0, G=0, B=0]	9	6		Q9Y5K8	ATP6V1D	V-type proton ATPase subunit D	11	11	100	KO_CTRL	11	11	11	11	11	11	11	11	11	11	11	11	3,40437346769935	0,00245386533665835	-0,318497975667317	-10,9571208623473	21,5607509613037	21,480447769165	21,555061340332	21,2166976928711	21,234827041626	21,1892414093018
	2,73104553304866	-0,186349868774414	Color2 [A=255, R=0, G=0, B=0]	9	6		P36543	ATP6V1E1	V-type proton ATPase subunit E 1	10	11	100	KO_CTRL	10	10	10	10	10	10	10	10	11	11	10	11	2,73104553304866	0,00336063408190225	-0,186349868774414	-7,3153550802719	22,7584095001221	22,8064155578613	22,7694931030273	22,623929977417	22,5524616241455	22,598876953125
	0,090861878916308	0,0095367431640625	Color2 [A=255, R=0, G=0, B=0]	9	6		Q16864;Q16864-2	ATP6V1F	Isoform of Q16864, Isoform 2 of V-type proton ATPase subunit F;V-type proton ATPase subunit F	5	5	100		5	5	5	5	5	5	5	5	5	5	5	5	0,090861878916308	0,88561608040201	0,0095367431640625	0,255108780468732	21,7106704711914	21,6449928283691	21,7309684753418	21,6583061218262	21,7054023742676	21,7515335083008
	2,20896530083543	0,340372085571289	Color2 [A=255, R=0, G=0, B=0]	9	6		O75348	ATP6V1G1	V-type proton ATPase subunit G 1	3	3	100	KO_CTRL	3	3	3	3	3	3	3	3	3	3	3	3	2,20896530083543	0,0101144781144781	0,340372085571289	5,277488525973	22,4847660064697	22,6557655334473	22,5810298919678	22,909065246582	22,8453216552734	22,9882907867432
	0,245226696492922	0,049216588338215	Color2 [A=255, R=0, G=0, B=0]	9	6		Q9UI12;Q9UI12-2	ATP6V1H	Isoform of Q9UI12, Isoform 2 of V-type proton ATPase subunit H;V-type proton ATPase subunit H	14	14	100		13	14	14	14	14	14	13	14	14	14	14	14	0,245226696492922	0,671705816804101	0,049216588338215	0,620462831112623	21,3322639465332	21,1651554107666	21,1638221740723	21,3681564331055	21,2674026489258	21,1733322143555
	0,51559915688179	0,678315480550129	Color2 [A=255, R=0, G=0, B=0]	9	6		H0YD21;I3L448;Q5TC12;Q5TC12-3	ATPAF1	ATP synthase mitochondrial F1 complex assembly factor 1;Isoform of Q5TC12, ATP synthase mitochondrial F1 complex assembly factor 1;Isoform of Q5TC12, ATP synthase mitochondrial F1 complex assembly factor 1 (Fragment);Isoform of Q5TC12, Isoform 3 of ATP synthase mitochondrial F1 complex assembly factor 1	2	2	100		1	1	1	1	2	1	1	1	1	1	2	1	0,51559915688179	0,300401041666667	0,678315480550129	1,17526218540154	12,49729347229	11,9363861083984	12,2230291366577	13,6225824356079	11,8092346191406	13,259838104248
	1,64260775345612	-0,292539596557617	Color2 [A=255, R=0, G=0, B=0]	9	6		A0A1W2PQD2;Q9UBB4;Q9UBB4-2	ATXN10	Ataxin-10;Isoform of Q9UBB4, Ataxin-10;Isoform of Q9UBB4, Isoform 2 of Ataxin-10	6	7	100	KO_CTRL	6	6	6	5	5	6	7	7	7	6	6	7	1,64260775345612	0,0235256064690027	-0,292539596557617	-3,59933921540477	19,5714073181152	19,6021347045898	19,5609741210938	19,2728977203369	19,153299331665	19,430700302124
	1,17443780679032	-2,88073126475016	Color2 [A=255, R=0, G=0, B=0]	9	6		A0A2R8Y5A6;A0A2R8Y7E6;A0A2R8Y7P6;A0A2R8YDM9;A0A5F9ZHH4;A0A5F9ZHW5;A0A5F9ZHX3;A0A5F9ZI57;F8VQP2;F8W0B5;F8WB06;H0YH87;Q99700;Q99700-2;Q99700-4;Q99700-5;V9GY86	ATXN2	Ataxin-2;Isoform of Q99700, Ataxin-2;Isoform of Q99700, Ataxin-2 (Fragment);Isoform of Q99700, Isoform 2 of Ataxin-2;Isoform of Q99700, Isoform 4 of Ataxin-2;Isoform of Q99700, Isoform 5 of Ataxin-2	2	2	100		1	2	1	2	2	1	1	2	1	2	2	1	1,17443780679032	0,0578583170254403	-2,88073126475016	-2,49783862890407	16,7080841064453	19,8307857513428	16,4008369445801	14,4026613235474	14,409276008606	15,4855756759644
	0,296919780786715	0,0582784016927071	Color2 [A=255, R=0, G=0, B=0]	9	6		Q8WWM7	ATXN2L	Ataxin-2-like protein	20	20	100		17	19	18	20	20	20	17	19	18	20	20	20	0,296919780786715	0,57540890316659	0,0582784016927071	0,731986217676734	21,8375949859619	21,6912822723389	21,65651512146	21,6731071472168	21,8336906433105	21,8534297943115
	0,533423941503324	-0,057584126790367	Color2 [A=255, R=0, G=0, B=0]	9	6		A0A0A0MS38;A0A2R8Y3X7;C9JQV6;E9PJN5;F5H211;G3V2G1;G3V328;G3V3R7;G3V4U9;P54252;P54252-1;P54252-3;P54252-4	ATXN3	Ataxin-3;Isoform of P54252, Isoform 1 of Ataxin-3;Isoform of P54252, Isoform 3 of Ataxin-3;Isoform of P54252, Isoform 4 of Ataxin-3;Isoform of P54252, Ubiquitinyl hydrolase 1;Isoform of P54252, Ubiquitinyl hydrolase 1 (Fragment)	5	5	100		5	5	5	5	5	5	5	5	5	5	5	5	0,533423941503324	0,286245595582435	-0,057584126790367	-1,2102620046319	19,7387771606445	19,6071186065674	19,7264595031738	19,5887260437012	19,6509628295898	19,6599140167236
	1,45465558766046	-0,160504023234051	Color2 [A=255, R=0, G=0, B=0]	9	6		P25311	AZGP1	Zinc-alpha-2-glycoprotein	16	17	100	KO_CTRL	16	16	16	16	16	16	17	17	17	17	17	17	1,45465558766046	0,0329578797917653	-0,160504023234051	-3,1324262218998	24,2786178588867	24,2665748596191	24,2830390930176	24,2168636322021	24,0753707885742	24,0544853210449
	1,92997276063824	-1,7511183420817	Color2 [A=255, R=0, G=0, B=0]	9	6		H0YLF3	B2M	Isoform of P61769, Beta-2-microglobulin (Fragment)	3	3	100	KO_CTRL	2	3	3	3	2	2	2	3	3	3	2	2	1,92997276063824	0,0139676549865229	-1,7511183420817	-4,39358786198349	21,503963470459	20,5113563537598	21,0891056060791	19,8221626281738	18,911678314209	19,1172294616699
	0,549667799889337	0,218713124593098	Color2 [A=255, R=0, G=0, B=0]	9	6		F8W733;Q9NXR7;Q9NXR7-1;Q9NXR7-3;Q9NXR7-4	BABAM2	BRISC and BRCA1-A complex member 2;Isoform of Q9NXR7, BRISC and BRCA1-A complex member 2 (Fragment);Isoform of Q9NXR7, Isoform 1 of BRISC and BRCA1-A complex member 2;Isoform of Q9NXR7, Isoform 3 of BRISC and BRCA1-A complex member 2;Isoform of Q9NXR7, Isoform 4 of BRISC and BRCA1-A complex member 2	2	2	100		2	2	2	2	2	2	2	2	2	2	2	2	0,549667799889337	0,273124468085106	0,218713124593098	1,24208608586175	18,6841106414795	18,7651481628418	18,3374729156494	18,8597602844238	18,5918998718262	18,9912109375
	0,125823294746537	0,0292510986328125	Color2 [A=255, R=0, G=0, B=0]	9	6		J3QTA2;Q99933;Q99933-3;Q99933-4	BAG1	BAG family molecular chaperone regulator 1;Isoform of Q99933, BAG family molecular chaperone regulator 1;Isoform of Q99933, Isoform 3 of BAG family molecular chaperone regulator 1;Isoform of Q99933, Isoform 4 of BAG family molecular chaperone regulator 1	3	3	100		3	3	3	2	3	3	3	3	3	2	3	3	0,125823294746537	0,843422791081751	0,0292510986328125	0,343562732306059	18,3426151275635	18,539379119873	18,5864868164063	18,5113906860352	18,4519138336182	18,5929298400879
	2,9475251198802	-0,267581303914387	Color2 [A=255, R=0, G=0, B=0]	9	6		O95817	BAG3	BAG family molecular chaperone regulator 3	30	31	100	KO_CTRL	26	28	26	30	30	30	27	29	27	31	31	31	2,9475251198802	0,00287378640776699	-0,267581303914387	-8,34247562680524	22,6722526550293	22,6682186126709	22,6135482788086	22,3321170806885	22,4062652587891	22,4128932952881
	0,942537495441293	-0,841389656066895	Color2 [A=255, R=0, G=0, B=0]	9	6		O95429;O95429-2	BAG4	BAG family molecular chaperone regulator 4;Isoform of O95429, Isoform 2 of BAG family molecular chaperone regulator 4	2	2	100		1	1	2	1	2	2	1	1	2	1	2	2	0,942537495441293	0,100081466395112	-0,841389656066895	-2,01499875281728	15,1081781387329	15,2917938232422	15,5966892242432	15,1502866744995	14,5299243927002	13,7922811508179
	0,170120817550394	-0,0232315063476563	Color2 [A=255, R=0, G=0, B=0]	9	6		Q9UL15;Q9UL15-2	BAG5	BAG family molecular chaperone regulator 5;Isoform of Q9UL15, Isoform 2 of BAG family molecular chaperone regulator 5	7	7	100		6	5	6	7	7	5	6	5	6	7	7	5	0,170120817550394	0,787634193135792	-0,0232315063476563	-0,450189257888692	19,22900390625	19,1729717254639	19,3300724029541	19,1748962402344	19,2353382110596	19,2521190643311
	1,2347593339253	-0,21966870625814	Color2 [A=255, R=0, G=0, B=0]	9	6		A0A024RCR6;A0A0G2JK23;A0A7I2V508;A0A7P0MQS5;P46379;P46379-2;P46379-3	BAG6	Isoform of P46379, Isoform 2 of Large proline-rich protein BAG6;Isoform of P46379, Isoform 3 of Large proline-rich protein BAG6;Isoform of P46379, Large proline-rich protein BAG6;Large proline-rich protein BAG6	8	8	100		8	8	8	8	8	8	8	8	8	8	8	8	1,2347593339253	0,0506856214459789	-0,21966870625814	-2,6290753954839	20,1921043395996	19,9653396606445	20,1603031158447	19,9083576202393	19,9493732452393	19,8010101318359
	3,43185153322541	-0,190418243408203	Color2 [A=255, R=0, G=0, B=0]	9	6		Q9UQB8-5	BAIAP2	Isoform of Q9UQB8, Isoform 5 of Brain-specific angiogenesis inhibitor 1-associated protein 2	18	18	100	KO_CTRL	16	17	17	18	18	18	16	17	17	18	18	18	3,43185153322541	0,00221079691516709	-0,190418243408203	-11,1366063257652	22,5409851074219	22,5411186218262	22,5568447113037	22,3239898681641	22,3663444519043	22,3773593902588
	0,201856883437769	-0,0462487538655587	Color2 [A=255, R=0, G=0, B=0]	9	6		Q9UHR4	BAIAP2L1	Brain-specific angiogenesis inhibitor 1-associated protein 2-like protein 1	10	10	100		7	8	10	9	10	10	7	8	10	9	10	10	0,201856883437769	0,740046915725456	-0,0462487538655587	-0,52353765014297	19,3648681640625	19,4824237823486	19,2915534973145	19,196439743042	19,4106979370117	19,3929615020752
	0,571481213553415	0,0575205485026054	Color2 [A=255, R=0, G=0, B=0]	9	6		O75531	BANF1	Barrier-to-autointegration factor	7	9	100		6	7	6	7	7	7	7	8	7	9	9	9	0,571481213553415	0,25720442884148	0,0575205485026054	1,2847346191411	24,0199756622314	24,0468139648438	23,9599609375	24,0794677734375	24,1224422454834	23,9974021911621
	1,91119621590509	-0,288915634155273	Color2 [A=255, R=0, G=0, B=0]	9	6		P80723	BASP1	Brain acid soluble protein 1	10	10	100	KO_CTRL	9	9	9	10	10	10	9	9	9	10	10	10	1,91119621590509	0,0142116402116402	-0,288915634155273	-4,33834964141287	22,8793525695801	23,0651397705078	22,990291595459	22,6113224029541	22,7271366119385	22,7295780181885
	0,0464080080773261	-0,00620396931966383	Color2 [A=255, R=0, G=0, B=0]	9	6		Q07812;Q07812-2;Q07812-5;Q07812-8	BAX	Apoptosis regulator BAX;Isoform of Q07812, Isoform Beta of Apoptosis regulator BAX;Isoform of Q07812, Isoform Epsilon of Apoptosis regulator BAX;Isoform of Q07812, Isoform Sigma of Apoptosis regulator BAX	8	8	100		8	8	8	8	8	8	8	8	8	8	8	8	0,0464080080773261	0,940278797344787	-0,00620396931966383	-0,135646917232508	22,3493461608887	22,3828544616699	22,496301651001	22,385913848877	22,401159286499	22,4228172302246
	0,195119074274729	-0,117896397908527	Color2 [A=255, R=0, G=0, B=0]	9	6		Q9NRL2;Q9NRL2-2	BAZ1A	Bromodomain adjacent to zinc finger domain protein 1A;Isoform of Q9NRL2, Isoform 2 of Bromodomain adjacent to zinc finger domain protein 1A	2	2	100		1	2	2	2	2	2	1	2	2	2	2	2	0,195119074274729	0,750004323389537	-0,117896397908527	-0,50815189292991	18,9187259674072	18,9820899963379	19,1437187194824	19,1583366394043	18,4551544189453	19,0773544311523
	1,74755329159163	0,594550768534342	Color2 [A=255, R=0, G=0, B=0]	9	6		Q9UIG0;Q9UIG0-2	BAZ1B	Isoform of Q9UIG0, Isoform 2 of Tyrosine-protein kinase BAZ1B;Tyrosine-protein kinase BAZ1B	2	2	100	KO_CTRL	1	1	1	2	2	2	1	1	1	2	2	2	1,74755329159163	0,0199599528857479	0,594550768534342	3,87723147279347	14,4308137893677	14,5026254653931	14,6824331283569	15,2318353652954	15,2993507385254	14,8683385848999
	0,151692561396782	-0,0563863118489607	Color2 [A=255, R=0, G=0, B=0]	9	6		A0A669KAY5;A0A669KB27;A0A669KBH7;C9IYK6;C9JTE9;Q9UHQ4;Q9UHQ4-2	BCAP29;DUS4L-BCAP29	B-cell receptor-associated protein 29;Isoform of O95620, DUS4L-BCAP29 readthrough;Isoform of Q9UHQ4, B-cell receptor-associated protein (Fragment);Isoform of Q9UHQ4, Isoform 2 of B-cell receptor-associated protein 29	3	3	100		3	3	3	3	3	3	3	3	3	3	3	3	0,151692561396782	0,811149705634987	-0,0563863118489607	-0,406488801645407	16,8036556243896	17,2062644958496	17,196475982666	16,9536972045898	16,9928741455078	17,0906658172607
	2,71781906161229	0,470137278238933	Color2 [A=255, R=0, G=0, B=0]	9	6		P51572;P51572-2	BCAP31	B-cell receptor-associated protein 31;Isoform of P51572, Isoform 2 of B-cell receptor-associated protein 31	8	11	100	KO_CTRL	7	7	7	8	8	8	9	8	8	10	10	11	2,71781906161229	0,00349214659685864	0,470137278238933	7,2564309589273	21,8232688903809	21,7106075286865	21,8909320831299	22,3540267944336	22,2381267547607	22,2430667877197
	1,46455625123709	0,155857086181641	Color2 [A=255, R=0, G=0, B=0]	9	6		P56945;P56945-2;P56945-3;P56945-4;P56945-5;P56945-6;P56945-7;P56945-8	BCAR1	Breast cancer anti-estrogen resistance protein 1;Isoform of P56945, Isoform 2 of Breast cancer anti-estrogen resistance protein 1;Isoform of P56945, Isoform 3 of Breast cancer anti-estrogen resistance protein 1;Isoform of P56945, Isoform 4 of Breast cancer anti-estrogen resistance protein 1;Isoform of P56945, Isoform 5 of Breast cancer anti-estrogen resistance protein 1;Isoform of P56945, Isoform…	3	3	100	KO_CTRL	3	3	3	3	3	3	3	3	3	3	3	3	1,46455625123709	0,0324206500956023	0,155857086181641	3,15611456530371	17,6857929229736	17,648494720459	17,5286140441895	17,7746505737305	17,8017387390137	17,7540836334229
	0,975539574358541	-0,183266321818031	Color2 [A=255, R=0, G=0, B=0]	9	6		O75934	BCAS2	Pre-mRNA-splicing factor SPF27	4	4	100		4	4	4	4	4	4	4	4	4	4	4	4	0,975539574358541	0,0920166147455867	-0,183266321818031	-2,08191187946578	18,4686336517334	18,5886898040771	18,4115924835205	18,4404392242432	18,2792701721191	18,1994075775146
	0,479902974959369	-0,269547780354817	Color2 [A=255, R=0, G=0, B=0]	9	6		Q9H6U6;Q9H6U6-2;Q9H6U6-3;Q9H6U6-7;Q9H6U6-8	BCAS3	BCAS3 microtubule associated cell migration factor;Isoform of Q9H6U6, Isoform 1 of BCAS3 microtubule associated cell migration factor;Isoform of Q9H6U6, Isoform 3 of BCAS3 microtubule associated cell migration factor;Isoform of Q9H6U6, Isoform 4 of BCAS3 microtubule associated cell migration factor;Isoform of Q9H6U6, Isoform 5 of BCAS3 microtubule associated cell migration factor	3	3	100		3	2	3	3	3	3	3	2	3	3	3	3	0,479902974959369	0,332190573248408	-0,269547780354817	-1,10486204525663	17,2274875640869	17,7959671020508	17,0765380859375	17,003137588501	16,9767417907715	17,3114700317383
	2,54616669296824	0,617502212524414	Color2 [A=255, R=0, G=0, B=0]	9	6		B3KSI3;M0QXF9;O15382	BCAT2	Branched-chain-amino-acid aminotransferase, mitochondrial;Isoform of O15382, Branched-chain-amino-acid aminotransferase;Isoform of O15382, Branched-chain-amino-acid aminotransferase (Fragment)	6	6	100	KO_CTRL	6	5	4	6	6	6	6	5	4	6	6	6	2,54616669296824	0,00511011235955056	0,617502212524414	6,52855277996583	18,1561489105225	18,293098449707	18,3274536132813	18,9352970123291	18,9735412597656	18,7203693389893
	2,47252680634391	0,283522923787434	Color2 [A=255, R=0, G=0, B=0]	9	6		Q9P287	BCCIP	BRCA2 and CDKN1A-interacting protein	10	10	100	KO_CTRL	9	9	9	10	10	10	9	9	9	10	10	10	2,47252680634391	0,00540084388185654	0,283522923787434	6,23615950168138	19,8257675170898	19,7160301208496	19,7552623748779	20,107084274292	20,0447025299072	19,9958419799805
	0,954985387513686	0,249963760375977	Color2 [A=255, R=0, G=0, B=0]	9	6		F5H5P2;P12694;P12694-2	BCKDHA	2-oxoisovalerate dehydrogenase subunit alpha, mitochondrial;Isoform of P12694, Isoform 2 of 2-oxoisovalerate dehydrogenase subunit alpha, mitochondrial;readthrough, 2-oxoisovalerate dehydrogenase subunit alpha	5	5	100		5	5	5	5	5	5	5	5	5	5	5	5	0,954985387513686	0,097299554946936	0,249963760375977	2,0401776645962	18,0972995758057	18,2222118377686	17,9596824645996	18,3966426849365	18,1561145782471	18,4763278961182
	2,12918013806359	0,282546361287434	Color2 [A=255, R=0, G=0, B=0]	9	6		P21953	BCKDHB	2-oxoisovalerate dehydrogenase subunit beta, mitochondrial	4	4	100	KO_CTRL	4	3	2	4	4	4	4	3	2	4	4	4	2,12918013806359	0,0112895148669797	0,282546361287434	5,0120114598535	17,6502017974854	17,5678176879883	17,6045799255371	17,8337001800537	17,8444671630859	17,9920711517334
	0,706069726347676	-0,50791803995768	Color2 [A=255, R=0, G=0, B=0]	9	6		O14874;O14874-2;O14874-3	BCKDK	[3-methyl-2-oxobutanoate dehydrogenase [lipoamide]] kinase, mitochondrial;Isoform of O14874, Isoform 2 of [3-methyl-2-oxobutanoate dehydrogenase [lipoamide]] kinase, mitochondrial;Isoform of O14874, Isoform 3 of [3-methyl-2-oxobutanoate dehydrogenase [lipoamide]] kinase, mitochondrial	2	2	100		2	2	2	2	2	2	2	2	2	2	2	2	0,706069726347676	0,179352526439483	-0,50791803995768	-1,54705518479077	18,0531101226807	18,5770969390869	17,6352767944336	17,5110931396484	17,9268493652344	17,3037872314453
	1,5959099820937	-1,96679051717122	Color2 [A=255, R=0, G=0, B=0]	9	6		A0A087WWW9;O95999	BCL10	B-cell lymphoma/leukemia 10;Isoform of O95999, B-cell lymphoma/leukemia 10	2	2	100	KO_CTRL	2	2	2	2	2	1	2	2	2	2	2	1	1,5959099820937	0,0256008337675873	-1,96679051717122	-3,47980237265005	19,8000774383545	19,4798049926758	19,1414489746094	17,28759765625	16,7145805358887	18,5187816619873
	0,0708697957875141	0,0225009918212891	Color2 [A=255, R=0, G=0, B=0]	9	6		Q9BXK5	BCL2L13	Bcl-2-like protein 13	9	9	100		8	8	9	8	9	9	8	8	9	8	9	9	0,0708697957875141	0,910066640222134	0,0225009918212891	0,202463817486656	19,3892860412598	19,3624382019043	19,4537811279297	19,5924873352051	19,2234554290771	19,4570655822754
	1,26208858761967	0,183629353841148	Color2 [A=255, R=0, G=0, B=0]	9	6		Q9NYF8;Q9NYF8-2	BCLAF1	Bcl-2-associated transcription factor 1;Isoform of Q9NYF8, Isoform 2 of Bcl-2-associated transcription factor 1	11	11	100	KO_CTRL	8	9	9	11	11	11	8	9	9	11	11	11	1,26208858761967	0,0485984251968504	0,183629353841148	2,68942922536613	21,0774440765381	20,9355449676514	20,9355163574219	21,0765609741211	21,1766223907471	21,2462100982666
	0,908518170289056	0,239660898844402	Color2 [A=255, R=0, G=0, B=0]	9	6		P11274;P11274-2	BCR	Breakpoint cluster region protein;Isoform of P11274, Isoform 2 of Breakpoint cluster region protein	7	7	100		4	4	3	6	7	5	4	4	3	6	7	5	0,908518170289056	0,108523476523477	0,239660898844402	1,94653427760351	17,6214447021484	17,6929187774658	17,3091049194336	17,8300971984863	17,7115383148193	17,8008155822754
	0,32610278399514	-0,204715728759766	Color2 [A=255, R=0, G=0, B=0]	9	6		Q9Y276	BCS1L	Mitochondrial chaperone BCS1	4	4	100		4	3	3	3	4	4	4	3	3	3	4	4	0,32610278399514	0,525503843466108	-0,204715728759766	-0,793402048281035	17,3473815917969	16,9128532409668	17,0654392242432	17,2085742950439	17,0369281768799	16,4660243988037
	0,925076105466356	0,076561609903969	Color2 [A=255, R=0, G=0, B=0]	9	6		Q02338	BDH1	D-beta-hydroxybutyrate dehydrogenase, mitochondrial	8	8	100		8	8	8	8	8	8	8	8	8	8	8	8	0,925076105466356	0,104480322906155	0,076561609903969	1,97979550886837	20,360876083374	20,4322052001953	20,3862972259521	20,4761199951172	20,5225830078125	20,4103603363037
	1,96560057475743	-0,213562647501629	Color2 [A=255, R=0, G=0, B=0]	9	6		Q9BUT1	BDH2	3-hydroxybutyrate dehydrogenase type 2	6	6	100	KO_CTRL	6	6	6	5	6	5	6	6	6	5	6	5	1,96560057475743	0,0135861591695502	-0,213562647501629	-4,49979010219211	21,0244178771973	21,0086288452148	20,8837661743164	20,7904243469238	20,7509708404541	20,7347297668457
	3,1901122957701	-0,465414047241211	Color2 [A=255, R=0, G=0, B=0]	9	6		Q8TD16;Q8TD16-2	BICD2	Isoform of Q8TD16, Isoform 2 of Protein bicaudal D homolog 2;Protein bicaudal D homolog 2	28	28	100	KO_CTRL	25	26	25	27	28	28	25	26	25	27	28	28	3,1901122957701	0,00226584867075665	-0,465414047241211	-9,64819106441617	21,1896858215332	21,1101264953613	21,2113399505615	20,7446727752686	20,630729675293	20,7395076751709
	0,345259778470466	-0,0922648111979179	Color2 [A=255, R=0, G=0, B=0]	9	6		A0A2R8Y2X6;A1A5D9	BICDL2	BICD family-like cargo adapter 2;Isoform of A1A5D9, BICD family-like cargo adapter 2	7	7	100		7	7	6	7	7	7	7	7	6	7	7	7	0,345259778470466	0,49646820536976	-0,0922648111979179	-0,833212107051635	19,9974098205566	20,0006294250488	19,7364540100098	19,7487754821777	19,7540626525879	19,9548606872559
	1,13217597540207	0,455400466918945	Color2 [A=255, R=0, G=0, B=0]	9	6		P55957;P55957-2;P55957-4	BID	BH3-interacting domain death agonist;Isoform of P55957, Isoform 2 of BH3-interacting domain death agonist;Isoform of P55957, Isoform 4 of BH3-interacting domain death agonist	2	2	100		2	2	2	2	2	1	2	2	2	2	2	1	1,13217597540207	0,0632072892938497	0,455400466918945	2,40742149936434	17,0842418670654	17,3229866027832	16,7837467193604	17,5982818603516	17,3073120117188	17,6515827178955
	0,731405635661905	-0,104351679484051	Color2 [A=255, R=0, G=0, B=0]	9	6		Q9NQY0	BIN3	Bridging integrator 3	4	4	100		4	3	3	4	4	4	4	3	3	4	4	4	0,731405635661905	0,166698118841445	-0,104351679484051	-1,59652688441996	19,663330078125	19,5124683380127	19,4771175384521	19,3916206359863	19,4464244842529	19,5018157958984
	0,0257349762653826	0,0110359191894531	Color2 [A=255, R=0, G=0, B=0]	9	6		Q6QNY1	BLOC1S2	Biogenesis of lysosome-related organelles complex 1 subunit 2	3	3	100		2	2	2	3	3	3	2	2	2	3	3	3	0,0257349762653826	0,964232352375457	0,0110359191894531	0,0768081889218442	20,4390888214111	20,0465354919434	20,0599403381348	20,0804920196533	20,3018741607666	20,1963062286377
	0,543051379437251	-0,216580073038735	Color2 [A=255, R=0, G=0, B=0]	9	6		Q9NUP1	BLOC1S4	Biogenesis of lysosome-related organelles complex 1 subunit 4	2	2	100		2	2	2	2	2	2	2	2	2	2	2	2	0,543051379437251	0,277470619375331	-0,216580073038735	-1,22913101148809	22,2393627166748	22,5123691558838	22,3469734191895	22,2840061187744	21,8361129760742	22,3288459777832
	0,577337491432987	-4,37479909261068	Color2 [A=255, R=0, G=0, B=0]	9	6		H3BN57;Q8TDH9;Q8TDH9-3	BLOC1S5;BLOC1S5-TXNDC5	Biogenesis of lysosome-related organelles complex 1 subunit 5;BLOC1S5-TXNDC5 readthrough, Biogenesis of lysosome-related organelles complex 1 subunit 5 (Fragment);Isoform of Q8TDH9, Isoform 3 of Biogenesis of lysosome-related organelles complex 1 subunit 5	2	2	83.3		0	1	1	2	2	2	0	1	1	2	2	2	0,577337491432987	0,252836856368564	-4,37479909261068	-1,29617048253865	14,7707405090332	16,1617221832275	16,7425155639648	16,563325881958	5,2454833984375	12,741771697998
	0,218806668052462	-0,227066040039063	Color2 [A=255, R=0, G=0, B=0]	9	6		H3BST1;Q9UL45	BLOC1S6	Biogenesis of lysosome-related organelles complex 1 subunit 6;Isoform of Q9UL45, Biogenesis of lysosome-related organelles complex 1 subunit 6	2	2	100		2	1	2	2	2	2	2	1	2	2	2	2	0,218806668052462	0,714524928618493	-0,227066040039063	-0,561834590859683	16,7745685577393	16,2163028717041	16,704683303833	16,1769561767578	17,0335369110107	15,8038635253906
	0,112693993734372	0,0162410736083984	Color2 [A=255, R=0, G=0, B=0]	9	6		P53004	BLVRA	Biliverdin reductase A	9	9	100		8	8	8	9	9	8	8	8	8	9	9	8	0,112693993734372	0,859745811197385	0,0162410736083984	0,310839888920046	22,7021255493164	22,5589122772217	22,6148777008057	22,5924415588379	22,7003383636475	22,6318588256836
	3,69197767686078	-0,44257926940918	Color2 [A=255, R=0, G=0, B=0]	9	6		P30043	BLVRB	Flavin reductase (NADPH)	9	9	100	KO_CTRL	8	9	8	9	9	9	8	9	8	9	9	9	3,69197767686078	0,00282894736842105	-0,44257926940918	-12,980288798579	23,9517593383789	23,9145126342773	23,903600692749	23,5211048126221	23,42018699646	23,5008430480957
	1,58758604927396	-2,83044083913167	Color2 [A=255, R=0, G=0, B=0]	9	6		P13497;P13497-2;P13497-4;P13497-5;P13497-6	BMP1	Bone morphogenetic protein 1;Isoform of P13497, Isoform BMP1-1 of Bone morphogenetic protein 1;Isoform of P13497, Isoform BMP1-5 of Bone morphogenetic protein 1;Isoform of P13497, Isoform BMP1-6 of Bone morphogenetic protein 1;Isoform of P13497, Isoform BMP1-7 of Bone morphogenetic protein 1	2	2	100	KO_CTRL	2	2	2	1	2	1	2	2	2	1	2	1	1,58758604927396	0,0261869158878505	-2,83044083913167	-3,45874943598368	17,0609359741211	16,8500862121582	16,6984825134277	15,0303497314453	12,4306230545044	14,6572093963623
	0,346935867701437	-0,0660190582275391	Color2 [A=255, R=0, G=0, B=0]	9	6		H0Y9P1;Q9NSY1	BMP2K	BMP-2-inducible protein kinase;Isoform of Q9NSY1, BMP-2-inducible protein kinase (Fragment)	4	4	100		3	2	3	4	4	4	3	2	3	4	4	4	0,346935867701437	0,494166470172129	-0,0660190582275391	-0,836677768818293	17,7150382995605	17,6239433288574	17,7971839904785	17,7018032073975	17,7121543884277	17,5241508483887
	2,33047135496119	0,377850850423176	Color2 [A=255, R=0, G=0, B=0]	9	6		Q14692	BMS1	Ribosome biogenesis protein BMS1 homolog	6	6	100	KO_CTRL	4	4	4	5	6	5	4	4	4	5	6	5	2,33047135496119	0,00827845719661336	0,377850850423176	5,70317507078947	18,0172576904297	18,0990104675293	17,9618377685547	18,4011058807373	18,3136215209961	18,4969310760498
	2,8721566576399	-0,698125839233398	Color2 [A=255, R=0, G=0, B=0]	9	6		A2A492;Q7Z465	BNIPL	Bcl-2/adenovirus E1B 19 kDa-interacting protein 2-like protein;Isoform of Q7Z465, Bcl-2/adenovirus E1B 19 kDa-interacting protein 2-like protein (Fragment)	3	3	100	KO_CTRL	3	3	3	3	3	2	3	3	3	3	3	2	2,8721566576399	0,00283734939759036	-0,698125839233398	-7,97104073214726	19,6985683441162	19,4263954162598	19,5859317779541	18,946439743042	18,8218975067139	18,848180770874
	0,0224634830432163	0,00376065572103101	Color2 [A=255, R=0, G=0, B=0]	9	6		Q9Y3E2	BOLA1	BolA-like protein 1	2	2	100		2	2	2	2	2	2	2	2	2	2	2	2	0,0224634830432163	0,968814132104455	0,00376065572103101	0,0672755724579436	18,6259822845459	18,4954624176025	18,572868347168	18,4864501953125	18,6059494018555	18,6131954193115
	3,03771955395829	0,382324854532879	Color2 [A=255, R=0, G=0, B=0]	9	6		Q9H3K6	BOLA2B	BolA-like protein 2	4	4	100	KO_CTRL	4	4	4	4	4	4	4	4	4	4	4	4	3,03771955395829	0,00281932021466905	0,382324854532879	8,8076505636089	22,176097869873	22,0780353546143	22,1278629302979	22,5195331573486	22,5610694885254	22,4483680725098
	3,30835629700915	0,264106114705406	Color2 [A=255, R=0, G=0, B=0]	9	6		Q14137;Q14137-2	BOP1	Isoform of Q14137, Isoform 2 of Ribosome biogenesis protein BOP1;Ribosome biogenesis protein BOP1	8	8	100	KO_CTRL	7	7	8	8	8	7	7	7	8	8	8	7	3,30835629700915	0,00225688073394495	0,264106114705406	10,3511692365206	19,743932723999	19,6982917785645	19,7111740112305	19,9600811004639	20,0250988006592	19,9605369567871
	0,27362800145276	0,0459556579589844	Color2 [A=255, R=0, G=0, B=0]	9	6		G3V1P3;Q969J3	BORCS5	BLOC-1-related complex subunit 5;Isoform of Q969J3, BLOC-1-related complex subunit 5	3	3	100		2	2	2	3	2	3	2	2	2	3	2	3	0,27362800145276	0,619649138712602	0,0459556579589844	0,682209687662661	18,6054439544678	18,7692356109619	18,7812805175781	18,7231674194336	18,7335929870605	18,8370666503906
	0,327258956059691	-0,162970860799152	Color2 [A=255, R=0, G=0, B=0]	9	6		Q96GS4	BORCS6	BLOC-1-related complex subunit 6	5	5	100		5	5	5	4	5	5	5	5	5	4	5	5	0,327258956059691	0,523972027972028	-0,162970860799152	-0,795815438935795	18,0684452056885	17,9639778137207	17,6037521362305	17,4243125915527	17,8097953796387	17,9131546020508
	0,172048058913544	0,0896126429239921	Color2 [A=255, R=0, G=0, B=0]	9	6		A0A0B4J1R7;Q96B45	BORCS7;BORCS7-ASMT	BLOC-1-related complex subunit 7;BORCS7-ASMT readthrough, BLOC-1-related complex subunit 7	2	2	100		1	1	1	2	2	2	1	1	1	2	2	2	0,172048058913544	0,784765848452508	0,0896126429239921	0,454709867865627	16,2163200378418	15,9716930389404	15,6321630477905	15,9735107421875	15,8901462554932	16,2253570556641
	0,632374938684166	-0,284249623616535	Color2 [A=255, R=0, G=0, B=0]	9	6		P07738	BPGM	Bisphosphoglycerate mutase	5	5	100		4	5	5	5	5	5	4	5	5	5	5	5	0,632374938684166	0,219080808080808	-0,284249623616535	-1,40346202883543	20,2294464111328	19,8629608154297	19,7953720092773	19,8608417510986	19,3784523010254	19,7957363128662
	0,0673494123711321	-0,0237528483072929	Color2 [A=255, R=0, G=0, B=0]	9	6		Q86WA6;Q86WA6-2	BPHL	Isoform of Q86WA6, Isoform 2 of Valacyclovir hydrolase;Valacyclovir hydrolase	4	4	100		4	3	3	4	4	4	4	3	3	4	4	4	0,0673494123711321	0,914288088642659	-0,0237528483072929	-0,193018864175515	17,8985347747803	18,092981338501	17,9031524658203	17,9912414550781	17,7393436431885	18,0928249359131
	3,29094787501653	0,238087336222332	Color2 [A=255, R=0, G=0, B=0]	9	6		O95861	BPNT1	3'(2'),5'-bisphosphate nucleotidase 1	10	10	100	KO_CTRL	10	10	10	10	10	10	10	10	10	10	10	10	3,29094787501653	0,00222121896162528	0,238087336222332	10,2447446654756	21,3493003845215	21,3949546813965	21,4277973175049	21,6226692199707	21,625638961792	21,6380062103271
	1,5851945255783	-0,499310811360679	Color2 [A=255, R=0, G=0, B=0]	9	6		Q9NX62	BPNT2	Golgi-resident adenosine 3',5'-bisphosphate 3'-phosphatase	2	2	100	KO_CTRL	2	2	2	2	2	2	2	2	2	2	2	2	1,5851945255783	0,0261326424870466	-0,499310811360679	-3,45271479713051	17,5687980651855	17,6202697753906	17,5963039398193	17,3694267272949	17,0359992980957	16,8820133209229
	0,899111378650069	-1,46074390411377	Color2 [A=255, R=0, G=0, B=0]	9	6		J3KNN7;Q7Z569;Q7Z569-2	BRAP	BRCA1-associated protein;Isoform of Q7Z569, BRCA1-associated protein;Isoform of Q7Z569, Isoform 2 of BRCA1-associated protein	2	2	100		2	2	1	1	2	2	2	2	1	1	2	2	0,899111378650069	0,111183835707188	-1,46074390411377	-1,92768822991655	19,1771278381348	17,2698001861572	17,02659034729	16,9611778259277	15,8043069839478	16,3258018493652
	0,713059695505681	-0,313696543375652	Color2 [A=255, R=0, G=0, B=0]	9	6		Q6PJG6	BRAT1	BRCA1-associated ATM activator 1	3	3	100		3	3	3	3	3	3	3	3	3	3	3	3	0,713059695505681	0,175483756645009	-0,313696543375652	-1,5606955931157	18,0393352508545	18,3098583221436	18,2073402404785	18,0302181243896	17,5032539367676	18,0819721221924
	1,19588934173614	0,312847773234051	Color2 [A=255, R=0, G=0, B=0]	9	6		P46736;P46736-2	BRCC3	Isoform of P46736, Isoform 1 of Lys-63-specific deubiquitinase BRCC36;Lys-63-specific deubiquitinase BRCC36	7	7	100		6	5	4	5	7	6	6	5	4	5	7	6	1,19588934173614	0,0551955573185244	0,312847773234051	2,5442062320939	18,4311256408691	18,0563430786133	18,3142166137695	18,5485763549805	18,507251739502	18,6844005584717
	0,0694534142258868	-0,0164451599121094	Color2 [A=255, R=0, G=0, B=0]	9	6		O60885	BRD4	Bromodomain-containing protein 4	7	7	100		6	6	6	7	7	7	6	6	6	7	7	7	0,0694534142258868	0,912019813750743	-0,0164451599121094	-0,198670335237799	18,3226909637451	18,3749160766602	18,4919719696045	18,2788944244385	18,5039024353027	18,3574466705322
	0,894824395067671	0,283175786336262	Color2 [A=255, R=0, G=0, B=0]	9	6		Q8TDN6	BRIX1	Ribosome biogenesis protein BRX1 homolog	4	4	100		3	3	3	4	4	4	3	3	3	4	4	4	0,894824395067671	0,111956378056841	0,283175786336262	1,91911114446426	17,6384181976318	17,5102729797363	17,4274196624756	18,0653381347656	17,6126194000244	17,7476806640625
	1,56436532437358	-0,266597747802734	Color2 [A=255, R=0, G=0, B=0]	9	6		Q8WUW1;Q8WUW1-2	BRK1	Isoform of Q8WUW1, Isoform 2 of Protein BRICK1;Protein BRICK1	5	5	100	KO_CTRL	5	5	5	5	5	5	5	5	5	5	5	5	1,56436532437358	0,027027027027027	-0,266597747802734	-3,40041767765321	21,3314361572266	21,3145694732666	21,1509819030762	20,9292469024658	20,964334487915	21,1036128997803
	0,403484548768599	-0,134670257568359	Color2 [A=255, R=0, G=0, B=0]	9	6		Q5VW32;Q5VW32-2	BROX	BRO1 domain-containing protein BROX;Isoform of Q5VW32, Isoform 2 of BRO1 domain-containing protein BROX	5	5	100		5	4	5	5	5	5	5	4	5	5	5	5	0,403484548768599	0,415147237770747	-0,134670257568359	-0,952178641241553	18,2815074920654	18,1209907531738	17,9220218658447	18,0189723968506	18,1121044158936	17,7894325256348
	0,687501111598367	-0,28284009297689	Color2 [A=255, R=0, G=0, B=0]	9	6		Q9NW68;Q9NW68-3;Q9NW68-7	BSDC1	BSD domain-containing protein 1;Isoform of Q9NW68, Isoform 3 of BSD domain-containing protein 1;Isoform of Q9NW68, Isoform 7 of BSD domain-containing protein 1	2	2	100		2	2	2	2	2	2	2	2	2	2	2	2	0,687501111598367	0,189167441860465	-0,28284009297689	-1,51084511534437	16,7125225067139	16,8012828826904	16,9642372131348	16,7583312988281	16,2029571533203	16,66823387146
	0,187220018352466	0,0211346944173165	Color2 [A=255, R=0, G=0, B=0]	9	6		A0A087WUV8;A0A7P0TA85;P35613;P35613-2;P35613-3;P35613-4	BSG	Basigin;Isoform of P35613, Basigin;Isoform of P35613, Isoform 2 of Basigin;Isoform of P35613, Isoform 3 of Basigin;Isoform of P35613, Isoform 4 of Basigin	7	7	100		7	7	7	7	7	7	7	7	7	7	7	7	0,187220018352466	0,761911771035076	0,0211346944173165	0,489990237816155	22,2491073608398	22,2550945281982	22,2906532287598	22,3528785705566	22,2942962646484	22,2110843658447
	0,0719437119651218	0,0753415425618496	Color2 [A=255, R=0, G=0, B=0]	9	6		O14981	BTAF1	TATA-binding protein-associated factor 172	2	2	100		2	1	1	2	2	2	2	1	1	2	2	2	0,0719437119651218	0,908386507936508	0,0753415425618496	0,205334233971083	13,844313621521	14,1563882827759	12,9435834884644	13,756646156311	13,7872486114502	13,6264152526855
	0,380110830658796	0,0695622762044259	Color2 [A=255, R=0, G=0, B=0]	9	6		P20290	BTF3	Transcription factor BTF3	8	10	100		8	8	8	8	8	8	10	10	10	10	10	10	0,380110830658796	0,446216774813747	0,0695622762044259	0,904751723382588	22,6151657104492	22,6488723754883	22,7151718139648	22,5872669219971	22,7963790893555	22,8042507171631
	0,367855190650353	0,0744438171386719	Color2 [A=255, R=0, G=0, B=0]	9	6		Q96K17	BTF3L4	Transcription factor BTF3 homolog 4	7	8	100		6	6	6	7	7	7	7	7	7	8	8	8	0,367855190650353	0,464124193933604	0,0744438171386719	0,879714511747246	22,3345775604248	22,2929191589355	22,2102718353271	22,2461757659912	22,313606262207	22,5013179779053
	1,51436513086165	-0,104698816935219	Color2 [A=255, R=0, G=0, B=0]	9	6		J3QT28;O43684;O43684-2	BUB3	Isoform of O43684, Isoform 2 of Mitotic checkpoint protein BUB3;Isoform of O43684, Mitotic checkpoint protein BUB3 (Fragment);Mitotic checkpoint protein BUB3	10	10	100	KO_CTRL	9	9	9	10	10	10	9	9	9	10	10	10	1,51436513086165	0,0295433382862803	-0,104698816935219	-3,27675788913153	21,8925189971924	21,7989082336426	21,8248519897461	21,7571086883545	21,7406635284424	21,7044105529785
	1,19757364791381	-0,266672134399414	Color2 [A=255, R=0, G=0, B=0]	9	6		P41223;P41223-2	BUD31	Isoform of P41223, Isoform 2 of Protein BUD31 homolog;Protein BUD31 homolog	2	2	100		2	2	2	2	2	2	2	2	2	2	2	2	1,19757364791381	0,0551091703056769	-0,266672134399414	-2,54786078298628	18,5109996795654	18,6835975646973	18,719482421875	18,4168663024902	18,4860286712646	18,2111682891846
	2,1718848193499	0,206583023071289	Color2 [A=255, R=0, G=0, B=0]	9	6		Q13895	BYSL	Bystin	6	6	100	KO_CTRL	5	5	5	6	6	6	5	5	5	6	6	6	2,1718848193499	0,0106407137064071	0,206583023071289	5,15277066992828	19,171314239502	19,1340713500977	19,1811447143555	19,2984638214111	19,3815631866455	19,4262523651123
	1,37719735073211	0,122987111409504	Color2 [A=255, R=0, G=0, B=0]	9	6		Q7L1Q6;Q7L1Q6-3;Q7L1Q6-4	BZW1	eIF5-mimic protein 2;Isoform of Q7L1Q6, Isoform 3 of eIF5-mimic protein 2;Isoform of Q7L1Q6, Isoform 4 of eIF5-mimic protein 2	12	12	100	KO_CTRL	11	9	10	12	12	12	11	9	10	12	12	12	1,37719735073211	0,0386143557735176	0,122987111409504	2,95030034736004	21,9314060211182	21,9067821502686	21,8106632232666	22,0393180847168	22,0067653656006	21,9717292785645
	0,959993790653432	-0,10555140177409	Color2 [A=255, R=0, G=0, B=0]	9	6		E7ETZ4;Q9Y6E2	BZW2	eIF5-mimic protein 1;Isoform of Q9Y6E2, eIF5-mimic protein 1 (Fragment)	9	9	100		8	8	8	9	9	9	8	8	8	9	9	9	0,959993790653432	0,0957442420075627	-0,10555140177409	-2,05032852848497	20,7518310546875	20,7566070556641	20,8754596710205	20,752555847168	20,662181854248	20,6525058746338
	0,561539175016743	0,0494950612386056	Color2 [A=255, R=0, G=0, B=0]	9	6		A0A087WT99;Q9H0W9;Q9H0W9-2	C11orf54	Ester hydrolase C11orf54;Isoform of Q9H0W9, Ester hydrolase C11orf54;Isoform of Q9H0W9, Isoform 2 of Ester hydrolase C11orf54	5	5	100		5	5	5	5	5	5	5	5	5	5	5	5	0,561539175016743	0,264336638970785	0,0494950612386056	1,26530741689949	19,9910049438477	20,0787010192871	20,1209316253662	20,0972175598145	20,124137878418	20,1177673339844
	0,64105957272972	0,513392766316731	Color2 [A=255, R=0, G=0, B=0]	9	6		E9PM92;O00193	C11orf58;SMAP	Isoform of O00193, Small acidic protein;Small acidic protein	4	4	100		2	4	2	4	4	4	2	4	2	4	4	4	0,64105957272972	0,21297519729425	0,513392766316731	1,42037594267016	18,5787143707275	17,408655166626	17,6587467193604	18,5143947601318	18,2951240539551	18,3767757415771
	0,381629698194102	-0,107766469319664	Color2 [A=255, R=0, G=0, B=0]	9	6		Q8N999;Q8N999-3	C12orf29	Isoform of Q8N999, Isoform 3 of Uncharacterized protein C12orf29;Uncharacterized protein C12orf29	4	4	100		4	4	4	3	3	3	4	4	4	3	3	3	0,381629698194102	0,444119259437365	-0,107766469319664	-0,907846164141829	21,1770877838135	20,8963966369629	21,1320018768311	21,0991172790527	20,9635620117188	20,819507598877
	1,76178682063531	-0,484870274861652	Color2 [A=255, R=0, G=0, B=0]	9	6		Q99622;U3KQ85	C12orf57	Isoform of Q99622, Protein C10;Protein C10	3	3	100	KO_CTRL	3	3	3	3	3	2	3	3	3	3	3	2	1,76178682063531	0,0191370679380215	-0,484870274861652	-3,91595277700875	18,1928424835205	18,0817337036133	18,1928100585938	17,5989151000977	17,5120182037354	17,9018421173096
	3,9925653840316	-0,376964569091797	Color2 [A=255, R=0, G=0, B=0]	9	6		F8W1H0	C17orf49	Isoform of Q8IXM2, Chromosome 17 open reading frame 49	5	5	100	KO_CTRL	4	3	4	5	5	5	4	3	4	5	5	5	3,9925653840316	0,000838427947598253	-0,376964569091797	-15,4768026153292	20,180700302124	20,2151679992676	20,1641368865967	19,781379699707	19,8462333679199	19,8014984130859
	0,174895404857812	0,112529754638672	Color2 [A=255, R=0, G=0, B=0]	9	6		J9JIC5;Q9HAS0	C17orf75	Isoform of Q9HAS0, Protein Njmu-R1;Protein Njmu-R1	4	4	100		4	4	4	4	4	4	4	4	4	4	4	4	0,174895404857812	0,779993159469859	0,112529754638672	0,46137223288226	17,4082012176514	17,3933181762695	17,430534362793	17,196985244751	17,3728084564209	17,999849319458
	0,518698657230599	-0,288679122924805	Color2 [A=255, R=0, G=0, B=0]	9	6		K7EK56;Q9UFG5;Q9UFG5-2	C19orf25	Isoform of Q9UFG5, Isoform 2 of UPF0449 protein C19orf25;Isoform of Q9UFG5, UPF0449 protein C19orf25;UPF0449 protein C19orf25	2	2	100		2	2	2	2	2	2	2	2	2	2	2	2	0,518698657230599	0,298448212888077	-0,288679122924805	-1,18135473960574	17,8972415924072	17,5572891235352	17,5803375244141	17,4531154632568	17,7320594787598	16,9836559295654
	1,43145950787855	-0,228161493937176	Color2 [A=255, R=0, G=0, B=0]	9	6		Q9BV19	C1orf50	Uncharacterized protein C1orf50	2	2	100	KO_CTRL	2	2	2	2	2	2	2	2	2	2	2	2	1,43145950787855	0,0343632993512512	-0,228161493937176	-3,07729690283033	17,4189624786377	17,6582107543945	17,5551261901855	17,2733345031738	17,3102340698242	17,3642463684082
	2,54987756309519	0,292099634806316	Color2 [A=255, R=0, G=0, B=0]	9	6		Q07021	C1QBP	Complement component 1 Q subcomponent-binding protein, mitochondrial	7	7	100	KO_CTRL	7	7	7	7	7	7	7	7	7	7	7	7	2,54987756309519	0,00513318284424379	0,292099634806316	6,5435918061765	23,9588603973389	23,9184093475342	24,0353717803955	24,2486171722412	24,2222576141357	24,3180656433105
	1,35189758441016	-1,10194079081218	Color2 [A=255, R=0, G=0, B=0]	9	6		E9PGA6;Q9BXJ4;Q9BXJ4-2;Q9BXJ4-3	C1QTNF3;C1QTNF3-AMACR	C1QTNF3-AMACR readthrough, C1QTNF3-AMACR readthrough (NMD candidate);Complement C1q tumor necrosis factor-related protein 3;Isoform of Q9BXJ4, Isoform 2 of Complement C1q tumor necrosis factor-related protein 3;Isoform of Q9BXJ4, Isoform 3 of Complement C1q tumor necrosis factor-related protein 3	2	2	100	KO_CTRL	2	2	2	2	2	2	2	2	2	2	2	2	1,35189758441016	0,0405379188712522	-1,10194079081218	-2,89199750668237	19,6655387878418	19,3887882232666	19,3437767028809	18,7412509918213	18,7218761444092	17,6291542053223
	0,422030093755531	-0,645850817362467	Color2 [A=255, R=0, G=0, B=0]	9	6		A0A3B3ISR2;B4DPQ0;F5H2D0;P00736	C1R	Complement C1r subcomponent;Isoform of P00736, Complement subcomponent C1r	2	2	100		2	2	2	2	2	2	2	2	2	2	2	2	0,422030093755531	0,394973146095097	-0,645850817362467	-0,989537379742181	16,342435836792	16,1796169281006	16,2524642944336	16,4214954376221	16,0910511016846	14,3244180679321
	3,16202890782154	0,563623428344727	Color2 [A=255, R=0, G=0, B=0]	9	6		Q9GZN8;Q9GZN8-2	C20orf27	Isoform of Q9GZN8, Isoform 2 of UPF0687 protein C20orf27;UPF0687 protein C20orf27	4	4	100	KO_CTRL	4	4	4	4	4	4	4	4	4	4	4	4	3,16202890782154	0,0024689378757515	0,563623428344727	9,48791449974467	19,3582153320313	19,4819793701172	19,3536777496338	20,0040264129639	19,8776245117188	20,0030918121338
	0,87182926671633	0,249302546183266	Color2 [A=255, R=0, G=0, B=0]	9	6		C9J4K0;Q9BVC5;Q9BVC5-2	C2orf49	Ashwin;Isoform of Q9BVC5, Ashwin;Isoform of Q9BVC5, Isoform 2 of Ashwin	2	2	100		2	2	2	2	2	2	2	2	2	2	2	2	0,87182926671633	0,11909369898792	0,249302546183266	1,87322408249119	17,4738922119141	17,6038684844971	17,1889934539795	17,5805778503418	17,7606182098389	17,6734657287598
	0,112960076077435	0,0725218454996757	Color2 [A=255, R=0, G=0, B=0]	9	6		P01024	C3	Complement C3	3	3	100		3	3	2	3	3	3	3	3	2	3	3	3	0,112960076077435	0,859578904333606	0,0725218454996757	0,311508714991872	17,1997394561768	17,9559364318848	17,481538772583	17,5417747497559	17,7667846679688	17,5462207794189
	0,248689118172787	0,108956654866535	Color2 [A=255, R=0, G=0, B=0]	9	6		Q5JPI3;Q5JPI3-2	C3orf38	Isoform of Q5JPI3, Isoform 2 of Uncharacterized protein C3orf38;Uncharacterized protein C3orf38	2	2	100		2	2	2	2	2	2	2	2	2	2	2	2	0,248689118172787	0,665933899062081	0,108956654866535	0,628057614724217	15,9540710449219	16,0998554229736	15,6240081787109	15,8108825683594	16,0372104644775	16,1567115783691
	0,324689833906215	-0,261756261189779	Color2 [A=255, R=0, G=0, B=0]	9	6		Q49AR2	C5orf22	UPF0489 protein C5orf22	2	2	100		2	2	2	2	2	2	2	2	2	2	2	2	0,324689833906215	0,52801582867784	-0,261756261189779	-0,790450713379938	16,1662216186523	15,3350782394409	15,1470556259155	15,4974870681763	15,1400680541992	15,225531578064
	1,27107325221037	-0,181825002034504	Color2 [A=255, R=0, G=0, B=0]	9	6		Q5T0Z8	C6orf132	Uncharacterized protein C6orf132	21	21	100	KO_CTRL	18	17	18	21	21	21	18	17	18	21	21	21	1,27107325221037	0,0480301255230125	-0,181825002034504	-2,70939803869989	21,9923877716064	21,9243144989014	21,886682510376	21,6337471008301	21,8058204650879	21,8183422088623
	0,125639006012151	-0,0354111989339181	Color2 [A=255, R=0, G=0, B=0]	9	6		Q5SZD1	C6orf141	Uncharacterized protein C6orf141	3	3	100		3	3	3	2	3	3	3	3	3	2	3	3	0,125639006012151	0,843539413949649	-0,0354111989339181	-0,343107266242852	16,4211463928223	16,1085376739502	16,1746635437012	16,155912399292	16,2793846130371	16,1628170013428
	1,5711553867948	0,395591735839844	Color2 [A=255, R=0, G=0, B=0]	9	6		C9JQV0;Q9BRJ6	C7orf50	Isoform of Q9BRJ6, Uncharacterized protein C7orf50 (Fragment);Uncharacterized protein C7orf50	3	3	100	KO_CTRL	3	3	3	3	3	3	3	3	3	3	3	3	1,5711553867948	0,0265292307692308	0,395591735839844	3,41741447451738	18,7966156005859	19,0885944366455	18,8168773651123	19,2910861968994	19,1822814941406	19,4154949188232
	1,56863071689931	0,248228073120117	Color2 [A=255, R=0, G=0, B=0]	9	6		H0YF29;Q6P1X6	C8orf82	Isoform of Q6P1X6, UPF0598 protein C8orf82 (Fragment);UPF0598 protein C8orf82	3	3	100	KO_CTRL	3	3	3	3	3	3	3	3	3	3	3	3	1,56863071689931	0,0267834101382488	0,248228073120117	3,41108897280986	17,1118240356445	17,2401885986328	16,9910316467285	17,3805408477783	17,3426303863525	17,3645572662354
	0,357600121196142	-0,164925893147789	Color2 [A=255, R=0, G=0, B=0]	9	6		Q5T6V5	C9orf64	Queuosine salvage protein	5	5	100		5	4	5	4	5	4	5	4	5	4	5	4	0,357600121196142	0,479177952007603	-0,164925893147789	-0,858666397540876	18,119592666626	18,0641441345215	18,5064525604248	18,3146533966064	18,0173168182373	17,8634414672852
	1,77955498636889	-0,873873392740887	Color2 [A=255, R=0, G=0, B=0]	9	6		B3KUB4;O43570;O43570-2	CA12	Carbonic anhydrase 12;Isoform of O43570, Carbonic anhydrase;Isoform of O43570, Isoform 2 of Carbonic anhydrase 12	2	2	100	KO_CTRL	2	2	2	2	2	2	2	2	2	2	2	2	1,77955498636889	0,0186602176541717	-0,873873392740887	-3,96464814786293	19,2358703613281	19,1776237487793	19,2042827606201	18,6194705963135	18,4763412475586	17,9003448486328
	0,567190229885301	-0,524350484212238	Color2 [A=255, R=0, G=0, B=0]	9	6		P23280;P23280-2;P23280-3	CA6	Carbonic anhydrase 6;Isoform of P23280, Isoform 2 of Carbonic anhydrase 6;Isoform of P23280, Isoform 3 of Carbonic anhydrase 6	2	2	100		2	2	2	2	2	2	2	2	2	2	2	2	0,567190229885301	0,260010752688172	-0,524350484212238	-1,27635192298159	19,4342918395996	18,6035842895508	18,6370029449463	18,8522796630859	17,7949962615967	18,4545516967773
	0,442686496628588	0,0391813913981096	Color2 [A=255, R=0, G=0, B=0]	9	6		Q9Y376	CAB39	Calcium-binding protein 39	15	15	100		11	11	13	15	14	13	11	11	13	15	14	13	0,442686496628588	0,370711543256046	0,0391813913981096	1,03089972505772	21,5729427337646	21,6438846588135	21,5242557525635	21,6285228729248	21,6406269073486	21,5894775390625
	4,04671765952317	-0,225947697957359	Color2 [A=255, R=0, G=0, B=0]	9	6		Q9HB71	CACYBP	Calcyclin-binding protein	10	10	100	KO_CTRL	10	10	10	10	10	10	10	10	10	10	10	10	4,04671765952317	0,000884792626728111	-0,225947697957359	-15,9735524591061	21,9981060028076	22,0242309570313	21,9971370697021	21,7608108520508	21,7988929748535	21,7819271087646
	2,07873881793994	-0,0794111887613909	Color2 [A=255, R=0, G=0, B=0]	9	6		F8VPD4;P27708	CAD	CAD protein;Isoform of P27708, CAD protein	47	47	100	KO_CTRL	46	45	44	47	47	46	46	45	44	47	47	46	2,07873881793994	0,0116888217522659	-0,0794111887613909	-4,84960166931022	21,780481338501	21,7324352264404	21,7441310882568	21,6812877655029	21,6799144744873	21,6576118469238
	0,0164559107341078	-0,0329532623291016	Color2 [A=255, R=0, G=0, B=0]	9	6		Q9P1Z2;Q9P1Z2-2;Q9P1Z2-3;Q9P1Z2-4	CALCOCO1	Calcium-binding and coiled-coil domain-containing protein 1;Isoform of Q9P1Z2, Isoform 2 of Calcium-binding and coiled-coil domain-containing protein 1;Isoform of Q9P1Z2, Isoform 3 of Calcium-binding and coiled-coil domain-containing protein 1;Isoform of Q9P1Z2, Isoform 4 of Calcium-binding and coiled-coil domain-containing protein 1	3	3	100		1	2	1	3	3	3	1	2	1	3	3	3	0,0164559107341078	0,975385203593959	-0,0329532623291016	-0,0496017378053973	17,4305572509766	16,4221115112305	15,3854446411133	16,9843311309814	16,1429233551025	16,011999130249
	1,77096768242638	-0,177328745524086	Color2 [A=255, R=0, G=0, B=0]	9	6		P0DP23;P0DP24;P0DP25	CALM1;CALM2;CALM3	Calmodulin-1;Calmodulin-2;Calmodulin-3	10	12	100	KO_CTRL	10	9	9	10	10	10	11	11	10	12	11	12	1,77096768242638	0,0189363745498199	-0,177328745524086	-3,9410638279854	26,7641372680664	26,7416801452637	26,7298583984375	26,6135368347168	26,4802055358887	26,6099472045898
	3,4240427242837	-0,544534683227539	Color2 [A=255, R=0, G=0, B=0]	9	6		P27482	CALML3	Calmodulin-like protein 3	10	11	100	KO_CTRL	10	10	9	10	10	10	11	11	10	11	11	11	3,4240427242837	0,00219948849104859	-0,544534683227539	-11,0853182457447	25,2130756378174	25,0915241241455	25,2342967987061	24,6766567230225	24,611364364624	24,6172714233398
	2,02671566508397	-0,167687098185223	Color2 [A=255, R=0, G=0, B=0]	9	6		Q9NZT1	CALML5	Calmodulin-like protein 5	17	21	100	KO_CTRL	15	16	15	17	17	17	19	20	18	21	21	21	2,02671566508397	0,0121856417693981	-0,167687098185223	-4,68632464106872	28,0480804443359	27,9638938903809	28,0440330505371	27,8671989440918	27,8055973052979	27,8801498413086
	2,72225034314727	-0,343043645222981	Color2 [A=255, R=0, G=0, B=0]	9	6		A0A7P0T861;K7EL50;P27797	CALR	Calreticulin;Isoform of P27797, Calreticulin	18	19	100	KO_CTRL	16	16	17	18	17	18	17	17	18	19	18	19	2,72225034314727	0,00350591327201051	-0,343043645222981	-7,27612548136304	25,4482860565186	25,4629955291748	25,4979419708252	25,2103519439697	25,112606048584	25,0571346282959
	4,30760046242237	-0,426877339680988	Color2 [A=255, R=0, G=0, B=0]	9	6		O43852;O43852-3	CALU	Calumenin;Isoform of O43852, Isoform 3 of Calumenin	10	10	100	KO_CTRL	10	10	10	10	10	10	10	10	10	10	10	10	4,30760046242237	0,00113609467455621	-0,426877339680988	-18,593267370034	23,2474517822266	23,2961502075195	23,3191890716553	22,8786010742188	22,8520450592041	22,8515129089355
	0,592217251920088	-0,374696731567383	Color2 [A=255, R=0, G=0, B=0]	9	6		Q8IU85;Q8IU85-2	CAMK1D	Calcium/calmodulin-dependent protein kinase type 1D;Isoform of Q8IU85, Isoform 2 of Calcium/calmodulin-dependent protein kinase type 1D	2	2	100		2	2	2	2	1	2	2	2	2	2	1	2	0,592217251920088	0,244253150684932	-0,374696731567383	-1,32520546009595	16,7682418823242	16,8337574005127	17,1427230834961	16,7867202758789	16,8097190856934	16,0241928100586
	4,11000055977495	-0,154645284016929	Color2 [A=255, R=0, G=0, B=0]	9	6		D6R938;E9PBG7;E9PF82;Q13557;Q13557-10;Q13557-11;Q13557-12;Q13557-3;Q13557-4;Q13557-5;Q13557-6;Q13557-8;Q13557-9	CAMK2D	Calcium/calmodulin-dependent protein kinase type II subunit delta;Isoform of Q13557, Calcium/calmodulin-dependent protein kinase;Isoform of Q13557, Isoform Delta 10 of Calcium/calmodulin-dependent protein kinase type II subunit delta;Isoform of Q13557, Isoform Delta 11 of Calcium/calmodulin-dependent protein kinase type II subunit delta;Isoform of Q13557, Isoform Delta 12 of Calcium/calmodulin-de…	12	12	100	KO_CTRL	12	12	12	12	12	12	12	12	12	12	12	12	4,11000055977495	0,00095049504950495	-0,154645284016929	-16,5737622079926	21,56325340271	21,5380172729492	21,5622386932373	21,4057922363281	21,4024295806885	21,3913516998291
	0,0796907974149345	0,0136712392171212	Color2 [A=255, R=0, G=0, B=0]	9	6		A0A2Q3DQE3;H0Y6G2;Q13555;Q13555-10;Q13555-11;Q13555-2;Q13555-3;Q13555-4;Q13555-5;Q13555-6;Q13555-7;Q13555-8;Q13555-9;Q5SWX3	CAMK2G	Calcium/calmodulin-dependent protein kinase type II subunit gamma;Isoform of Q13555, Calcium/calmodulin-dependent protein kinase;Isoform of Q13555, Isoform 10 of Calcium/calmodulin-dependent protein kinase type II subunit gamma;Isoform of Q13555, Isoform 11 of Calcium/calmodulin-dependent protein kinase type II subunit gamma;Isoform of Q13555, Isoform 2 of Calcium/calmodulin-dependent protein kin…	5	5	100		5	5	5	5	5	5	5	5	5	5	5	5	0,0796907974149345	0,898931790985241	0,0136712392171212	0,225894847414658	19,2578544616699	19,2684307098389	19,3368473052979	19,4037017822266	19,2142028808594	19,2862415313721
	0,933644879938086	-0,931586583455404	Color2 [A=255, R=0, G=0, B=0]	9	6		Q08AD1;Q08AD1-2;Q08AD1-3	CAMSAP2	Calmodulin-regulated spectrin-associated protein 2;Isoform of Q08AD1, Isoform 2 of Calmodulin-regulated spectrin-associated protein 2;Isoform of Q08AD1, Isoform 3 of Calmodulin-regulated spectrin-associated protein 2	4	4	100		3	3	2	3	3	4	3	3	2	3	3	4	0,933644879938086	0,101894523326572	-0,931586583455404	-1,99705398799227	16,1453533172607	15,8202676773071	15,9598445892334	15,5890665054321	14,13596534729	15,4056739807129
	0,797245499878342	0,022551218668621	Color2 [A=255, R=0, G=0, B=0]	9	6		Q9P1Y5;Q9P1Y5-2	CAMSAP3	Calmodulin-regulated spectrin-associated protein 3;Isoform of Q9P1Y5, Isoform 2 of Calmodulin-regulated spectrin-associated protein 3	8	8	100		6	7	7	8	7	7	6	7	7	8	7	7	0,797245499878342	0,142320249221184	0,022551218668621	1,72561972563439	18,3006134033203	18,3277721405029	18,2913055419922	18,3389320373535	18,3332099914551	18,3152027130127
	1,57314413370112	-0,14481989542643	Color2 [A=255, R=0, G=0, B=0]	9	6		Q86VP6	CAND1	Cullin-associated NEDD8-dissociated protein 1	32	33	100	KO_CTRL	32	32	32	31	31	30	33	33	32	32	31	30	1,57314413370112	0,0265282631038027	-0,14481989542643	-3,42240206425569	23,3418407440186	23,3113918304443	23,245698928833	23,1722278594971	23,0938701629639	23,1983737945557
	2,94413826634189	0,387467702229817	Color2 [A=255, R=0, G=0, B=0]	9	6		A0A7P0T840;A0A7P0TAE9;A0A7P0TB65;P27824;P27824-2	CANX	Calnexin;Isoform of P27824, Calnexin;Isoform of P27824, Isoform 2 of Calnexin	18	18	100	KO_CTRL	16	17	16	18	18	18	16	17	16	18	18	18	2,94413826634189	0,00285530546623794	0,387467702229817	8,32545321371657	22,9244041442871	22,8744525909424	22,8976573944092	23,3740768432617	23,2326583862305	23,2521820068359
	0,615353585441357	0,0920225779215507	Color2 [A=255, R=0, G=0, B=0]	9	6		Q01518	CAP1	Adenylyl cyclase-associated protein 1	23	26	100		23	23	23	23	23	23	26	26	26	26	26	26	0,615353585441357	0,22941032759578	0,0920225779215507	1,37030491420041	25,6139259338379	25,4521007537842	25,5318470001221	25,6051616668701	25,7162265777588	25,5525531768799
	2,3153015742239	-0,169163386027019	Color2 [A=255, R=0, G=0, B=0]	9	6		P40121	CAPG	Macrophage-capping protein	11	14	100	KO_CTRL	11	11	11	11	11	11	14	13	13	14	14	14	2,3153015742239	0,0084448563484708	-0,169163386027019	-5,64855959429599	24,8613319396973	24,7915534973145	24,8055400848389	24,6202812194824	24,6908493041992	24,6398048400879
	0,477317812029782	-0,0426756540934257	Color2 [A=255, R=0, G=0, B=0]	9	6		P07384	CAPN1	Calpain-1 catalytic subunit	34	36	100		34	34	34	34	34	34	36	35	35	36	36	36	0,477317812029782	0,334648360030511	-0,0426756540934257	-1,09974483476722	24,4174976348877	24,4093685150146	24,4283618927002	24,4347610473633	24,3888053894043	24,3036346435547
	0,246359778471281	-0,0431181589762382	Color2 [A=255, R=0, G=0, B=0]	9	6		P17655	CAPN2	Calpain-2 catalytic subunit	23	23	100		22	21	20	23	23	22	22	21	20	23	23	22	0,246359778471281	0,670141900937082	-0,0431181589762382	-0,622950386603017	22,6404571533203	22,5341186523438	22,6043910980225	22,6045818328857	22,6184482574463	22,4265823364258
	0,407716255775284	-0,0336418151855469	Color2 [A=255, R=0, G=0, B=0]	9	6		A0A0C4DGQ5;P04632	CAPNS1	Calpain small subunit 1;Isoform of P04632, Calpain small subunit 1	12	16	100		11	12	12	12	12	12	12	15	14	15	16	15	0,407716255775284	0,410867887667888	-0,0336418151855469	-0,960723112439618	23,9065742492676	23,9817123413086	23,9584159851074	23,9687576293945	23,8957691192627	23,8812503814697
	2,79267721608928	-0,421140034993488	Color2 [A=255, R=0, G=0, B=0]	9	6		Q96L46	CAPNS2	Calpain small subunit 2	7	7	100	KO_CTRL	6	5	5	7	7	6	6	5	5	7	7	6	2,79267721608928	0,0034438202247191	-0,421140034993488	-7,59555838550015	21,8557548522949	21,9673328399658	21,9812564849854	21,5890846252441	21,4908027648926	21,4610366821289
	0,688990635352931	-0,030890782674156	Color2 [A=255, R=0, G=0, B=0]	9	6		Q14444;Q14444-2	CAPRIN1	Caprin-1;Isoform of Q14444, Isoform 2 of Caprin-1	10	10	100		10	10	10	10	10	10	10	10	10	10	10	10	0,688990635352931	0,188414435389988	-0,030890782674156	-1,51374861678015	22,2414245605469	22,1985607147217	22,1893730163574	22,1945152282715	22,1882457733154	22,1539249420166
	0,236983258758029	-0,0148474375406913	Color2 [A=255, R=0, G=0, B=0]	9	6		P52907	CAPZA1	F-actin-capping protein subunit alpha-1	9	10	100		9	9	9	9	9	9	10	10	10	10	10	10	0,236983258758029	0,686066119369869	-0,0148474375406913	-0,602300927555963	24,829532623291	24,8738384246826	24,8338718414307	24,8607139587402	24,8396549224854	24,7923316955566
	0,672947510577725	0,0391044616699219	Color2 [A=255, R=0, G=0, B=0]	9	6		P47755	CAPZA2	F-actin-capping protein subunit alpha-2	12	12	100		12	12	12	12	12	12	12	12	12	12	12	12	0,672947510577725	0,196700864553314	0,0391044616699219	1,48248448489473	23,8260192871094	23,8747940063477	23,8715324401855	23,8575382232666	23,9018402099609	23,9302806854248
	2,06311990876119	0,118706385294598	Color2 [A=255, R=0, G=0, B=0]	9	6		P47756-2	CAPZB	Isoform of P47756, Isoform 2 of F-actin-capping protein subunit beta	14	17	100	KO_CTRL	14	14	14	14	14	14	17	17	17	17	17	17	2,06311990876119	0,0117166293810589	0,118706385294598	4,80013707517575	24,6315765380859	24,632080078125	24,5943012237549	24,7079925537109	24,7792854309082	24,7267990112305
	0,100104850329145	0,06475003560384	Color2 [A=255, R=0, G=0, B=0]	9	6		G5EA35;P57730	CARD18	Caspase recruitment domain-containing protein 18;Isoform of P57730, Caspase recruitment domain-containing protein 18	2	2	100		2	2	2	2	2	2	2	2	2	2	2	2	0,100104850329145	0,873882257738216	0,06475003560384	0,278914616312988	23,7306232452393	23,5498046875	23,2837791442871	23,6885528564453	23,8563461303711	23,2135581970215
	1,26976621222225	-0,134079615275063	Color2 [A=255, R=0, G=0, B=0]	9	6		Q9Y2V2	CARHSP1	Calcium-regulated heat-stable protein 1	5	5	100	KO_CTRL	5	5	5	5	5	5	5	5	5	5	5	5	1,26976621222225	0,0481069786878395	-0,134079615275063	-2,70648911869493	22,3626804351807	22,3117771148682	22,2438087463379	22,1007747650146	22,2075271606445	22,2077255249023
	0,0542572828696669	-0,0159804026285819	Color2 [A=255, R=0, G=0, B=0]	9	6		Q86X55;Q86X55-1	CARM1	Histone-arginine methyltransferase CARM1;Isoform of Q86X55, Isoform 1 of Histone-arginine methyltransferase CARM1	7	7	100		6	6	6	7	7	7	6	6	6	7	7	7	0,0542572828696669	0,930234693877551	-0,0159804026285819	-0,157397918639874	19,8764991760254	19,7465972900391	19,6136226654053	19,6232051849365	19,8546104431152	19,7109622955322
	1,46737880084488	-0,374949773152668	Color2 [A=255, R=0, G=0, B=0]	9	6		A0A0U1RQQ1;Q5VZK9;Q5VZK9-2	CARMIL1	F-actin-uncapping protein LRRC16A;Isoform of Q5VZK9, F-actin-uncapping protein LRRC16A (Fragment);Isoform of Q5VZK9, Isoform 2 of F-actin-uncapping protein LRRC16A	7	7	100	KO_CTRL	6	6	7	7	7	7	6	6	7	7	7	7	1,46737880084488	0,032274209012464	-0,374949773152668	-3,1628852950956	19,0016670227051	18,8406543731689	19,1166515350342	18,5857696533203	18,4743499755859	18,7740039825439
	0,776181749314888	0,0185737609863281	Color2 [A=255, R=0, G=0, B=0]	9	6		B4DKY1;P49589;P49589-2;P49589-3	CARS1	Cysteine--tRNA ligase, cytoplasmic;Isoform of P49589, Cysteine--tRNA ligase;Isoform of P49589, Isoform 2 of Cysteine--tRNA ligase, cytoplasmic;Isoform of P49589, Isoform 3 of Cysteine--tRNA ligase, cytoplasmic	17	17	100		17	17	17	17	17	17	17	17	17	17	17	17	0,776181749314888	0,15002889640332	0,0185737609863281	1,68421883131476	21,8457088470459	21,8144035339355	21,8263244628906	21,8473701477051	21,8366603851318	21,8581275939941
	0,0796360906340681	-0,0155576070149763	Color2 [A=255, R=0, G=0, B=0]	9	6		A0A2R8YE77;A0A2U3TZM1;A0A7I2RJN6;O14936;O14936-3	CASK	Isoform of O14936, Calcium/calmodulin-dependent serine protein kinase (MAGUK family), isoform CRA_c;Isoform of O14936, Isoform 3 of Peripheral plasma membrane protein CASK;Isoform of O14936, Peripheral plasma membrane protein CASK;Peripheral plasma membrane protein CASK	9	9	100		9	8	8	9	9	9	9	8	8	9	9	9	0,0796360906340681	0,89886739780658	-0,0155576070149763	-0,225750540656628	19,1902980804443	19,4020309448242	19,2060585021973	19,2622928619385	19,2295207977295	19,2599010467529
	3,01075728976804	-0,383752187093098	Color2 [A=255, R=0, G=0, B=0]	9	6		P29466;P29466-2	CASP1	Caspase-1;Isoform of P29466, Isoform Beta of Caspase-1	13	13	100	KO_CTRL	13	12	13	13	13	13	13	12	13	13	13	13	3,01075728976804	0,00287091222030981	-0,383752187093098	-8,66616654248658	22,0878009796143	22,1621112823486	22,0667686462402	21,6769218444824	21,7874069213867	21,7010955810547
	1,12434130648588	0,216969807942707	Color2 [A=255, R=0, G=0, B=0]	9	6		Q92851-2;Q92851-4;Q92851-6	CASP10	Isoform of Q92851, Isoform 6 of Caspase-10;Isoform of Q92851, Isoform B of Caspase-10;Isoform of Q92851, Isoform D of Caspase-10	5	5	100		4	5	3	5	4	5	4	5	3	5	4	5	1,12434130648588	0,0645994714986788	0,216969807942707	2,39079076039758	16,6027240753174	16,6967639923096	16,5162792205811	16,6794281005859	16,9292068481445	16,8580417633057
	2,78390747959036	0,65643628438314	Color2 [A=255, R=0, G=0, B=0]	9	6		P31944	CASP14	Caspase-14	17	21	100	KO_CTRL	15	15	16	17	17	17	17	18	18	21	21	21	2,78390747959036	0,0034150417827298	0,65643628438314	7,55511374501056	26,0634651184082	26,1113529205322	25,8383522033691	26,6943168640137	26,6204853057861	26,6676769256592
	1,48121075079867	-0,28819465637207	Color2 [A=255, R=0, G=0, B=0]	9	6		P49662;P49662-2	CASP4	Caspase-4;Isoform of P49662, Isoform 2 of Caspase-4	9	9	100	KO_CTRL	9	9	8	8	9	7	9	9	8	8	9	7	1,48121075079867	0,0313832769453842	-0,28819465637207	-3,19617853390207	20,453893661499	20,1952133178711	20,3034381866455	20,0743255615234	20,0842418670654	19,9293937683105
	0,794313100458337	-0,222499847412109	Color2 [A=255, R=0, G=0, B=0]	9	6		P55212	CASP6	Caspase-6	5	5	100		5	5	5	5	5	4	5	5	5	5	5	4	0,794313100458337	0,143241594022416	-0,222499847412109	-1,71984954078166	18,9647178649902	18,689546585083	18,7753086090088	18,4233837127686	18,7704410552979	18,5682487487793
	2,65700677114144	-0,441534678141277	Color2 [A=255, R=0, G=0, B=0]	9	6		P55210;P55210-3	CASP7	Caspase-7;Isoform of P55210, Isoform Alpha' of Caspase-7	4	4	100	KO_CTRL	3	4	4	4	4	4	3	4	4	4	4	4	2,65700677114144	0,00415802469135802	-0,441534678141277	-6,99085735702535	19,4847106933594	19,5386791229248	19,4218578338623	18,9538269042969	19,0290794372559	19,1377372741699
	1,30158707388289	-0,287015279134113	Color2 [A=255, R=0, G=0, B=0]	9	6		E7EQ06;E7ETB7;Q14790;Q14790-2;Q14790-3;Q14790-4;Q14790-5;Q14790-6;Q14790-7;Q14790-8;Q14790-9	CASP8	Caspase-8;Isoform of Q14790, Caspase-8 (Fragment);Isoform of Q14790, Isoform 2 of Caspase-8;Isoform of Q14790, Isoform 3 of Caspase-8;Isoform of Q14790, Isoform 4 of Caspase-8;Isoform of Q14790, Isoform 5 of Caspase-8;Isoform of Q14790, Isoform 6 of Caspase-8;Isoform of Q14790, Isoform 7 of Caspase-8;Isoform of Q14790, Isoform 8 of Caspase-8;Isoform of Q14790, Isoform 9 of Caspase-8	5	5	100	KO_CTRL	5	5	5	5	5	5	5	5	5	5	5	5	1,30158707388289	0,0450157379838367	-0,287015279134113	-2,77769882156613	19,5162906646729	19,3616046905518	19,3674621582031	18,974796295166	19,2867183685303	19,1227970123291
	1,71538491200498	0,165681203206379	Color2 [A=255, R=0, G=0, B=0]	9	6		A0A6Q8PH20	CAST	Isoform of P20810, Calpastatin	30	31	100	KO_CTRL	28	29	30	30	30	30	29	30	31	31	31	31	1,71538491200498	0,0212004581901489	0,165681203206379	3,79064477846275	24,218692779541	24,2755737304688	24,2221565246582	24,3534240722656	24,377498626709	24,4825439453125
	1,33161568219462	-0,0585562388102225	Color2 [A=255, R=0, G=0, B=0]	9	6		Q86V15	CASZ1	Zinc finger protein castor homolog 1	8	8	100	KO_CTRL	6	6	6	8	7	8	6	6	6	8	7	8	1,33161568219462	0,0420095527572731	-0,0585562388102225	-2,84566141698588	18,4606685638428	18,518611907959	18,5138034820557	18,4245510101318	18,4376735687256	18,4551906585693
	0,4980238656128	0,038972218831379	Color2 [A=255, R=0, G=0, B=0]	9	6		P04040	CAT	Catalase	22	23	100		21	21	21	22	22	21	22	22	22	23	23	22	0,4980238656128	0,315488288288288	0,038972218831379	1,14065710473408	22,3775959014893	22,3937034606934	22,4700469970703	22,4876899719238	22,4474315643311	22,4231414794922
	2,23063250219872	-0,146127700805664	Color2 [A=255, R=0, G=0, B=0]	9	6		Q03135	CAV1	Caveolin-1	5	5	100	KO_CTRL	5	5	5	5	5	5	5	5	5	5	5	5	2,23063250219872	0,00994315245478036	-0,146127700805664	-5,35146358071073	21,8528614044189	21,8859176635742	21,8122520446777	21,7256889343262	21,6704654693604	21,7164936065674
	2,76014544689452	-0,344947179158527	Color2 [A=255, R=0, G=0, B=0]	9	6		Q6NZI2	CAVIN1	Caveolae-associated protein 1	10	11	100	KO_CTRL	10	10	10	10	10	10	11	11	10	11	11	10	2,76014544689452	0,00348016415868673	-0,344947179158527	-7,44648944854873	22,7717189788818	22,8759899139404	22,80149269104	22,441312789917	22,4329376220703	22,5401096343994
	0,147623179964597	-0,0443140665690116	Color2 [A=255, R=0, G=0, B=0]	9	6		O95810	CAVIN2	Caveolae-associated protein 2	4	4	100		3	2	2	4	4	4	3	2	2	4	4	4	0,147623179964597	0,816137583892617	-0,0443140665690116	-0,396717627210817	18,2261333465576	17,863245010376	18,153076171875	18,0086994171143	18,0466461181641	18,0541667938232
	1,60700243388594	-0,357700347900391	Color2 [A=255, R=0, G=0, B=0]	9	6		Q13951	CBFB	Core-binding factor subunit beta	3	3	100	KO_CTRL	3	3	3	3	3	3	3	3	3	3	3	3	1,60700243388594	0,0252878867330886	-0,357700347900391	-3,50797600034285	18,9070568084717	18,797342300415	18,944938659668	18,7031917572021	18,4766712188721	18,3963737487793
	1,08875077973795	-1,07268619537354	Color2 [A=255, R=0, G=0, B=0]	9	6		A0A0U1RQX8;A0A0U1RR39;A0A1B0GW38;P22681	CBL	E3 ubiquitin-protein ligase CBL;Isoform of P22681, E3 ubiquitin-protein ligase CBL;Isoform of P22681, E3 ubiquitin-protein ligase CBL (Fragment)	2	2	83.3		2	2	2	2	0	2	2	2	2	2	0	2	1,08875077973795	0,0703967670830272	-1,07268619537354	-2,31573626080113	14,6863813400269	15,2794141769409	14,5079250335693	14,1023855209351	12,9533815383911	14,1998949050903
	0,161157816494986	0,0804189046223982	Color2 [A=255, R=0, G=0, B=0]	9	6		Q9ULV8	CBLC	E3 ubiquitin-protein ligase CBL-C	3	3	100		3	3	3	3	3	3	3	3	3	3	3	3	0,161157816494986	0,79998983911939	0,0804189046223982	0,429043998446575	17,5399703979492	17,2277851104736	16,9246215820313	17,4201946258545	17,2140579223633	17,2993812561035
	0,57175124738331	-0,108570734659828	Color2 [A=255, R=0, G=0, B=0]	9	6		Q8N4T8;Q8N4T8-2	CBR4	3-oxoacyl-[acyl-carrier-protein] reductase;Isoform of Q8N4T8, Isoform 2 of 3-oxoacyl-[acyl-carrier-protein] reductase	3	3	100		3	3	3	3	3	3	3	3	3	3	3	3	0,57175124738331	0,257010264721772	-0,108570734659828	-1,28526204578914	18,9666118621826	18,9543380737305	18,7778053283691	18,9072647094727	18,7434425354004	18,7223358154297
	0,232748876201489	0,0960184733072893	Color2 [A=255, R=0, G=0, B=0]	9	6		B5MD17;J3KS05;P83916	CBX1	Chromobox protein homolog 1;Isoform of P83916, Chromobox protein homolog 1 (Fragment)	2	2	100		2	2	2	2	2	2	2	2	2	2	2	2	0,232748876201489	0,693017039167957	0,0960184733072893	0,592926703659705	19,4657592773438	18,9843330383301	19,0763378143311	19,201301574707	19,4048976898193	19,2082862854004
	0,845267690691274	0,151862462361652	Color2 [A=255, R=0, G=0, B=0]	9	6		Q13185	CBX3	Chromobox protein homolog 3	7	7	100		7	6	6	7	7	6	7	6	6	7	7	6	0,845267690691274	0,126636771300448	0,151862462361652	1,82045644906795	22,1694374084473	22,1739540100098	22,1058921813965	22,1565055847168	22,4344635009766	22,3139019012451
	0,995329989326713	-0,50034459431966	Color2 [A=255, R=0, G=0, B=0]	9	6		P45973	CBX5	Chromobox protein homolog 5	3	3	100		3	3	3	2	3	3	3	3	3	2	3	3	0,995329989326713	0,08774798739937	-0,50034459431966	-2,1222898421964	18,4148960113525	18,350549697876	18,6177711486816	18,2444591522217	18,113676071167	17,5240478515625
	0,364222549292344	0,0190010070800781	Color2 [A=255, R=0, G=0, B=0]	9	6		Q6P1N0;Q6P1N0-2	CC2D1A	Coiled-coil and C2 domain-containing protein 1A;Isoform of Q6P1N0, Isoform 2 of Coiled-coil and C2 domain-containing protein 1A	18	18	100		17	17	18	18	18	17	17	17	18	18	18	17	0,364222549292344	0,469157016916845	0,0190010070800781	0,872269172479759	20,1932811737061	20,1335010528564	20,1565837860107	20,155143737793	20,1994476318359	20,1857776641846
	1,78913776832384	-0,193243026733398	Color2 [A=255, R=0, G=0, B=0]	9	6		H0Y517;H7C1U3;Q5T0F9;Q5T0F9-2	CC2D1B	Coiled-coil and C2 domain-containing protein 1B;Isoform of Q5T0F9, Coiled-coil and C2 domain-containing protein 1B (Fragment);Isoform of Q5T0F9, Isoform 2 of Coiled-coil and C2 domain-containing protein 1B	4	4	100	KO_CTRL	3	4	3	4	4	4	3	4	3	4	4	4	1,78913776832384	0,0183912248628885	-0,193243026733398	-3,99107764192017	18,0465183258057	18,0338382720947	18,0084419250488	17,8100337982178	17,7711753845215	17,9278602600098
	0,235207895972538	0,0135752360026054	Color2 [A=255, R=0, G=0, B=0]	9	6		Q8IX12;Q8IX12-2	CCAR1	Cell division cycle and apoptosis regulator protein 1;Isoform of Q8IX12, Isoform 2 of Cell division cycle and apoptosis regulator protein 1	13	13	100		12	11	13	13	12	12	12	11	13	13	12	12	0,235207895972538	0,689019068736142	0,0135752360026054	0,598374355585592	20,4584541320801	20,450891494751	20,4648532867432	20,4407958984375	20,515022277832	20,4591064453125
	2,31079693922779	0,233138402303059	Color2 [A=255, R=0, G=0, B=0]	9	6		Q8N163;Q8N163-2	CCAR2	Cell cycle and apoptosis regulator protein 2;Isoform of Q8N163, Isoform 2 of Cell cycle and apoptosis regulator protein 2	22	22	100	KO_CTRL	22	22	22	22	22	22	22	22	22	22	22	22	2,31079693922779	0,00847513812154696	0,233138402303059	5,6324241767292	21,6412315368652	21,5792560577393	21,5436935424805	21,775541305542	21,8102645874023	21,8777904510498
	2,59530913089505	0,323619842529297	Color2 [A=255, R=0, G=0, B=0]	9	6		Q96CT7	CCDC124	Coiled-coil domain-containing protein 124	11	11	100	KO_CTRL	11	10	10	11	11	11	11	10	10	11	11	11	2,59530913089505	0,00459016393442623	0,323619842529297	6,73014403968538	21,7741184234619	21,725061416626	21,7595920562744	22,0278167724609	22,033670425415	22,1681442260742
	0,360580490121292	-0,229981104532875	Color2 [A=255, R=0, G=0, B=0]	9	6		Q9H6E4	CCDC134	Coiled-coil domain-containing protein 134	2	2	100		2	2	2	2	2	2	2	2	2	2	2	2	0,360580490121292	0,474603522132318	-0,229981104532875	-0,864793020840579	17,6436061859131	17,2420387268066	17,0895042419434	17,2339782714844	17,3658657073975	16,6853618621826
	1,54804469610795	-1,1838804880778	Color2 [A=255, R=0, G=0, B=0]	9	6		I3L0U5;Q6PK04	CCDC137	Coiled-coil domain-containing protein 137;Isoform of Q6PK04, Coiled-coil domain-containing protein 137 (Fragment)	2	2	100	KO_CTRL	2	2	2	2	2	2	2	2	2	2	2	2	1,54804469610795	0,0278262626262626	-1,1838804880778	-3,35976533838079	19,5382614135742	19,1887874603271	18,3585224151611	17,8381195068359	17,7754306793213	17,9203796386719
	1,20419288655838	0,112025578816731	Color2 [A=255, R=0, G=0, B=0]	9	6		O60826	CCDC22	Coiled-coil domain-containing protein 22	12	12	100		11	12	11	12	12	12	11	12	11	12	12	12	1,20419288655838	0,0542190362405416	0,112025578816731	2,56224287688124	19,1548194885254	19,0444164276123	19,0294532775879	19,2256011962891	19,1688861846924	19,1702785491943
	0,392668302524426	0,133604049682617	Color2 [A=255, R=0, G=0, B=0]	9	6		Q86WR0	CCDC25	Coiled-coil domain-containing protein 25	6	6	100		5	4	4	6	6	6	5	4	4	6	6	6	0,392668302524426	0,428870195794054	0,133604049682617	0,930281971104774	19,1973972320557	19,1808166503906	18,8107414245605	19,2391204833984	19,288158416748	19,0624885559082
	1,45162495570861	0,240045547485352	Color2 [A=255, R=0, G=0, B=0]	9	6		Q86WV7;Q96MW1;Q96MW1-2	CCDC43	Coiled-coil domain-containing protein 43;Isoform of Q96MW1, Coiled-coil domain-containing protein 43;Isoform of Q96MW1, Isoform 2 of Coiled-coil domain-containing protein 43	5	5	100	KO_CTRL	3	3	4	5	5	4	3	3	4	5	5	4	1,45162495570861	0,0332013201320132	0,240045547485352	3,1251941206191	18,7502307891846	18,8432159423828	18,9760189056396	19,0628223419189	19,1763954162598	19,0503845214844
	3,03613874225257	0,494220097859699	Color2 [A=255, R=0, G=0, B=0]	9	6		Q96A33;Q96A33-2	CCDC47	Isoform of Q96A33, Isoform 2 of PAT complex subunit CCDC47;PAT complex subunit CCDC47	7	7	100	KO_CTRL	5	6	5	7	7	7	5	6	5	7	7	7	3,03613874225257	0,00281428571428571	0,494220097859699	8,79929713798611	21,1268939971924	21,1328067779541	21,28981590271	21,6824951171875	21,6447429656982	21,7049388885498
	0,47603645435237	-0,0505161285400391	Color2 [A=255, R=0, G=0, B=0]	9	6		Q16204	CCDC6	Coiled-coil domain-containing protein 6	12	12	100		12	12	12	12	12	12	12	12	12	12	12	12	0,47603645435237	0,335911630269172	-0,0505161285400391	-1,09720740696263	21,2583160400391	21,333553314209	21,2969970703125	21,1708927154541	21,2560386657715	21,3103866577148
	0,788562016704225	-0,118953704833984	Color2 [A=255, R=0, G=0, B=0]	9	6		A6NKD9	CCDC85C	Coiled-coil domain-containing protein 85C	4	4	100		4	4	3	3	4	4	4	4	3	3	4	4	0,788562016704225	0,145490852713178	-0,118953704833984	-1,70853922860021	18,4225273132324	18,2666778564453	18,2443809509277	18,1105976104736	18,2220001220703	18,2441272735596
	1,63259665759269	0,185818354288735	Color2 [A=255, R=0, G=0, B=0]	9	6		Q9H6F5	CCDC86	Coiled-coil domain-containing protein 86	4	4	100	KO_CTRL	2	3	3	4	4	4	2	3	3	4	4	4	1,63259665759269	0,024110992529349	0,185818354288735	3,57350601833598	19,0767955780029	19,0197143554688	18,917854309082	19,2335910797119	19,1535186767578	19,1847095489502
	1,92390530120256	-1,00263754526774	Color2 [A=255, R=0, G=0, B=0]	9	6		A0A0A0MTP0;Q7Z6B0;Q7Z6B0-2	CCDC91	Coiled-coil domain-containing protein 91;Isoform of Q7Z6B0, Coiled-coil domain-containing protein 91;Isoform of Q7Z6B0, Isoform 2 of Coiled-coil domain-containing protein 91	2	2	100	KO_CTRL	1	1	2	1	1	1	1	1	2	1	1	1	1,92390530120256	0,0140388479571333	-1,00263754526774	-4,37568342993836	14,5065288543701	14,9196109771729	15,2223052978516	14,0742454528809	13,7960720062256	13,7702150344849
	1,82978047185937	0,37326113382975	Color2 [A=255, R=0, G=0, B=0]	9	6		F8W9X7;Q567U6	CCDC93	Coiled-coil domain-containing protein 93;Isoform of Q567U6, Coiled-coil domain-containing protein 93	6	6	100	KO_CTRL	4	4	3	6	6	6	4	4	3	6	6	6	1,82978047185937	0,01670337922403	0,37326113382975	4,1044941213956	17,9723777770996	17,7890663146973	17,7556285858154	18,2793998718262	18,0903263092041	18,2671298980713
	0,708827961944688	0,186148325602215	Color2 [A=255, R=0, G=0, B=0]	9	6		Q6ZUT6;Q6ZUT6-4	CCDC9B	Coiled-coil domain-containing protein 9B;Isoform of Q6ZUT6, Isoform 4 of Coiled-coil domain-containing protein 9B	3	3	100		1	1	1	1	3	3	1	1	1	1	3	3	0,708827961944688	0,178088443396226	0,186148325602215	1,55243698549141	16,5336875915527	16,1325454711914	16,3051052093506	16,4546604156494	16,556324005127	16,518798828125
	1,04410197630647	0,643539428710938	Color2 [A=255, R=0, G=0, B=0]	9	6		A0A2R8YEM2;D6RG18;D6RHI7;P51946	CCNH	Cyclin-H;Isoform of P51946, Cyclin-H	2	2	100		1	2	2	2	2	2	1	2	2	2	2	2	1,04410197630647	0,078141981981982	0,643539428710938	2,22266943978805	14,962456703186	14,6384057998657	14,8724546432495	15,4033079147339	15,9697523117065	15,0308752059937
	0,32179263616938	-0,0667610168457031	Color2 [A=255, R=0, G=0, B=0]	9	6		O75909;O75909-4	CCNK	Cyclin-K;Isoform of O75909, Isoform 4 of Cyclin-K	5	5	100		5	5	5	5	5	5	5	5	5	5	5	5	0,32179263616938	0,532858205485821	-0,0667610168457031	-0,784392357018374	18,5639781951904	18,6112861633301	18,3774795532227	18,3648529052734	18,4636650085449	18,5239429473877
	2,63830526877784	-0,322523752848305	Color2 [A=255, R=0, G=0, B=0]	9	6		J3KNF4;O14618	CCS	Copper chaperone for superoxide dismutase;Isoform of O14618, Superoxide dismutase copper chaperone	4	4	100	KO_CTRL	4	4	4	4	4	4	4	4	4	4	4	4	2,63830526877784	0,00438048780487805	-0,322523752848305	-6,91091805843139	20,3992538452148	20,466552734375	20,4690704345703	20,0414047241211	20,1693649291992	20,1565361022949
	1,29261290334376	0,0586694081624337	Color2 [A=255, R=0, G=0, B=0]	9	6		P78371	CCT2	T-complex protein 1 subunit beta	30	35	100	KO_CTRL	30	29	29	30	29	30	35	33	33	34	34	35	1,29261290334376	0,0458189509306261	0,0586694081624337	2,75753311541945	24,099645614624	24,1427993774414	24,1380023956299	24,1565189361572	24,1869564056396	24,2129802703857
	1,18316393426328	-0,0621757507324219	Color2 [A=255, R=0, G=0, B=0]	9	6		P49368	CCT3	T-complex protein 1 subunit gamma	30	33	100		30	30	30	30	30	30	32	32	32	32	32	32	1,18316393426328	0,0565509641873278	-0,0621757507324219	-2,51666080220558	24,3564338684082	24,3587684631348	24,3232917785645	24,2848262786865	24,321475982666	24,2456645965576
	0,0826754260322851	-0,0068003336588518	Color2 [A=255, R=0, G=0, B=0]	9	6		P50991	CCT4	T-complex protein 1 subunit delta	24	26	100		24	24	23	24	24	24	26	26	25	26	26	26	0,0826754260322851	0,895794564348521	-0,0068003336588518	-0,233749130186383	24,4255886077881	24,4165210723877	24,4035148620605	24,3562889099121	24,4150066375732	24,4539279937744
	0,429249908324844	-0,0135911305745431	Color2 [A=255, R=0, G=0, B=0]	9	6		P48643	CCT5	T-complex protein 1 subunit epsilon	31	34	100		30	30	30	31	31	31	33	33	33	34	33	34	0,429249908324844	0,386861667903984	-0,0135911305745431	-1,00402249333522	23,6987228393555	23,6771278381348	23,6779346466064	23,6528759002686	23,6924533843994	23,6676826477051
	0,021984049235145	-0,00179672241210938	Color2 [A=255, R=0, G=0, B=0]	9	6		P40227	CCT6A	T-complex protein 1 subunit zeta	22	26	100		21	21	21	22	22	22	23	22	23	25	24	25	0,021984049235145	0,969381190019194	-0,00179672241210938	-0,065873205239154	24,0083198547363	24,0190906524658	24,0020885467529	23,9608459472656	24,0095481872559	24,0537147521973
	0,401959856493276	0,0395971934000627	Color2 [A=255, R=0, G=0, B=0]	9	6		Q99832	CCT7	T-complex protein 1 subunit eta	30	35	100		29	28	28	30	30	30	33	28	30	32	34	32	0,401959856493276	0,41693219927096	0,0395971934000627	0,94909703551712	24,1970615386963	24,1459465026855	24,1101341247559	24,1329746246338	24,1908626556396	24,2480964660645
	0,762646312014024	0,0500259399414063	Color2 [A=255, R=0, G=0, B=0]	9	6		P50990	CCT8	T-complex protein 1 subunit theta	32	34	100		28	30	30	32	32	32	30	32	32	34	34	34	0,762646312014024	0,154894576477757	0,0500259399414063	1,65766877897048	24,1254920959473	24,1318016052246	24,0494194030762	24,1294536590576	24,1481857299805	24,1791515350342
	1,11986914953687	-0,80985164642334	Color2 [A=255, R=0, G=0, B=0]	9	6		P86790;P86791	CCZ1;CCZ1B	Vacuolar fusion protein CCZ1 homolog;Vacuolar fusion protein CCZ1 homolog B	2	2	100		1	2	2	2	2	2	1	2	2	2	2	2	1,11986914953687	0,0653057540428733	-0,80985164642334	-2,38131554557914	16,5107841491699	16,4432392120361	17,4511299133301	16,0023822784424	15,8149995803833	16,1582164764404
	1,40336039898364	0,224787394205727	Color2 [A=255, R=0, G=0, B=0]	9	6		Q9Y5K6	CD2AP	CD2-associated protein	20	20	100	KO_CTRL	19	19	19	20	20	20	19	19	19	20	20	20	1,40336039898364	0,0366862833861476	0,224787394205727	3,01119496659786	20,4796352386475	20,4701652526855	20,5024509429932	20,5754432678223	20,7199935913086	20,8311767578125
	0,451781576048034	-0,0686079661051444	Color2 [A=255, R=0, G=0, B=0]	9	6		O95400	CD2BP2	CD2 antigen cytoplasmic tail-binding protein 2	4	4	100		4	4	4	4	4	4	4	4	4	4	4	4	0,451781576048034	0,360959919839679	-0,0686079661051444	-1,04903687641272	18,5604400634766	18,5528697967529	18,5846328735352	18,3680381774902	18,5587272644043	18,5653533935547
	1,16266913992516	0,815816243489582	Color2 [A=255, R=0, G=0, B=0]	9	6		E7EU05;P16671	CD36	Isoform of P16671, Platelet glycoprotein 4 (Fragment);Platelet glycoprotein 4	4	4	100		3	3	3	4	4	4	3	3	3	4	4	4	1,16266913992516	0,0591569992266048	0,815816243489582	2,4725379055397	18,1485824584961	17,5897541046143	17,8984050750732	19,2350540161133	18,5956916809082	18,2534446716309
	1,72551395387423	0,0698064168294295	Color2 [A=255, R=0, G=0, B=0]	9	6		P16070;P16070-3;P16070-4;P16070-5;P16070-7;P16070-8	CD44	CD44 antigen;Isoform of P16070, Isoform 3 of CD44 antigen;Isoform of P16070, Isoform 4 of CD44 antigen;Isoform of P16070, Isoform 5 of CD44 antigen;Isoform of P16070, Isoform 7 of CD44 antigen;Isoform of P16070, Isoform 8 of CD44 antigen	9	9	100	KO_CTRL	8	8	8	9	9	9	8	8	8	9	9	9	1,72551395387423	0,0206986697513013	0,0698064168294295	3,81777178671278	23,5995674133301	23,6133613586426	23,6025142669678	23,678129196167	23,7040691375732	23,6426639556885
	1,26179205996383	0,76773007710775	Color2 [A=255, R=0, G=0, B=0]	9	6		A0A2U3TZL5;E9PNW4;P13987;P13987-2	CD59	CD59 glycoprotein;Isoform of P13987, CD59 glycoprotein (Fragment);Isoform of P13987, Isoform 2 of CD59 glycoprotein;readthrough, CD59 glycoprotein	4	4	100	KO_CTRL	4	3	3	4	4	4	4	3	3	4	4	4	1,26179205996383	0,0486296603148302	0,76773007710775	2,68877126373967	20,5061187744141	21,3547172546387	21,314416885376	21,9050807952881	21,8902721405029	21,6830902099609
	2,39085225562196	-0,704250335693359	Color2 [A=255, R=0, G=0, B=0]	9	6		A6NMH8;E9PIF1;E9PJK1;E9PRJ8;H0YDJ9;H0YDL9;P60033	CD81	CD81 antigen;Isoform of P60033, CD81 antigen;Isoform of P60033, Tetraspanin (Fragment)	3	3	100	KO_CTRL	3	3	3	3	3	3	3	3	3	3	3	3	2,39085225562196	0,00762772277227723	-0,704250335693359	-5,92488619303177	19,7517852783203	19,4844608306885	19,7777729034424	18,8222579956055	19,0565814971924	19,0224285125732
	1,92413964431425	-0,357128143310547	Color2 [A=255, R=0, G=0, B=0]	9	6		P27701;P27701-2	CD82	CD82 antigen;Isoform of P27701, Isoform 2 of CD82 antigen	2	2	100	KO_CTRL	2	2	2	2	2	2	2	2	2	2	2	2	1,92413964431425	0,0140576794097921	-0,357128143310547	-4,37637397842468	19,6001014709473	19,8257656097412	19,8147029876709	19,4345436096191	19,4151515960693	19,3194904327393
	0,230593431815497	-0,0453281402587891	Color2 [A=255, R=0, G=0, B=0]	9	6		A0A087WU13;A0A2R8Y478;A0A7I2V3T0;A0A7I2V3T7;A6NNI4;F5GXT1;G8JLH6;P21926	CD9	CD9 antigen;Isoform of P21926, CD9 antigen;Isoform of P21926, Tetraspanin	3	3	100		2	3	3	3	3	3	2	3	3	3	3	3	0,230593431815497	0,69667374005305	-0,0453281402587891	-0,588142857425844	21,9270515441895	22,0730113983154	22,0834693908691	22,0870151519775	21,9747924804688	21,8857402801514
	2,27138292538322	0,54676946004232	Color2 [A=255, R=0, G=0, B=0]	9	6		P32320	CDA	Cytidine deaminase	3	3	100	KO_CTRL	3	3	3	3	3	3	3	3	3	3	3	3	2,27138292538322	0,00955495978552279	0,54676946004232	5,49283624128517	19,5957298278809	19,6995410919189	19,424934387207	20,1670742034912	20,1907939910889	20,0026454925537
	2,41172887063982	-0,242035547892254	Color2 [A=255, R=0, G=0, B=0]	9	6		A0A3B3ISD2;Q13042;Q13042-2;Q13042-3;Q13042-4;Q5T8C6	CDC16	Cell division cycle protein 16 homolog;Isoform of Q13042, Cell division cycle protein 16 homolog;Isoform of Q13042, Isoform 2 of Cell division cycle protein 16 homolog;Isoform of Q13042, Isoform 3 of Cell division cycle protein 16 homolog;Isoform of Q13042, Isoform 4 of Cell division cycle protein 16 homolog	2	2	100	KO_CTRL	2	2	2	2	2	2	2	2	2	2	2	2	2,41172887063982	0,00725478348439073	-0,242035547892254	-6,00318386812806	18,3419132232666	18,218074798584	18,226583480835	18,0306377410889	18,0118656158447	18,0179615020752
	0,267278703814164	-0,0678590138753243	Color2 [A=255, R=0, G=0, B=0]	9	6		Q9UJX2	CDC23	Cell division cycle protein 23 homolog	5	5	100		5	4	5	4	5	5	5	4	5	4	5	5	0,267278703814164	0,632616497175141	-0,0678590138753243	-0,668511222462471	18,4770393371582	18,1576175689697	18,3312244415283	18,2538566589355	18,3272953033447	18,18115234375
	0,852162052966759	-0,229996999104817	Color2 [A=255, R=0, G=0, B=0]	9	6		P49427	CDC34	Ubiquitin-conjugating enzyme E2 R1	3	3	100		3	3	3	3	3	3	3	3	3	3	3	3	0,852162052966759	0,124346091990994	-0,229996999104817	-1,83412982016492	19,446346282959	19,2918834686279	19,1554145812988	19,1619091033936	18,8817443847656	19,1599998474121
	2,00192133548456	0,116109212239582	Color2 [A=255, R=0, G=0, B=0]	9	6		Q16543	CDC37	Hsp90 co-chaperone Cdc37	7	8	100	KO_CTRL	7	7	7	7	7	7	8	8	8	8	8	8	2,00192133548456	0,0127498218104063	0,116109212239582	4,60997266112795	23,229040145874	23,2174797058105	23,1632442474365	23,2895030975342	23,3348369598389	23,3337516784668
	0,203326357355608	-0,0861409505208321	Color2 [A=255, R=0, G=0, B=0]	9	6		O60508	CDC40	Pre-mRNA-processing factor 17	3	3	100		3	3	3	2	2	3	3	3	3	2	2	3	0,203326357355608	0,738111714844599	-0,0861409505208321	-0,526880599783144	17,8062019348145	17,5639457702637	17,2911949157715	17,3591785430908	17,4512958526611	17,5924453735352
	1,93982395163571	0,178062438964844	Color2 [A=255, R=0, G=0, B=0]	9	6		P60953	CDC42	Cell division control protein 42 homolog	4	4	100	KO_CTRL	4	4	4	4	4	4	4	4	4	4	4	4	1,93982395163571	0,0138755074424899	0,178062438964844	4,42276976576264	23,020206451416	22,9914016723633	23,0571670532227	23,2668628692627	23,1452198028564	23,1908798217773
	0,129666467917978	0,0194473266601563	Color2 [A=255, R=0, G=0, B=0]	9	6		Q9Y5S2	CDC42BPB	Serine/threonine-protein kinase MRCK beta	21	21	100		21	20	21	21	21	21	21	20	21	21	21	21	0,129666467917978	0,838733747412008	0,0194473266601563	0,353036908054445	19,2188510894775	19,1388664245605	19,2345714569092	19,2873439788818	19,234037399292	19,1292495727539
	0,929780143890077	-0,135995864868164	Color2 [A=255, R=0, G=0, B=0]	9	6		Q6DT37	CDC42BPG	Serine/threonine-protein kinase MRCK gamma	8	8	100		7	6	7	8	8	7	7	6	7	8	8	7	0,929780143890077	0,103072776280323	-0,135995864868164	-1,98926603539369	17,43017578125	17,3326454162598	17,4501285552979	17,2757682800293	17,3647346496582	17,1644592285156
	1,79964130387563	-3,23692576090495	Color2 [A=255, R=0, G=0, B=0]	9	6		Q00587;Q00587-2	CDC42EP1	Cdc42 effector protein 1;Isoform of Q00587, Isoform 2 of Cdc42 effector protein 1	3	3	100	KO_CTRL	3	3	3	3	3	1	3	3	3	3	3	1	1,79964130387563	0,0179840392879067	-3,23692576090495	-4,02018229496589	17,9612770080566	18,0306701660156	18,0607814788818	16,2065448760986	13,4216337203979	14,7137727737427
	0,270917650936825	-0,119269688924152	Color2 [A=255, R=0, G=0, B=0]	9	6		Q9H3Q1;Q9H3Q1-2	CDC42EP4	Cdc42 effector protein 4;Isoform of Q9H3Q1, Isoform 2 of Cdc42 effector protein 4	2	2	100		2	2	2	2	2	2	2	2	2	2	2	2	0,270917650936825	0,624508712378366	-0,119269688924152	-0,676369265977412	18,613245010376	18,0131702423096	18,2853050231934	18,212760925293	18,219669342041	18,1214809417725
	0,778338155976941	-0,12181790669759	Color2 [A=255, R=0, G=0, B=0]	9	6		Q99459	CDC5L	Cell division cycle 5-like protein	17	17	100		16	16	16	17	17	17	16	16	16	17	17	17	0,778338155976941	0,14962168823167	-0,12181790669759	-1,68845240379987	20,3044395446777	20,4257354736328	20,4732780456543	20,2166557312012	20,239330291748	20,3820133209229
	3,25226153367172	-0,406758626302082	Color2 [A=255, R=0, G=0, B=0]	9	6		A0A3B3IRP5;Q6P1J9	CDC73	Isoform of Q6P1J9, Parafibromin;Parafibromin	5	5	100	KO_CTRL	5	5	5	5	5	5	5	5	5	5	5	5	3,25226153367172	0,00210706638115632	-0,406758626302082	-10,0119052810536	19,2061424255371	19,1839656829834	19,1318511962891	18,7000427246094	18,7902412414551	18,8113994598389
	0,784530151533585	0,0307369232177734	Color2 [A=255, R=0, G=0, B=0]	9	6		P12830	CDH1	Cadherin-1	17	17	100		17	16	17	17	17	17	17	16	17	17	17	17	0,784530151533585	0,146801113516857	0,0307369232177734	1,70061485031919	23,3802528381348	23,3373527526855	23,3446979522705	23,3626155853271	23,3868274688721	23,4050712585449
	1,56525262892339	-0,396621704101563	Color2 [A=255, R=0, G=0, B=0]	9	6		P55290;P55290-4	CDH13	Cadherin-13;Isoform of P55290, Isoform 4 of Cadherin-13	4	4	100	KO_CTRL	4	4	4	4	4	4	4	4	4	4	4	4	1,56525262892339	0,0268907048008172	-0,396621704101563	-3,40263595830874	19,1901111602783	19,4090061187744	19,547758102417	19,063570022583	18,8859214782715	19,0075187683105
	2,65675407679157	0,294229507446289	Color2 [A=255, R=0, G=0, B=0]	9	6		P22223	CDH3	Cadherin-3	5	5	100	KO_CTRL	5	5	5	5	5	5	5	5	5	5	5	5	2,65675407679157	0,00415289765721332	0,294229507446289	6,98977185700204	19,1176929473877	19,1903533935547	19,1568870544434	19,4037170410156	19,5213603973389	19,4225444793701
	0,792891098742954	0,236060460408527	Color2 [A=255, R=0, G=0, B=0]	9	6		B3KY94;O14735;O14735-3	CDIPT	CDP-diacylglycerol--inositol 3-phosphatidyltransferase;Isoform of O14735, CDP-diacylglycerol--inositol 3-phosphatidyltransferase;Isoform of O14735, Isoform 3 of CDP-diacylglycerol--inositol 3-phosphatidyltransferase	3	3	100		3	3	3	3	3	3	3	3	3	3	3	3	0,792891098742954	0,143960186625194	0,236060460408527	1,71705220555226	17,8722095489502	17,671854019165	18,1374950408936	18,0797214508057	18,1390037536621	18,1710147857666
	2,48895794171967	-0,774398803710938	Color2 [A=255, R=0, G=0, B=0]	9	6		A0A024QZP7;P06493;P06493-2	CDK1	Cyclin-dependent kinase 1;Isoform of P06493, Cell division cycle 2, G1 to S and G2 to M, isoform CRA_a;Isoform of P06493, Isoform 2 of Cyclin-dependent kinase 1	3	3	100	KO_CTRL	3	3	3	3	3	3	3	3	3	3	3	3	2,48895794171967	0,00533333333333333	-0,774398803710938	-6,30041557018747	17,7309761047363	17,7514209747314	18,0822525024414	17,0671081542969	17,0077304840088	17,1666145324707
	0,184377124827531	-0,046905517578125	Color2 [A=255, R=0, G=0, B=0]	9	6		A0A0D9SEI3;A0A0D9SEN2;A0A0D9SER5;P21127;P21127-10;P21127-12;P21127-2;P21127-3;P21127-4;P21127-5;P21127-6;P21127-8;P21127-9	CDK11B	Cyclin-dependent kinase 11B;Isoform of P21127, Cyclin-dependent kinase 11B;Isoform of P21127, Isoform 2 of Cyclin-dependent kinase 11B;Isoform of P21127, Isoform 3 of Cyclin-dependent kinase 11B;Isoform of P21127, Isoform 7 of Cyclin-dependent kinase 11B;Isoform of P21127, Isoform 8 of Cyclin-dependent kinase 11B;Isoform of P21127, Isoform SV1 of Cyclin-dependent kinase 11B;Isoform of P21127, Iso…	9	9	100		9	9	8	9	9	9	9	9	8	9	9	9	0,184377124827531	0,766233777395789	-0,046905517578125	-0,483419960649288	22,3754959106445	22,3463001251221	22,3745040893555	22,3286170959473	22,1464729309082	22,4804935455322
	0,980292037002264	0,236719131469727	Color2 [A=255, R=0, G=0, B=0]	9	6		Q9NYV4;Q9NYV4-2	CDK12	Cyclin-dependent kinase 12;Isoform of Q9NYV4, Isoform 2 of Cyclin-dependent kinase 12	3	3	100		3	3	3	3	3	3	3	3	3	3	3	3	0,980292037002264	0,0907157237070462	0,236719131469727	2,09159046675657	17,2863445281982	17,4101047515869	17,4001598358154	17,4726543426514	17,5217933654785	17,8123188018799
	0,6018204089935	-4,82707071304321	Color2 [A=255, R=0, G=0, B=0]	9	6		E7ESI2;G3V5T9;P24941;P24941-2	CDK2	Cyclin-dependent kinase 2;Isoform of P24941, Cyclin-dependent kinase 2;Isoform of P24941, Isoform 2 of Cyclin-dependent kinase 2	2	2	100		2	2	2	2	2	2	2	2	2	2	2	2	0,6018204089935	0,238068851556045	-4,82707071304321	-1,34393051247267	17,285774230957	16,6107158660889	16,9482364654541	15,0425672531128	16,3338584899902	4,98708868026733
	1,98678605285332	-0,375804265340172	Color2 [A=255, R=0, G=0, B=0]	9	6		K7EJ83;Q00526	CDK3	Cyclin-dependent kinase 3;Isoform of Q00526, Cyclin-dependent kinase 3 (Fragment)	2	2	100	KO_CTRL	2	2	2	2	2	2	2	2	2	2	2	2	1,98678605285332	0,0130436005625879	-0,375804265340172	-4,56382018772318	19,6328220367432	19,3996105194092	19,6265106201172	19,1480503082275	19,2370567321777	19,1464233398438
	0,259819228956305	0,319835980733234	Color2 [A=255, R=0, G=0, B=0]	9	6		F8VTV8;F8VWX7;F8VYH9;F8W1L8;P11802	CDK4	Cyclin-dependent kinase 4;Isoform of P11802, Cyclin-dependent kinase 4;Isoform of P11802, Cyclin-dependent kinase 4 (Fragment)	2	2	100		2	1	1	2	2	2	2	1	1	2	2	2	0,259819228956305	0,644057489333034	0,319835980733234	0,652341984697023	15,8642873764038	14,5756216049194	16,1419143676758	15,7893438339233	16,0179271697998	15,7340602874756
	0,844296496897462	0,0828005472819022	Color2 [A=255, R=0, G=0, B=0]	9	6		Q00535	CDK5	Cyclin-dependent kinase 5	6	6	100		6	5	6	6	6	6	6	5	6	6	6	6	0,844296496897462	0,126895006402049	0,0828005472819022	1,81853156407379	19,3339614868164	19,2503128051758	19,3789215087891	19,4532794952393	19,3678321838379	19,3904857635498
	0,244568390180613	0,0202617645263672	Color2 [A=255, R=0, G=0, B=0]	9	6		Q96JB5	CDK5RAP3	CDK5 regulatory subunit-associated protein 3	16	16	100		15	15	15	16	16	15	15	15	15	16	16	15	0,244568390180613	0,672754565701559	0,0202617645263672	0,619016623989356	20,6794300079346	20,6488723754883	20,5751895904541	20,6674823760986	20,6335220336914	20,663272857666
	2,94191311868484	-0,326611200968422	Color2 [A=255, R=0, G=0, B=0]	9	6		Q00534	CDK6	Cyclin-dependent kinase 6	4	4	100	KO_CTRL	3	3	4	4	3	3	3	3	4	4	3	3	2,94191311868484	0,0028416	-0,326611200968422	-8,31428676643721	18,5145263671875	18,4577178955078	18,5596885681152	18,229772567749	18,1823673248291	18,1399593353271
	0,38435446507648	-0,324997584025063	Color2 [A=255, R=0, G=0, B=0]	9	6		P50750;P50750-2	CDK9	Cyclin-dependent kinase 9;Isoform of P50750, Isoform 2 of Cyclin-dependent kinase 9	3	3	100		2	3	3	3	3	3	2	3	3	3	3	3	0,38435446507648	0,440446798266731	-0,324997584025063	-0,913392888326244	18,5960865020752	18,3489837646484	18,1882076263428	18,2982120513916	17,3892841339111	18,4707889556885
	1,55464378311657	0,0812460581461565	Color2 [A=255, R=0, G=0, B=0]	9	6		Q9NXV6	CDKN2AIP	CDKN2A-interacting protein	10	10	100	KO_CTRL	6	6	6	10	10	10	6	6	6	10	10	10	1,55464378311657	0,0272137791286727	0,0812460581461565	3,37616865247818	19,0844268798828	19,0892734527588	19,0304069519043	19,1712131500244	19,1558876037598	19,1207447052002
	3,45272282615695	0,199202855428059	Color2 [A=255, R=0, G=0, B=0]	9	6		Q15517	CDSN	Corneodesmosin	15	15	100	KO_CTRL	14	14	14	15	15	15	14	14	14	15	15	15	3,45272282615695	0,00224543080939948	0,199202855428059	11,2747953072362	24,4833812713623	24,5313568115234	24,5167446136475	24,6939945220947	24,7296657562256	24,7054309844971
	1,82856770178518	0,244218190511067	Color2 [A=255, R=0, G=0, B=0]	9	6		Q9UKY7	CDV3	Protein CDV3 homolog	11	12	100	KO_CTRL	10	10	10	10	11	11	11	11	11	11	12	12	1,82856770178518	0,0166825	0,244218190511067	4,10107841350257	22,5453453063965	22,5883541107178	22,5002937316895	22,7341346740723	22,7359352111816	22,896577835083
	0,394001027044704	0,227595011393227	Color2 [A=255, R=0, G=0, B=0]	9	6		P17676;P17676-2	CEBPB	CCAAT/enhancer-binding protein beta;Isoform of P17676, Isoform 2 of CCAAT/enhancer-binding protein beta	3	3	100		2	1	2	2	3	3	2	1	2	2	3	3	0,394001027044704	0,427426911907067	0,227595011393227	0,932984519384536	18,9842357635498	18,7344036102295	19,0711288452148	19,1577548980713	18,7727355957031	19,5420627593994
	1,12978106901314	-0,11198616027832	Color2 [A=255, R=0, G=0, B=0]	9	6		Q03701	CEBPZ	CCAAT/enhancer-binding protein zeta	3	3	100		3	2	2	3	3	3	3	2	2	3	3	3	1,12978106901314	0,0636145675265554	-0,11198616027832	-2,40233355001293	18,4597339630127	18,3769054412842	18,3652248382568	18,2335758209229	18,2762832641602	18,3560466766357
	0,501782751348955	0,0447921752929688	Color2 [A=255, R=0, G=0, B=0]	9	6		G5EA30;Q92879;Q92879-2;Q92879-3;Q92879-4;Q92879-5;Q92879-6	CELF1	CUGBP Elav-like family member 1;Isoform of Q92879, CUG triplet repeat, RNA binding protein 1, isoform CRA_c;Isoform of Q92879, Isoform 2 of CUGBP Elav-like family member 1;Isoform of Q92879, Isoform 3 of CUGBP Elav-like family member 1;Isoform of Q92879, Isoform 4 of CUGBP Elav-like family member 1;Isoform of Q92879, Isoform 5 of CUGBP Elav-like family member 1;Isoform of Q92879, Isoform 6 of CUG…	4	4	100		4	4	4	4	4	4	4	4	4	4	4	4	0,501782751348955	0,311630737493553	0,0447921752929688	1,14806693357972	20,439998626709	20,4231357574463	20,5463485717773	20,5046195983887	20,524995803833	20,5142440795898
	0,732466156288589	-0,548274358113606	Color2 [A=255, R=0, G=0, B=0]	9	6		A0A6I8PRU0;Q9NYQ6	CELSR1	Cadherin EGF LAG seven-pass G-type receptor 1;Isoform of Q9NYQ6, Cadherin EGF LAG seven-pass G-type receptor 1	3	3	100		3	3	3	2	2	3	3	3	3	2	2	3	0,732466156288589	0,166539151225344	-0,548274358113606	-1,59859968250658	15,9619359970093	16,6691474914551	16,728687286377	15,96937084198	16,2824783325195	15,463098526001
	0,860039453882954	-0,312685012817383	Color2 [A=255, R=0, G=0, B=0]	9	6		Q9Y4F5;Q9Y4F5-2;Q9Y4F5-3	CEP170B	Centrosomal protein of 170 kDa protein B;Isoform of Q9Y4F5, Isoform 2 of Centrosomal protein of 170 kDa protein B;Isoform of Q9Y4F5, Isoform 3 of Centrosomal protein of 170 kDa protein B	4	4	100		3	2	3	4	4	4	3	2	3	4	4	4	0,860039453882954	0,12240181171142	-0,312685012817383	-1,84977231827805	16,632869720459	16,0638904571533	16,2936172485352	16,0550479888916	16,0508728027344	15,9464015960693
	1,10600357875143	-0,419294675191244	Color2 [A=255, R=0, G=0, B=0]	9	6		A0A6Q8PEV5;A0A6Q8PF12;A0A6Q8PFB5;A0A6Q8PGX0;A0A6Q8PH03;A0A7I2SYM4;Q9BYV8	CEP41	Centrosomal protein of 41 kDa;Isoform of Q9BYV8, Centrosomal protein of 41 kDa	2	2	100		2	2	2	2	2	2	2	2	2	2	2	2	1,10600357875143	0,0674238928172683	-0,419294675191244	-2,35201986189299	15,8986339569092	15,6805963516235	15,584979057312	15,1110324859619	15,1924285888672	15,6028642654419
	0,538853693615549	-0,805305798848469	Color2 [A=255, R=0, G=0, B=0]	9	6		H0YN05;Q8IU89	CERS3	Ceramide synthase 3;Isoform of Q8IU89, Ceramide synthase 3 (Fragment)	2	2	100		2	2	2	2	2	1	2	2	2	2	2	1	0,538853693615549	0,281483240960676	-0,805305798848469	-1,22090665884483	17,5426025390625	18,0188446044922	17,2367630004883	17,3971080780029	17,4291572570801	15,5560274124146
	2,91775147360958	-0,185727437337242	Color2 [A=255, R=0, G=0, B=0]	9	6		A0A2R8Y5S9;A0A2R8Y7Q9;A0A2R8YEK8;Q9Y5P4;Q9Y5P4-2;Q9Y5P4-3	CERT1	Ceramide transfer protein;Isoform of Q9Y5P4, Ceramide transfer protein;Isoform of Q9Y5P4, Isoform 2 of Ceramide transfer protein;Isoform of Q9Y5P4, Isoform 3 of Ceramide transfer protein	6	6	100	KO_CTRL	5	5	5	6	6	5	5	5	5	6	6	5	2,91775147360958	0,00277067082683307	-0,185727437337242	-8,19390948551613	19,4241619110107	19,4663276672363	19,4337539672852	19,2205638885498	19,2619533538818	19,2845439910889
	0,518357490368526	0,122491200764973	Color2 [A=255, R=0, G=0, B=0]	9	6		P41208	CETN2	Centrin-2	4	4	100		4	4	4	4	4	4	4	4	4	4	4	4	0,518357490368526	0,298497001303781	0,122491200764973	1,18068426395116	19,9618129730225	19,8861312866211	20,0169887542725	19,9060707092285	20,0860919952393	20,2402439117432
	0,228903816812571	0,0438753763834647	Color2 [A=255, R=0, G=0, B=0]	9	6		Q9UEE9	CFDP1	Craniofacial development protein 1	3	3	100		3	3	3	3	3	2	3	3	3	3	3	2	0,228903816812571	0,698954104148279	0,0438753763834647	0,584387120181758	19,0508136749268	19,2023849487305	19,2488574981689	19,1443386077881	19,1914806365967	19,2978630065918
	1,24949513864382	0,0743319193522147	Color2 [A=255, R=0, G=0, B=0]	9	6		P23528	CFL1	Cofilin-1	13	13	100	KO_CTRL	13	13	13	12	12	13	13	13	13	12	12	13	1,24949513864382	0,0495875358753588	0,0743319193522147	2,66154624251824	27,4544525146484	27,5002422332764	27,4358806610107	27,5048980712891	27,5750217437744	27,5336513519287
	1,42367984428498	-0,574027697245279	Color2 [A=255, R=0, G=0, B=0]	9	6		Q9Y281;Q9Y281-3	CFL2	Cofilin-2;Isoform of Q9Y281, Isoform 3 of Cofilin-2	2	2	100	KO_CTRL	1	1	1	1	1	2	1	1	1	1	1	2	1,42367984428498	0,0354104099493321	-0,574027697245279	-3,05892174136508	16,5485534667969	16,6220722198486	16,1808471679688	15,7600231170654	16,1336669921875	15,7356996536255
	1,29507081327217	-0,705432256062824	Color2 [A=255, R=0, G=0, B=0]	9	6		Q96JM3	CHAMP1	Chromosome alignment-maintaining phosphoprotein 1	2	2	100	KO_CTRL	2	2	2	2	2	2	2	2	2	2	2	2	1,29507081327217	0,0454677966101695	-0,705432256062824	-2,76304969230118	17,340970993042	16,8694534301758	16,9599838256836	16,7328147888184	16,0063400268555	16,3149566650391
	0,965527367879422	0,287265777587891	Color2 [A=255, R=0, G=0, B=0]	9	6		Q9Y6H1	CHCHD2	Coiled-coil-helix-coiled-coil-helix domain-containing protein 2	3	3	100		2	2	3	3	3	3	2	2	3	3	3	3	0,965527367879422	0,0942500861178092	0,287265777587891	2,06155749984902	20,1688461303711	20,2974815368652	20,1884498596191	20,4839725494385	20,746732711792	20,2858695983887
	0,89584361177866	0,104197820027672	Color2 [A=255, R=0, G=0, B=0]	9	6		C9JRZ6;Q9NX63	CHCHD3	Isoform of Q9NX63, MICOS complex subunit MIC19;MICOS complex subunit MIC19	4	4	100		4	4	4	4	4	4	4	4	4	4	4	4	0,89584361177866	0,111753968253968	0,104197820027672	1,92114966563002	21,3659038543701	21,1920032501221	21,218864440918	21,355073928833	21,3636054992676	21,3706855773926
	1,99247064170813	0,136023839314777	Color2 [A=255, R=0, G=0, B=0]	9	6		A0A0C4DGG9;A0A2R8Y212;A0A2R8Y425;A0A2R8Y521;A0A2R8Y5J0;A0A2R8YFD8;A0A2R8YFK9;A0A2U3TZM0;F5GWX5;Q14839;Q14839-2	CHD4	Chromodomain-helicase-DNA-binding protein 4;Isoform of Q14839, DNA helicase;Isoform of Q14839, DNA helicase (Fragment);Isoform of Q14839, Isoform 2 of Chromodomain-helicase-DNA-binding protein 4	23	23	100	KO_CTRL	21	23	22	22	23	23	21	23	22	22	23	23	1,99247064170813	0,0127005649717514	0,136023839314777	4,58111422588722	19,8858318328857	19,9843463897705	19,9173355102539	20,0691108703613	20,0531349182129	20,0733394622803
	0,0872758532949598	-0,0379015604654924	Color2 [A=255, R=0, G=0, B=0]	9	6		A0A2R8Y840;H0YJG4;Q9HCK8;Q9HCK8-2	CHD8	Chromodomain-helicase-DNA-binding protein 8;Isoform of Q9HCK8, Chromodomain-helicase-DNA-binding protein 8 (Fragment);Isoform of Q9HCK8, DNA helicase (Fragment);Isoform of Q9HCK8, Isoform 2 of Chromodomain-helicase-DNA-binding protein 8	3	3	100		2	2	2	2	3	3	2	2	2	2	3	3	0,0872758532949598	0,890053750501404	-0,0379015604654924	-0,245784933660334	16,6980304718018	16,9905643463135	16,6266975402832	16,9302597045898	16,7080001831055	16,5633277893066
	0,131314230369318	-0,0285580952962228	Color2 [A=255, R=0, G=0, B=0]	9	6		J3QK89;Q8IWX8	CHERP	Calcium homeostasis endoplasmic reticulum protein;Isoform of Q8IWX8, Calcium homeostasis endoplasmic reticulum protein	8	8	100		8	8	8	8	8	8	8	8	8	8	8	8	0,131314230369318	0,837149968886123	-0,0285580952962228	-0,357084999080676	20,7239246368408	20,5754241943359	20,6010665893555	20,5478420257568	20,53125	20,7356491088867
	0,349704780488137	-0,234886169433594	Color2 [A=255, R=0, G=0, B=0]	9	6		Q9BWS9;Q9BWS9-3	CHID1	Chitinase domain-containing protein 1;Isoform of Q9BWS9, Isoform 3 of Chitinase domain-containing protein 1	4	4	100		3	2	3	4	4	4	3	2	3	4	4	4	0,349704780488137	0,490109640831758	-0,234886169433594	-0,842397193833929	17,545503616333	18,0805320739746	17,2088928222656	17,4341201782227	17,1542911529541	17,5418586730957
	0,34476247957088	0,0357774098714181	Color2 [A=255, R=0, G=0, B=0]	9	6		A0A6Q8PF35;F5H875;F8VUA2;F8VVT7;Q9HD42	CHMP1A	Charged multivesicular body protein 1a;Isoform of Q9HD42, Charged multivesicular body protein 1a	4	4	100		4	4	4	4	4	4	4	4	4	4	4	4	0,34476247957088	0,497156705882353	0,0357774098714181	0,832183317836551	21,1580715179443	21,0633430480957	21,06764793396	21,1623382568359	21,0723152160645	21,1617412567139
	2,65650018049238	-0,507775624593101	Color2 [A=255, R=0, G=0, B=0]	9	6		Q7LBR1	CHMP1B	Charged multivesicular body protein 1b	2	2	100	KO_CTRL	1	1	1	2	2	2	1	1	1	2	2	2	2,65650018049238	0,00414268142681427	-0,507775624593101	-6,98868134224882	21,001184463501	21,1120109558105	21,1605834960938	20,6330585479736	20,6442470550537	20,4731464385986
	1,97868643396361	-0,553471247355144	Color2 [A=255, R=0, G=0, B=0]	9	6		M0R1T5;O43633	CHMP2A	Charged multivesicular body protein 2a;Isoform of O43633, Charged multivesicular body protein 2a	3	3	100	KO_CTRL	3	3	3	3	3	3	3	3	3	3	3	3	1,97868643396361	0,0132083916083916	-0,553471247355144	-4,53926196559623	21,8617668151855	21,7155838012695	21,4952144622803	21,025318145752	21,2270736694336	21,1597595214844
	0,713959555006059	-0,0763155619303397	Color2 [A=255, R=0, G=0, B=0]	9	6		Q9Y3E7	CHMP3	Charged multivesicular body protein 3	6	6	100		6	6	6	6	6	6	6	6	6	6	6	6	0,713959555006059	0,175083924349882	-0,0763155619303397	-1,56245203394626	21,5975227355957	21,4808578491211	21,4605369567871	21,4596462249756	21,3891639709473	21,46116065979
	1,24918454114038	-0,157494862874348	Color2 [A=255, R=0, G=0, B=0]	9	6		Q9BY43;Q9BY43-2	CHMP4A	Charged multivesicular body protein 4a;Isoform of Q9BY43, Isoform 2 of Charged multivesicular body protein 4a	6	6	100	KO_CTRL	5	5	5	6	6	6	5	5	5	6	6	6	1,24918454114038	0,0495672131147541	-0,157494862874348	-2,66086010970599	21,0385437011719	20,8838863372803	20,8566875457764	20,7351493835449	20,7916793823242	20,7798042297363
	2,75723885620783	0,341931660970051	Color2 [A=255, R=0, G=0, B=0]	9	6		Q9H444	CHMP4B	Charged multivesicular body protein 4b	7	8	100	KO_CTRL	7	7	7	7	7	7	8	8	8	8	8	8	2,75723885620783	0,00346594005449591	0,341931660970051	7,43329824909337	22,6381168365479	22,6299610137939	22,5321712493896	22,8912696838379	22,936710357666	22,9980640411377
	0,435701633958141	0,0602461496988909	Color2 [A=255, R=0, G=0, B=0]	9	6		Q9NZZ3	CHMP5	Charged multivesicular body protein 5	4	4	100		4	4	4	4	4	4	4	4	4	4	4	4	0,435701633958141	0,379859840954274	0,0602461496988909	1,01694059249281	22,4361343383789	22,6298065185547	22,5754241943359	22,619966506958	22,6218528747559	22,5802841186523
	1,31238406045871	-1,55921204884847	Color2 [A=255, R=0, G=0, B=0]	9	6		E5RJI3;Q8WUX9	CHMP7	Charged multivesicular body protein 7;Isoform of Q8WUX9, Charged multivesicular body protein 7	2	2	83.3	KO_CTRL	2	2	2	0	1	2	2	2	2	0	1	2	1,31238406045871	0,0438816973853408	-1,55921204884847	-2,80204844361097	15,9454927444458	15,3747425079346	16,0660667419434	14,8062868118286	14,6920156478882	13,2103633880615
	0,246206767140885	-0,0211811065673828	Color2 [A=255, R=0, G=0, B=0]	9	6		Q9UHD1	CHORDC1	Cysteine and histidine-rich domain-containing protein 1	11	11	100		10	8	8	11	11	11	10	8	8	11	11	11	0,246206767140885	0,670281507918804	-0,0211811065673828	-0,622614590086428	19,9851760864258	19,9881629943848	19,9239101409912	19,9980297088623	19,914192199707	19,9214839935303
	0,927899168390893	0,339258193969727	Color2 [A=255, R=0, G=0, B=0]	9	6		Q99653	CHP1	Calcineurin B homologous protein 1	5	5	100		4	3	5	5	5	5	4	3	5	5	5	5	0,927899168390893	0,103632323232323	0,339258193969727	1,98547796897758	17,6234188079834	18,0946178436279	17,6726322174072	18,2737102508545	18,146800994873	17,9879322052002
	0,13126267079727	0,0502560933430978	Color2 [A=255, R=0, G=0, B=0]	9	6		Q9Y3Y2;Q9Y3Y2-3;Q9Y3Y2-4;X6R700	CHTOP	Chromatin target of PRMT1 protein;Isoform of Q9Y3Y2, Chromatin target of PRMT1 protein;Isoform of Q9Y3Y2, Isoform 2 of Chromatin target of PRMT1 protein;Isoform of Q9Y3Y2, Isoform 3 of Chromatin target of PRMT1 protein	3	4	100		3	3	3	3	3	3	3	3	3	4	4	4	0,13126267079727	0,837124014931564	0,0502560933430978	0,356958457378737	19,1125774383545	19,0490188598633	19,38427734375	19,3901672363281	19,2483348846436	19,0581398010254
	1,65750836608501	-0,229223251342773	Color2 [A=255, R=0, G=0, B=0]	9	6		B4DL54;P49356;P49356-2	CHURC1-FNTB;FNTB	CHURC1-FNTB readthrough, Protein farnesyltransferase subunit beta;Isoform of P49356, Isoform 2 of Protein farnesyltransferase subunit beta;Protein farnesyltransferase subunit beta	4	4	100	KO_CTRL	4	4	4	4	4	4	4	4	4	4	4	4	1,65750836608501	0,0227967302452316	-0,229223251342773	-3,63800225173481	20,0739459991455	20,0514621734619	19,9829654693604	19,7479381561279	19,9203872680664	19,7523784637451
	0,0724149090447342	-0,0147457122802734	Color2 [A=255, R=0, G=0, B=0]	9	6		O76071	CIAO1	Probable cytosolic iron-sulfur protein assembly protein CIAO1	4	4	100		4	4	4	4	4	4	4	4	4	4	4	4	0,0724149090447342	0,907997617629541	-0,0147457122802734	-0,206592091886301	19,4402027130127	19,4714412689209	19,3012046813965	19,299503326416	19,4030704498291	19,4660377502441
	0,84175304406904	0,161960601806641	Color2 [A=255, R=0, G=0, B=0]	9	6		Q9Y3D0	CIAO2B	Cytosolic iron-sulfur assembly component 2B	5	5	100		5	5	4	5	5	5	5	5	4	5	5	5	0,84175304406904	0,127694568690096	0,161960601806641	1,8134919411353	20,2342834472656	20,0051040649414	20,0319766998291	20,1502265930176	20,2834930419922	20,3235263824463
	0,485106752835619	0,0910720825195313	Color2 [A=255, R=0, G=0, B=0]	9	6		H3BV90;Q6FI81;Q6FI81-3	CIAPIN1	Anamorsin;Isoform of Q6FI81, Anamorsin;Isoform of Q6FI81, Isoform 3 of Anamorsin	9	9	100		8	8	8	9	9	9	8	8	8	9	9	9	0,485106752835619	0,326616602809706	0,0910720825195313	1,11515437319515	21,1485366821289	20,8993606567383	20,9910335540771	21,043140411377	21,1711521148682	21,0978546142578
	0,59414863533415	-0,0699329376220703	Color2 [A=255, R=0, G=0, B=0]	9	6		Q14011	CIRBP	Cold-inducible RNA-binding protein	4	4	100		4	4	4	4	4	4	4	4	4	4	4	4	0,59414863533415	0,243151315789474	-0,0699329376220703	-1,32897220183602	22,359281539917	22,3967514038086	22,4943008422852	22,2821846008301	22,3968696594238	22,3614807128906
	0,0812471774319888	0,0103556315104179	Color2 [A=255, R=0, G=0, B=0]	9	6		Q9NZ45	CISD1	CDGSH iron-sulfur domain-containing protein 1	3	3	100		3	3	3	3	3	3	3	3	3	3	3	3	0,0812471774319888	0,89777032154983	0,0103556315104179	0,229995134485097	20,6041946411133	20,5920524597168	20,5829696655273	20,6303482055664	20,5163135528564	20,6636219024658
	0,643960012720302	0,415554046630859	Color2 [A=255, R=0, G=0, B=0]	9	6		Q8N5K1	CISD2	CDGSH iron-sulfur domain-containing protein 2	2	2	100		2	2	2	2	2	2	2	2	2	2	2	2	0,643960012720302	0,211481062747315	0,415554046630859	1,42602448366385	16,9783134460449	17,2488994598389	16,7582111358643	17,8440952301025	16,9627552032471	17,425235748291
	1,5731421767262	0,12386194864909	Color2 [A=255, R=0, G=0, B=0]	9	6		Q07065	CKAP4	Cytoskeleton-associated protein 4	27	27	100	KO_CTRL	23	23	23	27	27	27	23	23	23	27	27	27	1,5731421767262	0,0265146379044684	0,12386194864909	3,42239715425189	23,2679233551025	23,3323879241943	23,2731971740723	23,4743728637695	23,3880558013916	23,3826656341553
	1,96117728629632	-0,0878651936848982	Color2 [A=255, R=0, G=0, B=0]	9	6		Q14008;Q14008-3	CKAP5	Cytoskeleton-associated protein 5;Isoform of Q14008, Isoform 3 of Cytoskeleton-associated protein 5	38	38	100	KO_CTRL	33	34	34	36	35	37	33	34	34	36	35	37	1,96117728629632	0,0136248275862069	-0,0878651936848982	-4,48650465658153	20,6680927276611	20,6821899414063	20,710994720459	20,6273727416992	20,5763034820557	20,5940055847168
	0,215452075973283	-0,814928690592449	Color2 [A=255, R=0, G=0, B=0]	9	6		P06732	CKM	Creatine kinase M-type	2	2	100		2	1	1	2	2	2	2	1	1	2	2	2	0,215452075973283	0,719520595968449	-0,814928690592449	-0,554299784909163	17,1463451385498	20,3084506988525	17,2027893066406	19,4717903137207	16,4328651428223	16,3081436157227
	3,43916605605082	-0,226341883341473	Color2 [A=255, R=0, G=0, B=0]	9	6		P12532	CKMT1B	Creatine kinase U-type, mitochondrial	14	17	100	KO_CTRL	14	14	14	14	14	13	17	16	16	17	17	16	3,43916605605082	0,0022279792746114	-0,226341883341473	-11,1848519361173	25,2364864349365	25,1840076446533	25,2388877868652	25,0096645355225	24,9936809539795	24,9770107269287
	0,604109170554573	-0,201684315999351	Color2 [A=255, R=0, G=0, B=0]	9	6		F8WA11;Q7Z460;Q7Z460-2;Q7Z460-3;Q7Z460-4;Q7Z460-5	CLASP1	CLIP-associating protein 1;Isoform of Q7Z460, CLIP-associating protein 1;Isoform of Q7Z460, Isoform 2 of CLIP-associating protein 1;Isoform of Q7Z460, Isoform 3 of CLIP-associating protein 1;Isoform of Q7Z460, Isoform 4 of CLIP-associating protein 1;Isoform of Q7Z460, Isoform 5 of CLIP-associating protein 1	4	4	100		4	4	4	4	4	4	4	4	4	4	4	4	0,604109170554573	0,236233866519581	-0,201684315999351	-1,34839202801701	18,6635246276855	18,820276260376	18,9330902099609	18,5208053588867	18,8543357849121	18,4366970062256
	1,04137637425833	-0,283376693725586	Color2 [A=255, R=0, G=0, B=0]	9	6		A0A804HJG7;E7ERI8;E7EW49;O75122-3	CLASP2	Isoform of O75122, CLIP-associating protein 2;Isoform of O75122, Isoform 3 of CLIP-associating protein 2	5	5	100		5	5	5	5	5	4	5	5	5	5	5	4	1,04137637425833	0,0784899425287356	-0,283376693725586	-2,21702554033802	17,9871997833252	17,9420051574707	18,0056304931641	17,7316265106201	17,8931713104248	17,4599075317383
	2,61211702489658	0,227006912231445	Color2 [A=255, R=0, G=0, B=0]	9	6		Q9UQC9	CLCA2	Calcium-activated chloride channel regulator 2	18	18	100	KO_CTRL	18	18	18	18	18	17	18	18	18	18	18	17	2,61211702489658	0,00451367419738407	0,227006912231445	6,80031638333004	21,8832111358643	21,9405345916748	21,9292964935303	22,1968231201172	22,0990810394287	22,1381587982178
	0,788355024688041	0,351548512776692	Color2 [A=255, R=0, G=0, B=0]	9	6		O95832	CLDN1	Claudin-1	4	4	100		3	3	3	4	4	4	3	3	3	4	4	4	0,788355024688041	0,145472575147196	0,351548512776692	1,70813230258918	19,6806945800781	19,6320838928223	19,6132640838623	20,3193359375	20,045768737793	19,6155834197998
	2,36137660682639	-0,182743072509766	Color2 [A=255, R=0, G=0, B=0]	9	6		Q2KHT3;Q2KHT3-2	CLEC16A	Isoform of Q2KHT3, Isoform 2 of Protein CLEC16A;Protein CLEC16A	3	3	100	KO_CTRL	2	3	3	3	3	3	2	3	3	3	3	3	2,36137660682639	0,00806976744186047	-0,182743072509766	-5,81578342620794	20,9484272003174	20,9776878356934	20,9837112426758	20,7799758911133	20,7401485443115	20,8414726257324
	1,09512504892388	-0,153680165608726	Color2 [A=255, R=0, G=0, B=0]	9	6		O00299	CLIC1	Chloride intracellular channel protein 1	14	15	100		14	14	14	14	14	14	15	15	15	15	15	15	1,09512504892388	0,0692271386430678	-0,153680165608726	-2,32912020783971	25,1021633148193	25,074836730957	25,0292644500732	24,8694171905518	25,0386066436768	24,8372001647949
	0,869566596556194	0,0677598317464216	Color2 [A=255, R=0, G=0, B=0]	9	6		O95833	CLIC3	Chloride intracellular channel protein 3	15	17	100		14	14	14	15	15	15	15	15	15	17	17	17	0,869566596556194	0,119737854581024	0,0677598317464216	1,86871945931191	23,8727035522461	23,9796772003174	23,9118232727051	23,9967994689941	23,9541816711426	24,0165023803711
	1,8312413491577	-0,176277160644531	Color2 [A=255, R=0, G=0, B=0]	9	6		Q9Y696	CLIC4	Chloride intracellular channel protein 4	14	14	100	KO_CTRL	14	14	14	14	14	14	14	14	14	14	14	14	1,8312413491577	0,0166850690087829	-0,176277160644531	-4,10861120184352	22,2404670715332	22,3352603912354	22,3335571289063	22,0870265960693	22,1840286254883	22,1093978881836
	1,46850763749862	-0,164000829060871	Color2 [A=255, R=0, G=0, B=0]	9	6		Q14677-3	CLINT1	Isoform of Q14677, Isoform 3 of Clathrin interactor 1	17	17	100	KO_CTRL	17	17	17	17	17	17	17	17	17	17	17	17	1,46850763749862	0,0321497120921305	-0,164000829060871	-3,16559532997058	22,1049785614014	22,0435733795166	22,0958347320557	21,9062194824219	21,840259552002	22,0059051513672
	0,156495478100059	-0,0156631469726563	Color2 [A=255, R=0, G=0, B=0]	9	6		P30622-2	CLIP1	Isoform of P30622, Isoform 3 of CAP-Gly domain-containing linker protein 1	50	50	100		47	48	50	48	50	47	47	48	50	48	50	47	0,156495478100059	0,80593752638244	-0,0156631469726563	-0,417963512583979	21,1880397796631	21,0883560180664	21,1237831115723	21,0818576812744	21,1093120574951	21,1620197296143
	0,33744017764014	-0,102898279825848	Color2 [A=255, R=0, G=0, B=0]	9	6		A0A1B0GWI2;O75503	CLN5	Ceroid-lipofuscinosis neuronal protein 5;Isoform of O75503, Ceroid-lipofuscinosis neuronal protein 5 (Fragment)	2	2	100		2	2	2	2	1	1	2	2	2	2	1	1	0,33744017764014	0,507695550351288	-0,102898279825848	-0,817007204676353	17,1326122283936	17,2479305267334	16,9093894958496	17,1478729248047	16,9288291931152	16,9045352935791
	2,01876527299755	0,864307403564453	Color2 [A=255, R=0, G=0, B=0]	9	6		E9PMI6;J3KN38;P54105	CLNS1A	Isoform of P54105, Methylosome subunit pICln;Methylosome subunit pICln	5	5	100	KO_CTRL	5	5	5	5	5	5	5	5	5	5	5	5	2,01876527299755	0,0123484521238301	0,864307403564453	4,66174045036253	20,7228717803955	21,094388961792	20,7378063201904	21,7354717254639	21,4641704559326	21,9483470916748
	1,00307602985331	0,277599970499672	Color2 [A=255, R=0, G=0, B=0]	9	6		M0R208;Q16740	CLPP	ATP-dependent Clp protease proteolytic subunit, mitochondrial;Isoform of Q16740, ATP-dependent Clp protease proteolytic subunit	4	4	100		4	4	4	4	4	4	4	4	4	4	4	4	1,00307602985331	0,0862297154899895	0,277599970499672	2,13814785559552	19,7061614990234	19,5472354888916	19,9107856750488	20,0450992584229	20,1014747619629	19,8504085540771
	0,184419773117186	-0,115798314412437	Color2 [A=255, R=0, G=0, B=0]	9	6		K7EQQ1;O96005;O96005-4	CLPTM1	Cleft lip and palate transmembrane protein 1;Isoform of O96005, Cleft lip and palate transmembrane protein 1 (Fragment);Isoform of O96005, Isoform 3 of Cleft lip and palate transmembrane protein 1	3	3	100		3	3	3	3	2	3	3	3	3	3	2	3	0,184419773117186	0,76620502901354	-0,115798314412437	-0,483518661009428	19,076976776123	18,3601551055908	18,6893138885498	18,8270130157471	18,5235424041748	18,4284954071045
	1,3487426341703	0,532597223917644	Color2 [A=255, R=0, G=0, B=0]	9	6		O76031	CLPX	ATP-dependent Clp protease ATP-binding subunit clpX-like, mitochondrial	3	3	100	KO_CTRL	3	3	3	3	3	3	3	3	3	3	3	3	1,3487426341703	0,0406760316066725	0,532597223917644	2,88476637552645	17,7814407348633	17,9014186859131	17,4903545379639	18,483081817627	18,0052509307861	18,2826728820801
	0,34497864546018	-0,0467872619628906	Color2 [A=255, R=0, G=0, B=0]	9	6		P09496-2	CLTA	Isoform of P09496, Isoform Non-brain of Clathrin light chain A	5	5	100		5	5	3	5	5	5	5	5	3	5	5	5	0,34497864546018	0,496806026365348	-0,0467872619628906	-0,832630541322777	20,2390270233154	20,1325263977051	20,3218536376953	20,1761779785156	20,208797454834	20,1680698394775
	2,2053974245485	-0,257526397705078	Color2 [A=255, R=0, G=0, B=0]	9	6		P09497-2	CLTB	Isoform of P09497, Isoform Non-brain of Clathrin light chain B	9	9	100	KO_CTRL	6	6	6	9	9	9	6	6	6	9	9	9	2,2053974245485	0,0100890008396306	-0,257526397705078	-5,2653855651382	24,5192050933838	24,4402256011963	24,5140342712402	24,2404632568359	24,3022480010986	24,1581745147705
	1,30070708812267	0,144339243570965	Color2 [A=255, R=0, G=0, B=0]	9	6		A0A087WVQ6;Q00610;Q00610-2	CLTC	Clathrin heavy chain 1;Isoform of Q00610, Clathrin heavy chain;Isoform of Q00610, Isoform 2 of Clathrin heavy chain 1	75	80	100	KO_CTRL	74	73	71	75	75	74	79	78	76	80	80	79	1,30070708812267	0,0450654205607477	0,144339243570965	2,77571850089274	24,380256652832	24,3977184295654	24,3706951141357	24,6228160858154	24,5121746063232	24,4466972351074
	2,39795025827047	0,364838918050129	Color2 [A=255, R=0, G=0, B=0]	9	6		P10909;P10909-2;P10909-4;P10909-5;P10909-6	CLU	Clusterin;Isoform of P10909, Isoform 2 of Clusterin;Isoform of P10909, Isoform 4 of Clusterin;Isoform of P10909, Isoform 5 of Clusterin;Isoform of P10909, Isoform 6 of Clusterin	8	8	100	KO_CTRL	8	8	8	8	8	8	8	8	8	8	8	8	2,39795025827047	0,00740417080436941	0,364838918050129	5,95141122237188	21,998950958252	21,8881053924561	21,9406833648682	22,238187789917	22,4098949432373	22,2741737365723
	0,563609517055579	0,035828908284504	Color2 [A=255, R=0, G=0, B=0]	9	6		A0A494C0R8	CLUH	Isoform of O75153, Clustered mitochondria protein homolog	23	23	100		21	21	20	23	23	23	21	21	20	23	23	23	0,563609517055579	0,263010198604402	0,035828908284504	1,26935438513481	20,7029647827148	20,6287956237793	20,7037086486816	20,689546585083	20,7355155944824	20,7178936004639
	3,19943938423989	0,31062126159668	Color2 [A=255, R=0, G=0, B=0]	9	6		Q8NFW8	CMAS	N-acylneuraminate cytidylyltransferase	12	12	100	KO_CTRL	11	11	10	12	12	12	11	11	10	12	12	12	3,19943938423989	0,00228925619834711	0,31062126159668	9,70197752786267	20,90797996521	20,9419326782227	20,8935165405273	21,2696018218994	21,2340221405029	21,1716690063477
	1,6540667254163	-0,726544062296551	Color2 [A=255, R=0, G=0, B=0]	9	6		Q7Z7K0	CMC1	COX assembly mitochondrial protein homolog	2	2	100	KO_CTRL	2	2	2	2	2	2	2	2	2	2	2	2	1,6540667254163	0,0229255029907558	-0,726544062296551	-3,62904940266148	19,592004776001	19,6595706939697	19,5878295898438	18,5622138977051	19,2480430603027	18,849515914917
	2,15321490503521	0,226660410563152	Color2 [A=255, R=0, G=0, B=0]	9	6		P30085	CMPK1	UMP-CMP kinase	15	17	100	KO_CTRL	15	15	15	15	15	15	16	16	16	17	16	16	2,15321490503521	0,0109561053471668	0,226660410563152	5,09085868311074	23,852424621582	23,8037948608398	23,7081756591797	24,0339851379395	24,0220680236816	23,9883232116699
	1,85538732054016	-0,76814079284668	Color2 [A=255, R=0, G=0, B=0]	9	6		Q8N1G2	CMTR1	Cap-specific mRNA (nucleoside-2'-O-)-methyltransferase 1	4	4	100	KO_CTRL	4	4	4	4	4	4	4	4	4	4	4	4	1,85538732054016	0,0159642857142857	-0,76814079284668	-4,17707282697239	17,0996189117432	17,2689952850342	17,2685508728027	16,7760028839111	16,3751564025879	16,181583404541
	1,14973119127209	0,544089635213215	Color2 [A=255, R=0, G=0, B=0]	9	6		P62633;P62633-2;P62633-4;P62633-5;P62633-6;P62633-8	CNBP	CCHC-type zinc finger nucleic acid binding protein;Isoform of P62633, Isoform 2 of CCHC-type zinc finger nucleic acid binding protein;Isoform of P62633, Isoform 4 of CCHC-type zinc finger nucleic acid binding protein;Isoform of P62633, Isoform 5 of CCHC-type zinc finger nucleic acid binding protein;Isoform of P62633, Isoform 6 of CCHC-type zinc finger nucleic acid binding protein;Isoform of P6263…	5	5	100		4	4	4	5	5	5	4	4	4	5	5	5	1,14973119127209	0,060851226993865	0,544089635213215	2,44483323614715	17,7082195281982	18,4113883972168	18,3151893615723	18,6760711669922	18,7512035369873	18,6397914886475
	0,147151608870161	0,0136934916178397	Color2 [A=255, R=0, G=0, B=0]	9	6		Q96KP4	CNDP2	Cytosolic non-specific dipeptidase	24	25	100		24	24	24	24	24	24	24	24	24	25	24	25	0,147151608870161	0,816581010270384	0,0136934916178397	0,395582362056371	24,4170055389404	24,4906730651855	24,4392776489258	24,4411220550537	24,4308090209961	24,5161056518555
	2,54213022456494	-0,281462351481117	Color2 [A=255, R=0, G=0, B=0]	9	6		B4DDF4;B4DUT8;Q99439	CNN2	Calponin-2;Isoform of Q99439, Calponin	12	14	100	KO_CTRL	11	11	10	12	12	12	12	12	11	14	14	14	2,54213022456494	0,00520044792833147	-0,281462351481117	-6,5122278880855	23,1729049682617	23,2714385986328	23,3134021759033	22,9875507354736	22,9770469665527	22,9487609863281
	1,28717691452065	-0,234288533528648	Color2 [A=255, R=0, G=0, B=0]	9	6		A5YKK6;A5YKK6-2	CNOT1	CCR4-NOT transcription complex subunit 1;Isoform of A5YKK6, Isoform 2 of CCR4-NOT transcription complex subunit 1	18	18	100	KO_CTRL	15	17	17	17	17	16	15	17	17	17	17	16	1,28717691452065	0,0461459299873471	-0,234288533528648	-2,74534993753917	19,6169776916504	19,6561088562012	19,649974822998	19,3972568511963	19,2653923034668	19,5575466156006
	1,66877959854474	-1,54298051198323	Color2 [A=255, R=0, G=0, B=0]	9	6		Q9H9A5;Q9H9A5-2;Q9H9A5-6	CNOT10	CCR4-NOT transcription complex subunit 10;Isoform of Q9H9A5, Isoform 2 of CCR4-NOT transcription complex subunit 10;Isoform of Q9H9A5, Isoform 6 of CCR4-NOT transcription complex subunit 10	2	2	100	KO_CTRL	2	2	2	2	2	2	2	2	2	2	2	2	1,66877959854474	0,022595909342178	-1,54298051198323	-3,66741872591915	18,1899471282959	17,656343460083	17,4892826080322	16,2764682769775	15,5859174728394	16,8442459106445
	0,342870438525852	-0,0780448913574219	Color2 [A=255, R=0, G=0, B=0]	9	6		Q9UKZ1	CNOT11	CCR4-NOT transcription complex subunit 11	2	2	100		2	2	2	2	2	2	2	2	2	2	2	2	0,342870438525852	0,499873971314366	-0,0780448913574219	-0,82826695564283	18,0685405731201	17,8474903106689	17,871036529541	17,9637336730957	17,7459888458252	17,8432102203369
	0,56381170478155	-0,109214146931969	Color2 [A=255, R=0, G=0, B=0]	9	6		F8VQF4;F8VRS8;F8VUB4;F8VV52;F8W145;Q9NZN8;Q9NZN8-2;Q9NZN8-4	CNOT2	CCR4-NOT transcription complex subunit 2;Isoform of Q9NZN8, CCR4-NOT transcription complex subunit 2;Isoform of Q9NZN8, CCR4-NOT transcription complex subunit 2 (Fragment);Isoform of Q9NZN8, Isoform 2 of CCR4-NOT transcription complex subunit 2;Isoform of Q9NZN8, Isoform 4 of CCR4-NOT transcription complex subunit 2	3	3	100		3	3	3	3	3	3	3	3	3	3	3	3	0,56381170478155	0,262823087248322	-0,109214146931969	-1,26974956679142	18,9563903808594	18,902193069458	18,9808349609375	18,699125289917	18,8271808624268	18,9854698181152
	1,53945160806124	-0,669129053751629	Color2 [A=255, R=0, G=0, B=0]	9	6		B7Z6J7;H7C148;O75175	CNOT3	CCR4-NOT transcription complex subunit 3;Isoform of O75175, CCR4-NOT transcription complex subunit 3;Isoform of O75175, CCR4-NOT transcription complex subunit 3 (Fragment)	3	3	100	KO_CTRL	2	3	3	3	3	3	2	3	3	3	3	3	1,53945160806124	0,0286368658965344	-0,669129053751629	-3,33847435318904	19,6675090789795	19,0332984924316	19,1346130371094	18,6818675994873	18,5953025817871	18,5508632659912
	0,767538214031678	0,292074203491211	Color2 [A=255, R=0, G=0, B=0]	9	6		Q9UIV1	CNOT7	CCR4-NOT transcription complex subunit 7	4	4	100		4	4	3	4	4	4	4	4	3	4	4	4	0,767538214031678	0,152784361637141	0,292074203491211	1,6672598004034	17,832088470459	17,5665092468262	17,230640411377	17,8121376037598	17,8179836273193	17,8753395080566
	1,74180243822062	-0,456503550211586	Color2 [A=255, R=0, G=0, B=0]	9	6		P09543;P09543-2	CNP	2',3'-cyclic-nucleotide 3'-phosphodiesterase;Isoform of P09543, Isoform CNPI of 2',3'-cyclic-nucleotide 3'-phosphodiesterase	8	8	100	KO_CTRL	8	8	8	8	8	8	8	8	8	8	8	8	1,74180243822062	0,0201455399061033	-0,456503550211586	-3,86165840477886	20,9968433380127	20,9996929168701	20,9626121520996	20,7487449645996	20,4950885772705	20,3458042144775
	3,35520232167411	0,210326512654621	Color2 [A=255, R=0, G=0, B=0]	9	6		Q9Y2B0	CNPY2	Protein canopy homolog 2	8	8	100	KO_CTRL	8	7	8	8	8	8	8	7	8	8	8	8	3,35520232167411	0,00235406698564593	0,210326512654621	10,6427467835965	21,5921325683594	21,5758533477783	21,6000118255615	21,7701930999756	21,7951908111572	21,8335933685303
	1,63785537650254	0,292189280192058	Color2 [A=255, R=0, G=0, B=0]	9	6		Q9Y2R0	COA3	Cytochrome c oxidase assembly factor 3 homolog, mitochondrial	2	2	100	KO_CTRL	2	2	2	2	2	2	2	2	2	2	2	2	1,63785537650254	0,0238689581095596	0,292189280192058	3,58706167441234	18,9083366394043	18,9919166564941	18,862663269043	19,3283443450928	19,0803451538086	19,2307949066162
	0,222274382975592	-0,0639801025390625	Color2 [A=255, R=0, G=0, B=0]	9	6		Q5JTJ3;Q5JTJ3-2;Q5JTJ3-3	COA6	Cytochrome c oxidase assembly factor 6 homolog;Isoform of Q5JTJ3, Isoform 2 of Cytochrome c oxidase assembly factor 6 homolog;Isoform of Q5JTJ3, Isoform 3 of Cytochrome c oxidase assembly factor 6 homolog	2	2	100		2	2	2	2	2	2	2	2	2	2	2	2	0,222274382975592	0,708615790631185	-0,0639801025390625	-0,569601132252717	19,6399669647217	19,3271999359131	19,3621559143066	19,4770412445068	19,2942638397217	19,3660774230957
	0,0536714283306041	-0,0272464752197266	Color2 [A=255, R=0, G=0, B=0]	9	6		Q96BR5	COA7	Cytochrome c oxidase assembly factor 7	3	3	100		3	3	3	3	3	3	3	3	3	3	3	3	0,0536714283306041	0,930653333333333	-0,0272464752197266	-0,155784988926127	19,3562641143799	18,8224639892578	19,1161594390869	19,0371265411377	19,2274017333984	18,9486198425293
	0,824044958804037	-0,101350148518879	Color2 [A=255, R=0, G=0, B=0]	9	6		Q13057;Q13057-2	COASY	Bifunctional coenzyme A synthase;Isoform of Q13057, Isoform 2 of Bifunctional coenzyme A synthase	9	9	100		9	9	9	9	9	9	9	9	9	9	9	9	0,824044958804037	0,133619981030667	-0,101350148518879	-1,77846126290708	21,0344772338867	20,9282970428467	21,0189323425293	20,9145069122314	20,8035182952881	20,9596309661865
	2,04544665673505	-0,295026779174805	Color2 [A=255, R=0, G=0, B=0]	9	6		A0A0D9SG04;A0A0X1KG75;Q53SF7;Q53SF7-2;Q53SF7-3	COBLL1	Cordon-bleu protein-like 1;Isoform of Q53SF7, Cordon-bleu protein-like 1;Isoform of Q53SF7, Isoform 2 of Cordon-bleu protein-like 1;Isoform of Q53SF7, Isoform 3 of Cordon-bleu protein-like 1	17	17	100	KO_CTRL	13	15	15	16	17	16	13	15	15	16	17	16	2,04544665673505	0,0119441587068332	-0,295026779174805	-4,74462781531696	19,8184547424316	19,7119140625	19,8838405609131	19,4361820220947	19,5427379608154	19,5502090454102
	0,924391426455121	-0,0356566111246721	Color2 [A=255, R=0, G=0, B=0]	9	6		E9PBL8;Q8WTW3	COG1	Conserved oligomeric Golgi complex subunit 1;Isoform of Q8WTW3, Conserved oligomeric Golgi complex subunit 1 (Fragment)	3	3	100		3	3	3	3	3	3	3	3	3	3	3	3	0,924391426455121	0,104730937185086	-0,0356566111246721	-1,97841785348416	17,4191226959229	17,4800891876221	17,4607276916504	17,4197330474854	17,4174957275391	17,4157409667969
	0,179288962318387	-0,0557600657145159	Color2 [A=255, R=0, G=0, B=0]	9	6		B7Z2Y2;Q14746;Q14746-2	COG2	Conserved oligomeric Golgi complex subunit 2;Isoform of Q14746, Conserved oligomeric Golgi complex subunit 2;Isoform of Q14746, Isoform 2 of Conserved oligomeric Golgi complex subunit 2	7	7	100		7	7	7	7	6	7	7	7	7	7	6	7	0,179288962318387	0,773372725326482	-0,0557600657145159	-0,471614579742203	17,9885635375977	18,285717010498	18,2808132171631	18,2513904571533	18,0258312225342	18,1105918884277
	0,0899521810135002	-0,0116367340087891	Color2 [A=255, R=0, G=0, B=0]	9	6		Q96JB2	COG3	Conserved oligomeric Golgi complex subunit 3	8	8	100		8	8	8	8	8	7	8	8	8	8	8	7	0,0899521810135002	0,88678505423865	-0,0116367340087891	-0,25274826312532	18,8507251739502	18,8261127471924	18,8482818603516	18,9107513427734	18,8256912231445	18,7537670135498
	1,5353406333505	-0,410580952962242	Color2 [A=255, R=0, G=0, B=0]	9	6		A0A0A0MS45;A0A6I8PIQ6;J3KNI1;Q9H9E3	COG4	Conserved oligomeric Golgi complex subunit 4;Isoform of Q9H9E3, Conserved oligomeric Golgi complex subunit 4	4	4	100	KO_CTRL	4	4	4	4	4	3	4	4	4	4	4	3	1,5353406333505	0,0287394789579158	-0,410580952962242	-3,32831601154373	17,6635780334473	17,6238899230957	17,9279899597168	17,2234401702881	17,2794361114502	17,4808387756348
	1,95560734130848	-0,286249796549477	Color2 [A=255, R=0, G=0, B=0]	9	6		Q9UP83-2	COG5	Isoform of Q9UP83, Isoform 2 of Conserved oligomeric Golgi complex subunit 5	3	4	100	KO_CTRL	3	3	3	3	2	3	4	4	4	4	3	4	1,95560734130848	0,0136252573781743	-0,286249796549477	-4,46981583865802	17,5333881378174	17,6116790771484	17,6551895141602	17,3645362854004	17,3695163726807	17,2074546813965
	1,32489245880376	-0,858751932779946	Color2 [A=255, R=0, G=0, B=0]	9	6		Q9Y2V7;Q9Y2V7-2	COG6	Conserved oligomeric Golgi complex subunit 6;Isoform of Q9Y2V7, Isoform 2 of Conserved oligomeric Golgi complex subunit 6	3	3	100	KO_CTRL	3	2	2	3	2	2	3	2	2	3	2	2	1,32489245880376	0,0426008658008658	-0,858751932779946	-2,83037920739348	17,83447265625	17,198429107666	17,496696472168	16,9835071563721	16,7882862091064	16,1815490722656
	0,339499955615655	-0,139463424682617	Color2 [A=255, R=0, G=0, B=0]	9	6		P38432	COIL	Coilin	3	3	100		2	3	2	3	3	3	2	3	2	3	3	3	0,339499955615655	0,504740323715693	-0,139463424682617	-0,821281645444452	17,7212467193604	17,1602935791016	17,5385856628418	17,3673419952393	17,2554416656494	17,3789520263672
	0,930018679419595	-2,91802883148193	Color2 [A=255, R=0, G=0, B=0]	9	6		P25940	COL5A3	Collagen alpha-3(V) chain	3	3	66.7		3	3	3	1	1	0	3	3	3	1	1	0	0,930018679419595	0,103027974384901	-2,91802883148193	-1,98974652770494	18,4650592803955	18,0535469055176	17,6645317077637	14,6279468536377	17,8689384460449	12,9321660995483
	1,50095720374791	-0,126845041910808	Color2 [A=255, R=0, G=0, B=0]	9	6		Q8NBJ5	COLGALT1	Procollagen galactosyltransferase 1	17	18	100	KO_CTRL	17	16	16	17	16	17	18	17	17	18	17	18	1,50095720374791	0,0303494860499266	-0,126845041910808	-3,24403736663598	21,6777076721191	21,628173828125	21,6496849060059	21,5887851715088	21,5234432220459	21,4628028869629
	0,918510857033599	0,3236083984375	Color2 [A=255, R=0, G=0, B=0]	9	6		Q8N668	COMMD1	COMM domain-containing protein 1	3	3	100		3	3	3	3	3	2	3	3	3	3	3	2	0,918510857033599	0,106443923669233	0,3236083984375	1,96659365213106	16,7365550994873	17,2370777130127	17,0254821777344	17,2346115112305	17,2571983337402	17,4781303405762
	1,58041745221416	-0,386929194132488	Color2 [A=255, R=0, G=0, B=0]	9	6		D6RJ90;Q9Y6G5	COMMD10	COMM domain-containing protein 10;Isoform of Q9Y6G5, COMM domain containing 10, isoform CRA_b	5	5	100	KO_CTRL	5	5	5	5	5	5	5	5	5	5	5	5	1,58041745221416	0,0263054695562436	-0,386929194132488	-3,44067924032745	18,5251026153564	18,8145332336426	18,5934314727783	18,3521194458008	18,3013343811035	18,1188259124756
	1,26711343575672	-0,329800287882488	Color2 [A=255, R=0, G=0, B=0]	9	6		F8WBW1;Q86X83;Q86X83-2	COMMD2	COMM domain-containing protein 2;Isoform of Q86X83, COMM domain-containing protein 2;Isoform of Q86X83, Isoform 2 of COMM domain-containing protein 2	6	6	100	KO_CTRL	6	6	6	6	6	5	6	6	6	6	6	5	1,26711343575672	0,0483316666666667	-0,329800287882488	-2,70058931663022	19,9821853637695	19,854621887207	19,7403240203857	19,3404769897461	19,5655097961426	19,6817436218262
	0,657590308717694	0,0968233744303397	Color2 [A=255, R=0, G=0, B=0]	9	6		Q9UBI1	COMMD3	COMM domain-containing protein 3	6	6	100		6	6	5	6	6	6	6	6	5	6	6	6	0,657590308717694	0,204455609477591	0,0968233744303397	1,45257003911719	20,0052642822266	19,8953437805176	20,0486240386963	19,9827098846436	20,1298580169678	20,1271343231201
	0,00687886498006662	0,000788370768230351	Color2 [A=255, R=0, G=0, B=0]	9	6		Q9H0A8	COMMD4	COMM domain-containing protein 4	5	5	100		5	5	5	5	5	5	5	5	5	5	5	5	0,00687886498006662	0,989552636588616	0,000788370768230351	0,0209544392213774	19,9139842987061	19,9326114654541	19,9814376831055	19,9649887084961	19,8808822631836	19,9845275878906
	0,836066661907877	0,244246164957683	Color2 [A=255, R=0, G=0, B=0]	9	6		Q7Z4G1;Q7Z4G1-2	COMMD6	COMM domain-containing protein 6;Isoform of Q7Z4G1, Isoform 2 of COMM domain-containing protein 6	3	3	100		3	3	3	3	3	3	3	3	3	3	3	3	0,836066661907877	0,129545801526718	0,244246164957683	1,80223240099092	18,517162322998	18,8478622436523	18,7602615356445	18,8283214569092	19,1337928771973	18,8959102630615
	0,100791894487241	0,0755036671956404	Color2 [A=255, R=0, G=0, B=0]	9	6		Q9NX08	COMMD8	COMM domain-containing protein 8	4	4	100		4	4	4	4	4	4	4	4	4	4	4	4	0,100791894487241	0,873141121684551	0,0755036671956404	0,280671465705992	20,1639633178711	20,3719635009766	19,570426940918	20,0985164642334	20,3268947601318	19,9074535369873
	3,07258295152725	-0,617218653361	Color2 [A=255, R=0, G=0, B=0]	9	6		Q9P000	COMMD9	COMM domain-containing protein 9	8	8	100	KO_CTRL	7	8	7	8	8	8	7	8	7	8	8	8	3,07258295152725	0,00269646182495344	-0,617218653361	-8,99374218185686	19,6735019683838	19,6894493103027	19,6580276489258	19,1547374725342	19,088752746582	18,9258327484131
	0,797772042980411	-0,0896091461181641	Color2 [A=255, R=0, G=0, B=0]	9	6		P21964;P21964-2	COMT	Catechol O-methyltransferase;Isoform of P21964, Isoform Soluble of Catechol O-methyltransferase	14	15	100		14	14	14	14	14	14	15	15	15	15	15	15	0,797772042980411	0,142298004987531	-0,0896091461181641	-1,72665605663653	24,2479114532471	24,2468357086182	24,2573680877686	24,1907806396484	24,2321929931641	24,0603141784668
	0,44955357972785	-0,0517431894938127	Color2 [A=255, R=0, G=0, B=0]	9	6		P53621;P53621-2	COPA	Coatomer subunit alpha;Isoform of P53621, Isoform 2 of Coatomer subunit alpha	42	43	100		38	39	39	42	42	42	39	40	40	42	43	43	0,44955357972785	0,363346346346346	-0,0517431894938127	-1,04459784479299	22,3636531829834	22,3474712371826	22,3664608001709	22,3930225372314	22,3066673278809	22,2226657867432
	0,718873345066727	-0,0467777252197266	Color2 [A=255, R=0, G=0, B=0]	9	6		P53618	COPB1	Coatomer subunit beta	30	30	100		30	29	30	29	29	30	30	29	30	29	29	30	0,718873345066727	0,172827953805153	-0,0467777252197266	-1,57204512885116	22,4877605438232	22,4410934448242	22,4906482696533	22,4694118499756	22,4271144866943	22,3826427459717
	0,0254622061128018	0,00224367777506629	Color2 [A=255, R=0, G=0, B=0]	9	6		H0Y938;H0YAC7;P35606;P35606-2	COPB2	Coatomer subunit beta';Isoform of P35606, Coatomer subunit beta';Isoform of P35606, Isoform 2 of Coatomer subunit beta'	29	29	100		28	28	28	29	29	29	28	28	28	29	29	29	0,0254622061128018	0,964202998846597	0,00224367777506629	0,076015803651862	22,2252960205078	22,2387504577637	22,271125793457	22,293363571167	22,2458877563477	22,2026519775391
	3,29067859419171	-0,0876255035400391	Color2 [A=255, R=0, G=0, B=0]	9	6		M0QXB4;O14579	COPE	Coatomer subunit epsilon;Isoform of O14579, Coatomer subunit epsilon	10	10	100	KO_CTRL	10	10	10	10	10	10	10	10	10	10	10	10	3,29067859419171	0,00221621621621622	-0,0876255035400391	-10,2431065472293	22,5733833312988	22,5753326416016	22,5922832489014	22,4809303283691	22,4958648681641	22,5013275146484
	2,16557227678845	-0,125171025594074	Color2 [A=255, R=0, G=0, B=0]	9	6		Q9Y678	COPG1	Coatomer subunit gamma-1	29	29	100	KO_CTRL	29	29	27	29	29	28	29	29	27	29	29	28	2,16557227678845	0,0108096774193548	-0,125171025594074	-5,13177187568489	21,9531230926514	21,8938980102539	21,9292755126953	21,8261947631836	21,8071041107178	21,767484664917
	2,00680718671198	0,21947733561198	Color2 [A=255, R=0, G=0, B=0]	9	6		Q9UBF2	COPG2	Coatomer subunit gamma-2	17	18	100	KO_CTRL	17	17	17	17	17	16	17	18	17	17	18	17	2,00680718671198	0,0127	0,21947733561198	4,62494458743224	20,3925457000732	20,4464302062988	20,4252128601074	20,7068729400635	20,5554122924805	20,6603355407715
	2,13596254165265	-0,174163818359375	Color2 [A=255, R=0, G=0, B=0]	9	6		P61201;P61201-2	COPS2	COP9 signalosome complex subunit 2;Isoform of P61201, Isoform 2 of COP9 signalosome complex subunit 2	15	15	100	KO_CTRL	15	15	14	15	15	15	15	15	14	15	15	15	2,13596254165265	0,0113606299212598	-0,174163818359375	-5,03416474075554	21,3977069854736	21,2868041992188	21,3071403503418	21,1618003845215	21,1445770263672	21,1627826690674
	0,88317027110184	0,0755043029785156	Color2 [A=255, R=0, G=0, B=0]	9	6		Q9UNS2	COPS3	COP9 signalosome complex subunit 3	12	12	100		11	10	11	12	12	11	11	10	11	12	12	11	0,88317027110184	0,11525	0,0755043029785156	1,89583038080656	21,3651599884033	21,4297122955322	21,4844017028809	21,5340633392334	21,5063858032227	21,4653377532959
	0,546651883173431	0,046776453653969	Color2 [A=255, R=0, G=0, B=0]	9	6		Q9BT78	COPS4	COP9 signalosome complex subunit 4	13	13	100		12	11	11	13	13	13	12	11	11	13	13	13	0,546651883173431	0,275203610299973	0,046776453653969	1,23618207350818	21,4866561889648	21,576244354248	21,5199508666992	21,5254554748535	21,5776805877686	21,620044708252
	1,18357510953629	0,0678672790527344	Color2 [A=255, R=0, G=0, B=0]	9	6		Q92905	COPS5	COP9 signalosome complex subunit 5	14	14	100		12	13	13	14	14	14	12	13	13	14	14	14	1,18357510953629	0,0565529736116581	0,0678672790527344	2,51754902930126	21,0537109375	21,0549983978271	21,0740985870361	21,0910339355469	21,1163845062256	21,178991317749
	1,5764453574419	-0,122578303019203	Color2 [A=255, R=0, G=0, B=0]	9	6		E7EM64;Q7L5N1	COPS6	COP9 signalosome complex subunit 6;Isoform of Q7L5N1, COP9 signalosome complex subunit 6	10	10	100	KO_CTRL	10	10	9	10	10	10	10	10	9	10	10	10	1,5764453574419	0,0265218733916624	-0,122578303019203	-3,43069064182461	21,3643398284912	21,358247756958	21,2854919433594	21,1636219024658	21,2449417114258	21,2317810058594
	1,7017832701273	0,119401295979817	Color2 [A=255, R=0, G=0, B=0]	9	6		Q9UBW8	COPS7A	COP9 signalosome complex subunit 7a	7	7	100	KO_CTRL	7	7	7	7	7	7	7	7	7	7	7	7	1,7017832701273	0,0215981787137166	0,119401295979817	3,75441341334619	20,3793029785156	20,3929271697998	20,3537998199463	20,4512844085693	20,4815006256104	20,5514488220215
	0,689140762992563	0,337565739949543	Color2 [A=255, R=0, G=0, B=0]	9	6		Q9H9Q2	COPS7B	COP9 signalosome complex subunit 7b	5	5	100		3	3	4	5	5	4	3	3	4	5	5	4	0,689140762992563	0,188401746724891	0,337565739949543	1,51404126794581	18,351188659668	17,6284122467041	18,2182960510254	18,4187126159668	18,4267864227295	18,3650951385498
	0,0205700338925839	0,00252914428710938	Color2 [A=255, R=0, G=0, B=0]	9	6		E9PGT6;Q99627	COPS8	COP9 signalosome complex subunit 8;Isoform of Q99627, COP9 signalosome complex subunit 8	5	5	100		5	5	5	5	5	5	5	5	5	5	5	5	0,0205700338925839	0,970772770853308	0,00252914428710938	0,061729046181246	21,3025016784668	21,292444229126	21,2876758575439	21,2360134124756	21,2800521850586	21,3741436004639
	2,09672794899582	0,269865036010742	Color2 [A=255, R=0, G=0, B=0]	9	6		F8VVA7;P61923	COPZ1	Coatomer subunit zeta-1;Isoform of P61923, Coatomer subunit zeta	6	7	100	KO_CTRL	6	6	6	6	6	6	7	7	6	7	7	7	2,09672794899582	0,0115092024539877	0,269865036010742	4,90705238625857	21,8035449981689	21,9121265411377	21,876615524292	22,1507301330566	22,201717376709	22,0494346618652
	0,527889822604945	-0,281784693400066	Color2 [A=255, R=0, G=0, B=0]	9	6		Q8NI60	COQ8A	Atypical kinase COQ8A, mitochondrial	2	2	100		2	2	2	2	2	2	2	2	2	2	2	2	0,527889822604945	0,290637293469709	-0,281784693400066	-1,19940495113344	17,9999732971191	17,7982196807861	17,2556438446045	17,4519596099854	17,5031185150146	17,2534046173096
	0,626450213050745	0,322856903076172	Color2 [A=255, R=0, G=0, B=0]	9	6		O75208	COQ9	Ubiquinone biosynthesis protein COQ9, mitochondrial	4	4	100		3	4	2	4	4	4	3	4	2	4	4	4	0,626450213050745	0,222161073825503	0,322856903076172	1,39192219281385	17,8012351989746	18,0343189239502	18,4407272338867	18,5725154876709	18,1411247253418	18,5312118530273
	0,0205646402881105	-0,00367418924967566	Color2 [A=255, R=0, G=0, B=0]	9	6		Q9BR76	CORO1B	Coronin-1B	12	12	100		12	12	11	12	12	12	12	12	11	12	12	12	0,0205646402881105	0,970586656441718	-0,00367418924967566	-0,061713215495829	22,3150520324707	22,3986701965332	22,3297119140625	22,3721141815186	22,4198875427246	22,2404098510742
	1,32337759439356	-0,0840511322021484	Color2 [A=255, R=0, G=0, B=0]	9	6		Q9ULV4;Q9ULV4-2;Q9ULV4-3	CORO1C	Coronin-1C;Isoform of Q9ULV4, Isoform 2 of Coronin-1C;Isoform of Q9ULV4, Isoform 3 of Coronin-1C	11	11	100	KO_CTRL	9	9	10	11	11	11	9	9	10	11	11	11	1,32337759439356	0,042675885911841	-0,0840511322021484	-2,82694113133234	22,3352451324463	22,3483581542969	22,3252925872803	22,2079429626465	22,3067417144775	22,242057800293
	1,80449568894353	-0,364113489786785	Color2 [A=255, R=0, G=0, B=0]	9	6		A0A0A6YYL4;P57737-3	CORO7;CORO7-PAM16	Isoform of P57737, Isoform 3 of Coronin-7;Isoform of Q9Y3D7, Coronin	6	6	100	KO_CTRL	6	6	6	6	6	6	6	6	6	6	6	6	1,80449568894353	0,0178049382716049	-0,364113489786785	-4,03368175797732	19,1926364898682	19,1151638031006	19,0832843780518	18,6637916564941	18,9332752227783	18,7016773223877
	0,0597439668292881	-0,0125160217285156	Color2 [A=255, R=0, G=0, B=0]	9	6		Q14019	COTL1	Coactosin-like protein	7	7	100		6	7	7	7	7	7	6	7	7	7	7	7	0,0597439668292881	0,923847123719464	-0,0125160217285156	-0,17242339593951	20,9087352752686	20,8868312835693	20,9629859924316	20,9335079193115	21,0109806060791	20,7765159606934
	0,133324402762081	0,0913689931233712	Color2 [A=255, R=0, G=0, B=0]	9	6		Q49B96	COX19	Cytochrome c oxidase assembly protein COX19	2	2	100		2	2	2	2	2	2	2	2	2	2	2	2	0,133324402762081	0,834821183800623	0,0913689931233712	0,3620122401377	17,7615852355957	16,9198551177979	17,3596229553223	17,495719909668	17,3029842376709	17,5164661407471
	0,261271654907528	-0,0733133951822893	Color2 [A=255, R=0, G=0, B=0]	9	6		H3BNX8;P20674	COX5A	Cytochrome c oxidase subunit 5A, mitochondrial;Isoform of P20674, Cytochrome c oxidase subunit 5A, mitochondrial	5	6	100		4	5	5	5	5	5	5	6	6	6	6	6	0,261271654907528	0,641984259051046	-0,0733133951822893	-0,655496820901423	24,3668842315674	24,1117725372314	24,0384483337402	24,1129016876221	24,0045986175537	24,1796646118164
	0,783653579822359	0,0898227691650391	Color2 [A=255, R=0, G=0, B=0]	9	6		P10606	COX5B	Cytochrome c oxidase subunit 5B, mitochondrial	4	4	100		4	4	4	4	4	4	4	4	4	4	4	4	0,783653579822359	0,147406858202039	0,0898227691650391	1,69889252121877	24,3673839569092	24,3180904388428	24,308479309082	24,3815898895264	24,3620853424072	24,5197467803955
	0,759638249760052	-0,189284006754555	Color2 [A=255, R=0, G=0, B=0]	9	6		P14854	COX6B1	Cytochrome c oxidase subunit 6B1	5	5	100		4	5	4	5	5	5	4	5	4	5	5	5	0,759638249760052	0,155701002734731	-0,189284006754555	-1,65177365382435	22,8840408325195	23,1157932281494	23,1165218353271	22,9724597930908	22,8885059356689	22,6875381469727
	1,45361094640052	0,322327931722004	Color2 [A=255, R=0, G=0, B=0]	9	6		P09669	COX6C	Cytochrome c oxidase subunit 6C	2	2	100	KO_CTRL	2	2	2	2	2	2	2	2	2	2	2	2	1,45361094640052	0,0329971671388102	0,322327931722004	3,12993235658623	21,4543647766113	21,38014793396	21,3959789276123	21,933277130127	21,6248798370361	21,6393184661865
	0,102139699521499	-0,00857925415039063	Color2 [A=255, R=0, G=0, B=0]	9	6		D6RGV5;D6RIE3;H0UI06;P14406	COX7A2	Cytochrome c oxidase subunit 7A2, mitochondrial;Isoform of P14406, Cytochrome c oxidase subunit 7A2, mitochondrial;Isoform of P14406, Cytochrome c oxidase subunit 7A2, mitochondrial (Fragment)	2	2	100		2	2	2	2	2	2	2	2	2	2	2	2	0,102139699521499	0,871598784194529	-0,00857925415039063	-0,284112973596441	23,2196750640869	23,3066539764404	23,2914543151855	23,2392559051514	23,2655487060547	23,2872409820557
	0,484922272777609	-0,286648432413735	Color2 [A=255, R=0, G=0, B=0]	9	6		O14548	COX7A2L	Cytochrome c oxidase subunit 7A-related protein, mitochondrial	2	2	100		2	2	2	1	1	2	2	2	2	1	1	2	0,484922272777609	0,326731682410008	-0,286648432413735	-1,11478968417919	17,7678604125977	17,8549480438232	18,0504837036133	17,7416305541992	17,9399471282959	17,1317691802979
	1,14838393919866	0,246022542317707	Color2 [A=255, R=0, G=0, B=0]	9	6		Q9UI42;Q9UI42-2	CPA4	Carboxypeptidase A4;Isoform of Q9UI42, Isoform 2 of Carboxypeptidase A4	10	10	100		10	10	10	10	10	10	10	10	10	10	10	10	1,14838393919866	0,0608781609195402	0,246022542317707	2,44195482673944	20,445240020752	20,4849681854248	20,3910942077637	20,8787803649902	20,6124057769775	20,5681838989258
	0,154567573492968	-0,0704199473063127	Color2 [A=255, R=0, G=0, B=0]	9	6		B7ZLQ8;E5RJM0;Q17RY0;Q17RY0-2	CPEB4	Cytoplasmic polyadenylation element-binding protein 4;Isoform of Q17RY0, CPEB4 protein;Isoform of Q17RY0, Cytoplasmic polyadenylation element-binding protein 4;Isoform of Q17RY0, Isoform 2 of Cytoplasmic polyadenylation element-binding protein 4	3	3	100		2	3	3	3	3	3	2	3	3	3	3	3	0,154567573492968	0,808464488935722	-0,0704199473063127	-0,413364950858856	17,2943439483643	16,9529342651367	17,1430435180664	17,0177574157715	17,3183097839355	16,8429946899414
	1,64333219598623	0,619086583455406	Color2 [A=255, R=0, G=0, B=0]	9	6		P14384	CPM	Carboxypeptidase M	6	6	100	KO_CTRL	5	6	6	6	6	6	5	6	6	6	6	6	1,64333219598623	0,023425796006476	0,619086583455406	3,60121304577363	18,7958965301514	18,5871963500977	18,7979316711426	19,6547985076904	19,2419891357422	19,1414966583252
	1,16148599330657	0,0983149210611955	Color2 [A=255, R=0, G=0, B=0]	9	6		O75131	CPNE3	Copine-3	17	17	100		17	16	17	16	17	16	17	16	17	16	17	16	1,16148599330657	0,0591672460409425	0,0983149210611955	2,46999962716671	22,3858852386475	22,3356494903564	22,3514537811279	22,3956909179688	22,5230979919434	22,4491443634033
	3,43755246294509	0,243160247802734	Color2 [A=255, R=0, G=0, B=0]	9	6		P36551	CPOX	Oxygen-dependent coproporphyrinogen-III oxidase, mitochondrial	12	12	100	KO_CTRL	12	11	11	12	11	11	12	11	11	12	11	11	3,43755246294509	0,00221649484536083	0,243160247802734	11,1741918838755	20,7580490112305	20,7749080657959	20,7377452850342	20,9715270996094	21,0358619689941	20,9927940368652
	0,831337840562336	0,145009994506836	Color2 [A=255, R=0, G=0, B=0]	9	6		P31327;P31327-2;P31327-3	CPS1	Carbamoyl-phosphate synthase [ammonia], mitochondrial;Isoform of P31327, Isoform 2 of Carbamoyl-phosphate synthase [ammonia], mitochondrial;Isoform of P31327, Isoform 3 of Carbamoyl-phosphate synthase [ammonia], mitochondrial	6	6	100		5	5	4	5	6	6	5	5	4	5	6	6	0,831337840562336	0,131504604636393	0,145009994506836	1,79287659546022	18,0609683990479	17,8908042907715	18,0368938446045	18,0675048828125	18,0940189361572	18,2621726989746
	0,002141046924805	0,000313440958656486	Color2 [A=255, R=0, G=0, B=0]	9	6		Q10570	CPSF1	Cleavage and polyadenylation specificity factor subunit 1	6	6	100		5	4	5	6	6	5	5	4	5	6	6	5	0,002141046924805	0,996729206228636	0,000313440958656486	0,0065571394150503	18,4294338226318	18,5186367034912	18,3963775634766	18,505786895752	18,4395713806152	18,4000301361084
	0,149010416114228	0,0670083363850935	Color2 [A=255, R=0, G=0, B=0]	9	6		Q9P2I0	CPSF2	Cleavage and polyadenylation specificity factor subunit 2	9	9	100		6	9	7	9	9	9	6	9	7	9	9	9	0,149010416114228	0,814352644836272	0,0670083363850935	0,400053698302391	18,162036895752	17,9713039398193	18,001091003418	18,2077751159668	18,3221683502197	17,805513381958
	1,94535008239316	0,34683163960775	Color2 [A=255, R=0, G=0, B=0]	9	6		G5E9W3;Q9UKF6	CPSF3	Cleavage and polyadenylation specificity factor subunit 3;Isoform of Q9UKF6, Cleavage and polyadenylation specific factor 3, 73kDa, isoform CRA_b	8	8	100	KO_CTRL	7	8	6	8	8	8	7	8	6	8	8	8	1,94535008239316	0,0137372362151123	0,34683163960775	4,43920071438546	19,2583141326904	19,4123020172119	19,5273780822754	19,736852645874	19,7555637359619	19,746072769165
[truncated: 3,243 more rows]
